# Supplementary material for: Two Glycosylation Sites in H5N1 Influenza Virus Hemagglutinin That Affect Binding Preference by Computer-Based Analysis
Source: PLoS One. 2012 Jun 14;7(6):e38794. doi: 10.1371/journal.pone.0038794 (PMC3375263; doi:10.1371/journal.pone.0038794)
Supplement: File S1 — The alignment file containing the 3,602 protein sequences of H5N1 HA1. As is shown in the file, the glycosylation sites are marked in red, whereas the 100% conserved residues are marked in cyan. (XLS) [file pone.0038794.s004.xls]

## Sheet: Sequence Data
gi|101918581|dbj|BAE94699.1| A/duck/Hokkaido/Vac-1/04	L	V	K	S	D	Q	I	C	I	G	Y	H	A	N	N	S	T	E	Q	V	D	T	I	M	E	K	N	V	T	V	T	H	A	Q	D	I	L	E	K	T	H	N	G	K	L	C	S	L	N
gi|108671043|gb|ABF93440.1| St Jude H5N1 influenza seed virus 163243)	L	V	K	S	D	Q	I	C	I	G	Y	H	A	N	N	S	T	E	Q	V	D	T	I	M	E	K	N	V	T	V	T	H	A	Q	D	I	L	E	K	T	H	N	G	K	L	C	D	L	D
gi|108671045|gb|ABF93441.1| St Jude H5N1 influenza seed virus 163222)	L	V	K	S	D	Q	I	C	I	G	Y	H	A	N	N	S	T	E	Q	V	D	T	I	M	E	K	N	V	T	V	T	H	A	Q	D	I	L	E	K	T	H	N	G	K	L	C	D	L	D
gi|108782520|gb|ABG20472.1| A/chicken/Krasnodar/01/2006	L	V	K	S	D	Q	I	C	I	G	Y	H	A	N	N	S	T	E	Q	V	D	T	I	M	E	K	N	V	T	V	T	H	A	Q	D	I	L	E	K	A	H	N	G	K	L	C	D	L	D
gi|108782532|gb|ABG20478.1| A/goose/Krasnoozerskoye/627/2005	L	V	K	S	D	Q	I	C	I	G	Y	H	A	N	N	S	T	E	Q	V	D	T	I	M	E	K	N	V	T	V	T	H	A	Q	D	I	L	E	K	T	H	N	G	K	L	C	D	L	D
gi|108946271|gb|ABG23657.1| A/Zhejiang/16/2006	L	V	K	S	D	Q	I	C	I	G	Y	H	A	N	N	S	T	E	Q	V	D	T	I	M	E	K	N	V	T	V	T	H	A	Q	D	I	L	E	K	T	H	N	G	K	L	C	D	L	D
gi|109452301|dbj|BAE96567.1| A/Rduck/Mongolia/54/01-duck/Mongolia/47/01)	L	V	K	S	D	Q	I	C	I	G	Y	H	A	N	N	S	T	E	Q	V	D	T	I	M	E	K	N	V	T	V	T	H	A	Q	D	I	L	E	K	T	H	N	G	K	L	C	S	L	N
gi|109630639|gb|ABG35546.1| A/chicken/Shandong/K01/2004	L	V	K	S	D	Q	I	C	I	G	Y	H	A	N	N	S	T	E	Q	V	D	T	I	M	E	K	N	V	T	V	T	H	A	Q	D	I	L	E	R	T	H	N	G	K	L	C	D	L	N
gi|109692766|gb|ABG38185.1| A/chicken/Crimea/04/2005	L	V	K	G	D	Q	I	C	I	G	Y	H	A	N	N	S	T	E	Q	V	D	T	I	M	E	K	N	V	T	V	T	H	A	Q	D	I	L	E	K	T	H	N	G	K	L	C	D	L	D
gi|109692774|gb|ABG38189.1| A/chicken/Crimea/08/2005	L	V	K	S	D	Q	I	C	I	G	Y	H	A	N	N	S	T	E	Q	V	D	T	I	M	E	K	N	V	T	V	T	H	A	Q	D	I	L	E	K	T	H	N	G	K	L	C	D	L	D
gi|109727318|gb|ABG45944.1| A/Djibouti/5691NAMRU3/2006	F	V	K	S	D	Q	I	C	I	G	Y	H	A	N	N	S	T	E	Q	V	D	T	I	M	E	K	N	V	T	V	T	H	A	Q	D	I	L	E	K	T	H	N	G	K	L	C	D	L	D
gi|109729689|gb|ABG46291.1| A/bar-headed goose/Qinghai/F/2006	-	-	-	-	D	Q	I	C	I	G	Y	H	A	N	N	S	T	E	Q	V	D	T	I	M	E	K	N	V	T	V	T	H	A	Q	D	I	L	E	K	T	H	N	G	K	L	C	D	L	D
gi|109729691|gb|ABG46292.1| A/black-headed gull/Qinghai/3/2006	-	-	-	-	D	Q	I	C	I	G	Y	H	A	N	N	S	T	E	Q	V	D	T	I	M	E	K	N	V	T	V	T	H	A	Q	D	I	L	E	K	T	H	N	G	K	L	C	D	L	D
gi|109729693|gb|ABG46293.1| A/swan/Qinghai/01/2006	-	-	-	-	D	Q	I	C	I	G	Y	H	A	N	N	S	T	E	Q	V	D	T	I	M	E	K	N	V	T	V	T	H	A	Q	D	I	L	E	K	T	H	N	G	K	L	C	D	L	D
gi|109809722|dbj|BAE96961.1| A/whooper swan/Mongolia/2/06	L	V	K	S	D	Q	I	C	I	G	Y	H	A	N	N	S	T	E	Q	V	D	T	I	M	E	K	N	V	T	V	T	H	A	Q	D	I	L	E	K	T	H	N	G	K	L	C	D	L	D
gi|110084605|gb|ABG49439.1| A/common bussard/Bavaria/2/2006	L	V	K	S	D	Q	I	C	I	G	Y	H	A	N	N	S	T	E	Q	V	D	T	I	M	E	K	N	V	T	V	T	H	A	Q	D	I	L	E	K	T	H	N	G	K	L	C	D	L	D
gi|110273404|gb|ABG57086.1| A/mallard/Italy/3401/2005	L	V	K	S	D	Q	I	C	I	G	Y	H	A	N	N	S	T	E	Q	V	D	T	I	M	E	K	N	V	T	V	T	H	A	Q	D	I	L	E	K	A	H	N	G	K	L	C	S	L	N
gi|110273420|gb|ABG57094.1| A/chicken/Niger/2130-8/2006	L	V	K	S	D	Q	I	C	I	G	Y	H	A	N	N	S	T	E	Q	V	D	T	I	M	E	K	N	V	T	V	T	H	A	Q	D	I	L	E	K	T	H	N	G	K	L	C	D	L	D
gi|110273422|gb|ABG57095.1| A/chicken/Niger/2130-7/2006	L	V	K	S	D	Q	I	C	I	G	Y	H	A	N	N	S	T	E	Q	V	D	T	I	M	E	K	N	V	T	V	T	H	A	Q	D	I	L	E	K	T	H	N	G	K	L	C	D	L	D
gi|110287939|gb|ABG65733.1| A/goose/Huadong/220/2004	L	V	K	S	D	Q	I	C	I	G	Y	H	A	N	N	S	T	E	Q	V	D	T	I	M	E	K	N	V	T	V	T	H	A	Q	D	I	L	E	K	T	H	N	G	K	L	C	D	L	D
gi|110319973|emb|CAK18565.1| A/chicken/Nigeria/BA209/2006	L	V	K	S	D	Q	I	C	I	G	Y	H	A	N	N	S	T	E	Q	V	D	T	I	M	E	K	N	V	T	V	T	H	A	Q	D	I	L	E	K	T	H	N	G	K	L	C	D	L	D
gi|110319975|emb|CAK18566.1| A/chicken/Nigeria/BA210/2006	L	V	K	S	D	Q	I	C	I	G	Y	H	A	N	N	S	T	E	Q	V	D	T	I	M	E	K	N	V	T	V	T	H	A	Q	D	I	L	E	K	T	H	N	G	K	L	C	D	L	D
gi|110319977|emb|CAK18567.1| A/chicken/Nigeria/BA211/2006	L	V	K	S	D	Q	I	C	I	G	Y	H	A	N	N	S	T	E	Q	V	D	T	I	M	E	K	N	V	T	V	T	H	A	Q	D	I	L	E	K	T	H	N	G	K	L	C	D	L	D
gi|110319979|emb|CAK18570.1| A/chicken/Nigeria/SO300/2006	L	V	K	S	D	Q	I	C	I	G	Y	H	A	N	N	S	T	K	Q	V	D	T	I	M	E	K	N	V	T	V	T	H	A	Q	D	I	L	E	K	T	H	N	G	K	L	C	D	L	D
gi|110319981|emb|CAK18571.1| A/chicken/Nigeria/SO452/2006	L	V	K	S	D	Q	I	C	I	G	Y	H	A	N	N	S	T	K	Q	V	D	T	I	M	E	K	N	V	T	V	T	H	A	Q	D	I	L	E	K	T	H	N	G	K	L	C	D	L	D
gi|110319983|emb|CAK18577.1| A/chicken/Nigeria/SO493/2006	L	V	K	S	D	Q	I	C	I	G	Y	H	A	N	N	S	T	K	Q	V	D	T	I	M	E	K	N	V	T	V	T	H	A	Q	D	I	L	E	K	T	H	N	G	K	L	C	D	L	D
gi|110319985|emb|CAK18596.1| A/chicken/Nigeria/SO494/2006	L	V	K	S	D	Q	I	C	I	G	Y	H	A	N	N	S	T	K	Q	V	D	T	I	M	E	K	N	V	T	V	T	H	A	Q	D	I	L	E	K	T	H	N	G	K	L	C	D	L	D
gi|110333723|gb|ABG67711.1| A/Chicken/Egypt/5610NAMRU3-F3/2006	-	-	-	-	-	-	-	-	-	-	-	-	A	N	N	S	T	E	Q	V	D	T	I	M	E	K	N	V	T	V	T	H	A	Q	D	I	L	E	K	T	H	N	G	K	L	C	D	L	D
gi|110333725|gb|ABG67712.1| A/Chicken/Egypt/5611NAMRU3-AN/2006	-	-	-	-	-	-	I	C	I	G	Y	H	A	N	N	S	T	E	Q	V	D	T	I	M	E	K	N	V	T	V	T	H	A	Q	D	I	L	E	K	T	H	N	G	K	L	C	D	L	D
gi|110333727|gb|ABG67713.1| A/Chicken/Egypt/5612NAMRU3-S/2006	-	-	-	-	-	-	-	-	-	G	Y	H	A	N	N	S	T	E	Q	V	D	T	I	M	E	K	N	V	T	V	T	H	A	Q	D	I	L	E	K	T	H	N	G	K	L	C	D	L	D
gi|110333729|gb|ABG67714.1| A/Turkey/Egypt/5613NAMRU3-T/2006	-	-	-	-	-	-	-	-	-	-	Y	H	A	N	N	S	T	E	Q	V	D	T	I	M	E	K	N	V	T	V	T	H	A	Q	D	I	L	E	K	T	H	N	G	K	L	C	D	L	D
gi|110341045|gb|ABG67978.1| A/duck/Laos/3295/2006	L	V	K	S	D	Q	I	C	I	G	Y	H	A	N	N	S	T	E	Q	V	D	T	I	M	E	K	N	V	T	V	T	H	A	Q	D	I	L	E	K	T	H	N	G	K	L	C	D	L	D
gi|110555221|gb|ABG75616.1| A/grebe/Tyva/Tyv06-2/06	L	V	K	S	D	Q	I	C	I	G	Y	H	A	N	N	S	T	E	Q	V	D	T	I	M	E	K	N	V	T	V	T	H	A	Q	D	I	L	E	K	T	H	N	G	K	L	C	D	L	D
gi|110631383|gb|ABG81037.1| A/chicken/Sudan/2115-12/2006	L	V	K	S	D	Q	I	C	I	G	Y	H	A	N	N	S	T	E	Q	V	D	T	I	M	E	K	N	V	T	V	T	H	A	Q	D	I	L	E	K	T	H	N	G	K	L	C	D	L	D
gi|110631385|gb|ABG81038.1| A/chicken/Sudan/2115-9/2006	L	V	K	S	D	Q	I	C	I	G	Y	H	A	N	N	S	T	E	Q	V	D	T	I	M	E	K	N	V	T	V	T	H	A	Q	D	I	L	E	K	T	H	N	G	K	L	C	D	L	D
gi|110631387|gb|ABG81039.1| A/chicken/Egypt/2253-1/2006	I	V	K	S	D	Q	I	C	I	G	Y	H	A	N	N	S	T	E	Q	V	D	T	I	M	E	K	N	V	T	V	T	H	A	Q	D	I	L	E	K	T	H	N	G	K	L	C	D	L	D
gi|110631389|gb|ABG81040.1| A/duck/Egypt/2253-3/2006	L	V	K	S	D	Q	I	C	I	G	Y	H	A	N	N	S	T	E	Q	V	D	T	I	M	E	K	N	V	T	V	T	H	A	Q	D	I	L	E	K	T	H	N	G	K	L	C	D	L	D
gi|110631391|gb|ABG81041.1| A/chicken/Sudan/1784/2006	L	V	K	S	D	Q	I	C	I	G	Y	H	A	N	N	S	T	E	Q	V	D	T	I	M	E	K	N	V	T	V	T	H	A	Q	D	I	L	E	K	T	H	N	G	K	L	C	D	L	D
gi|111380018|gb|ABH09484.1| A/chicken/Adygea/203/06	L	V	K	S	D	Q	I	C	I	G	Y	H	A	N	N	S	T	E	Q	V	D	T	I	M	E	K	N	V	T	V	T	H	A	Q	D	I	L	E	K	A	H	N	G	K	L	C	D	L	D
gi|111380020|gb|ABH09485.1| A/chicken/Tambov/570-2/05	L	V	K	S	D	Q	I	C	I	G	Y	H	A	N	N	S	T	E	Q	V	D	T	I	M	E	K	N	V	T	V	T	H	A	Q	D	I	L	E	K	T	H	N	G	K	L	C	D	L	D
gi|111380022|gb|ABH09486.1| A/goose/Crimea/615/05	L	V	K	S	D	Q	I	C	I	G	Y	H	A	N	N	S	T	E	Q	V	D	T	I	M	E	K	N	V	T	V	T	H	A	Q	D	I	L	E	K	T	H	N	G	K	L	C	D	L	D
gi|111380024|gb|ABH09487.1| A/chicken/Krasnodar/199/06	L	V	K	S	D	Q	I	C	I	G	Y	H	A	N	N	S	T	E	Q	V	D	T	I	M	E	K	N	V	T	V	T	H	A	Q	D	I	L	E	K	A	H	N	G	K	L	C	D	L	D
gi|111380026|gb|ABH09488.1| A/chicken/Volgograd/236/06	L	V	K	S	D	Q	I	C	I	G	Y	H	A	N	N	S	T	E	Q	V	D	T	I	M	E	K	N	V	T	V	T	H	A	Q	D	I	L	E	K	T	H	N	G	K	L	C	D	L	D
gi|111380028|gb|ABH09489.1| A/cat/Dagestan/87/06	L	V	K	S	D	Q	I	C	I	G	Y	H	A	N	N	S	T	E	Q	V	D	T	I	M	E	K	N	V	T	V	T	H	A	Q	D	I	L	E	K	A	H	N	G	K	L	C	D	L	D
gi|111380030|gb|ABH09490.1| A/wild duck/Omsk/103-01/05	L	V	K	S	D	Q	I	C	I	G	Y	H	A	N	N	S	T	E	Q	V	D	T	I	M	E	K	N	V	T	V	T	H	A	Q	D	I	L	E	K	T	H	N	G	K	L	C	D	L	D
gi|112005136|gb|ABH85395.1| A/duck/Novosibirsk/02/05	L	V	K	S	D	Q	I	C	I	G	Y	H	A	N	N	S	T	E	Q	V	D	T	I	M	E	K	N	V	T	V	T	H	A	Q	D	I	L	E	K	T	H	N	G	K	L	C	D	L	D
gi|112379369|gb|ABI16504.1| A/China/GD01/2006	L	V	K	S	D	Q	I	C	I	G	Y	H	A	N	N	S	T	E	Q	V	D	T	I	M	E	K	N	V	T	V	T	H	A	Q	D	I	L	E	K	T	H	N	G	K	L	C	D	L	D
gi|112418193|gb|ABI18096.1| A/grebe/Tyva/Tyv06-8/2006	L	V	K	S	D	Q	I	C	I	G	Y	H	A	N	N	S	T	E	Q	V	D	T	I	M	E	K	N	V	T	V	T	H	A	Q	D	I	L	E	K	T	H	N	G	K	L	C	D	L	D
gi|112820196|gb|ABI23979.1| A/duck/Tuva/01/2006	L	V	K	S	D	Q	I	C	I	G	Y	H	A	N	N	S	T	E	Q	V	D	T	I	M	E	K	N	V	T	V	T	H	A	Q	D	I	L	E	K	T	H	N	G	K	L	C	D	L	D
gi|113204782|gb|ABI34124.1| A/grebe/Tyva/Tyv06-1/2006	L	V	K	S	D	Q	I	C	I	G	Y	H	A	N	N	S	T	E	Q	V	D	T	I	M	E	K	N	V	T	V	T	H	A	Q	D	I	L	E	K	T	H	N	G	K	L	C	D	L	D
gi|113204815|gb|ABI34140.1| A/goose/Guangzhou/471/2006	L	V	K	S	D	Q	I	C	I	G	Y	H	A	N	N	S	T	E	Q	V	D	T	I	M	E	K	N	V	T	V	T	H	A	Q	D	I	L	E	K	T	H	N	G	K	L	C	D	L	D
gi|113204819|gb|ABI34142.1| A/Guangzhou/1/2006	L	V	K	S	D	Q	I	C	I	G	Y	H	A	N	N	S	T	E	Q	V	D	T	I	M	E	K	N	V	T	V	T	H	A	Q	D	I	L	E	K	T	H	N	G	K	L	C	D	L	D
gi|113494436|gb|ABI36012.1| A/Indonesia/CDC7/2005	-	-	-	-	D	Q	I	C	I	G	Y	H	A	N	N	S	T	E	Q	V	D	T	I	M	E	K	N	V	T	V	T	H	A	Q	D	I	L	E	K	T	H	N	G	K	L	C	D	L	D
gi|113494601|gb|ABI36023.1| A/chicken/Indonesia/CDC25/2005	-	-	-	-	D	Q	I	C	I	G	Y	H	A	N	N	S	T	E	Q	V	D	T	I	M	E	K	N	V	T	V	T	H	A	Q	D	I	L	E	K	T	H	N	G	K	L	C	D	L	D
gi|113494642|gb|ABI36034.1| A/chicken/Indonesia/CDC24/2005	-	-	-	-	D	Q	I	C	I	G	Y	H	A	N	N	S	T	E	Q	V	D	T	I	M	E	K	N	V	T	V	T	H	A	Q	D	I	L	E	K	T	H	N	G	K	L	C	D	L	D
gi|113494676|gb|ABI36040.1| A/Indonesia/CDC184/2005	-	-	-	-	D	Q	I	C	I	G	Y	H	A	N	N	S	T	E	Q	V	D	T	I	M	E	K	N	V	T	V	T	H	A	Q	D	I	L	E	K	T	H	N	G	K	L	C	D	L	D
gi|113494681|gb|ABI36041.1| A/Indonesia/CDC194P/2005	-	-	-	-	D	Q	I	C	I	G	Y	H	A	N	N	S	T	E	Q	V	D	T	I	M	E	K	N	V	T	V	T	H	A	Q	D	I	L	E	K	T	H	N	G	K	L	C	D	L	D
gi|113494687|gb|ABI36042.1| A/Indonesia/CDC287E/2005	-	-	-	-	D	Q	I	C	I	G	Y	H	A	N	N	S	T	E	Q	V	D	T	I	M	E	K	N	V	T	V	T	H	A	Q	D	I	L	E	K	T	H	N	G	K	L	C	D	L	D
gi|113494693|gb|ABI36043.1| A/Indonesia/CDC287T/2005	-	-	-	-	D	Q	I	C	I	G	Y	H	A	N	N	S	T	E	Q	V	D	T	I	M	E	K	N	V	T	V	T	H	A	Q	D	I	L	E	K	T	H	N	G	K	L	C	D	L	D
gi|113494698|gb|ABI36044.1| A/Indonesia/CDC292N/2005	-	-	-	-	D	Q	I	C	I	G	Y	H	A	N	N	S	T	E	Q	V	D	T	I	M	E	K	N	V	T	V	T	H	A	Q	D	I	L	E	K	T	H	N	G	K	L	C	D	L	D
gi|113494703|gb|ABI36045.1| A/Indonesia/CDC292T/2005	-	-	-	-	D	Q	I	C	I	G	Y	H	A	N	N	S	T	E	Q	V	D	T	I	M	E	K	N	V	T	V	T	H	A	Q	D	I	L	E	K	T	H	N	G	K	L	C	D	L	D
gi|113494709|gb|ABI36046.1| A/Indonesia/CDC326N/2006	-	-	-	-	D	Q	I	C	I	G	Y	H	A	N	N	S	T	E	Q	V	D	T	I	M	E	K	N	V	T	V	T	H	A	Q	D	I	L	E	K	T	H	N	G	K	L	C	D	L	D
gi|113494718|gb|ABI36047.1| A/Indonesia/CDC326N2/2006	-	-	-	-	D	Q	I	C	I	G	Y	H	A	N	N	S	T	E	Q	V	D	T	I	M	E	K	N	V	T	V	T	H	A	Q	D	I	L	E	K	T	H	N	G	K	L	C	D	L	D
gi|113494727|gb|ABI36048.1| A/Indonesia/CDC326/2006	-	-	-	-	D	Q	I	C	I	G	Y	H	A	N	N	S	T	E	Q	V	D	T	I	M	E	K	N	V	T	V	T	H	A	Q	D	I	L	E	K	T	H	N	G	K	L	C	D	L	D
gi|113494735|gb|ABI36049.1| A/Indonesia/CDC326T/2006	-	-	-	-	D	Q	I	C	I	G	Y	H	A	N	N	S	T	E	Q	V	D	T	I	M	E	K	N	V	T	V	T	H	A	Q	D	I	L	E	K	T	H	N	G	K	L	C	D	L	D
gi|113495201|gb|ABI36050.1| A/Indonesia/CDC329/2006	-	-	-	-	D	Q	I	C	I	G	Y	H	A	N	N	S	T	E	Q	V	D	T	I	M	E	K	N	V	T	V	T	H	A	Q	D	I	L	E	K	T	H	N	G	K	L	C	D	L	D
gi|113495208|gb|ABI36051.1| A/Indonesia/CDC357/2006	-	-	-	-	D	Q	I	C	I	G	Y	H	A	N	N	S	T	E	Q	V	D	T	I	M	E	K	N	V	T	V	T	H	A	Q	D	I	L	E	K	T	H	N	G	K	L	C	D	L	D
gi|113495214|gb|ABI36052.1| A/feline/Indonesia/CDC1/2006	-	-	-	-	D	Q	I	C	I	G	Y	H	A	N	N	S	T	E	Q	V	D	T	I	M	E	K	N	V	T	V	T	H	A	Q	D	I	L	E	K	T	H	N	G	K	L	C	D	L	D
gi|113495217|gb|ABI36053.1| A/Indonesia/CDC370/2006	-	-	-	-	D	Q	I	C	I	G	Y	H	A	N	N	S	T	E	Q	V	D	T	I	M	E	K	N	V	T	V	T	H	A	Q	D	I	L	E	K	T	H	N	G	K	L	C	D	L	D
gi|113495223|gb|ABI36054.1| A/Indonesia/CDC370E/2006	-	-	-	-	D	Q	I	C	I	G	Y	H	A	N	N	S	T	E	Q	V	D	T	I	M	E	K	N	V	T	V	T	H	A	Q	D	I	L	E	K	T	H	N	G	K	L	C	D	L	D
gi|113495229|gb|ABI36055.1| A/Indonesia/CDC370P/2006	-	-	-	-	D	Q	I	C	I	G	Y	H	A	N	N	S	T	E	Q	V	D	T	I	M	E	K	N	V	T	V	T	H	A	Q	D	I	L	E	K	T	H	N	G	K	L	C	D	L	D
gi|113495235|gb|ABI36056.1| A/Indonesia/CDC370T/2006	-	-	-	-	D	Q	I	C	I	G	Y	H	A	N	N	S	T	E	Q	V	D	T	I	M	E	K	N	V	T	V	T	H	A	Q	D	I	L	E	K	T	H	N	G	K	L	C	D	L	D
gi|113495243|gb|ABI36057.1| A/Indonesia/CDC390/2006	-	-	-	-	D	Q	I	C	I	G	Y	H	A	N	N	S	T	E	Q	V	D	T	I	M	E	K	N	V	T	V	T	H	A	Q	D	I	L	E	K	T	H	N	G	K	L	C	D	L	D
gi|113495780|gb|ABI36144.1| A/Indonesia/CDC594/2006	L	V	K	S	D	Q	I	C	I	G	Y	H	A	N	N	S	T	E	Q	V	D	T	I	M	E	K	N	V	T	V	T	H	A	Q	D	I	L	E	K	T	H	N	G	K	L	C	D	L	D
gi|113495837|gb|ABI36155.1| A/Indonesia/CDC595/2006	L	V	K	S	D	Q	I	C	I	G	Y	H	A	N	N	S	T	E	Q	V	D	T	I	M	E	K	N	V	T	V	T	H	A	Q	D	I	L	E	K	T	H	N	G	K	L	C	D	L	D
gi|113495896|gb|ABI36166.1| A/Indonesia/CDC596/2006	L	V	K	S	D	Q	I	C	I	G	Y	H	A	N	N	S	T	E	Q	V	D	T	I	M	E	K	N	V	T	V	T	H	A	Q	D	I	L	E	K	T	H	N	G	K	L	C	D	L	D
gi|113495952|gb|ABI36177.1| A/Indonesia/CDC597/2006	L	V	K	S	D	Q	I	C	I	G	Y	H	A	N	N	S	T	E	Q	V	D	T	I	M	E	K	N	V	T	V	T	H	A	Q	D	I	L	E	K	T	H	N	G	K	L	C	D	L	D
gi|113495997|gb|ABI36187.1| A/Indonesia/CDC599/2006	-	-	-	-	D	Q	I	C	I	G	Y	H	A	N	N	S	T	E	Q	V	D	T	I	M	E	K	N	V	T	V	T	H	A	Q	D	I	L	E	K	T	H	N	G	K	L	C	D	L	D
gi|113496047|gb|ABI36198.1| A/Indonesia/CDC523/2006	L	V	K	S	D	Q	I	C	I	G	Y	H	A	N	N	S	T	E	Q	V	D	T	I	M	E	K	N	V	T	V	T	H	A	Q	D	I	L	E	K	T	H	N	G	K	L	C	D	L	D
gi|113496404|gb|ABI36275.1| A/Indonesia/CDC523E/2006	-	-	-	-	D	Q	I	C	I	G	Y	H	A	N	N	S	T	E	Q	V	D	T	I	M	E	K	N	V	T	V	T	H	A	Q	D	I	L	E	K	T	H	N	G	K	L	C	D	L	D
gi|113496466|gb|ABI36286.1| A/Indonesia/CDC523T/2006	-	-	-	-	D	Q	I	C	I	G	Y	H	A	N	N	S	T	E	Q	V	D	T	I	M	E	K	N	V	T	V	T	H	A	Q	D	I	L	E	K	T	H	N	G	K	L	C	D	L	D
gi|113496506|gb|ABI36295.1| A/Indonesia/CDC582/2006	-	-	-	-	D	Q	I	C	I	G	Y	H	A	N	N	S	T	E	Q	V	D	T	I	M	E	K	N	V	T	V	T	H	A	Q	D	I	L	E	K	T	H	N	G	K	L	C	D	L	D
gi|113496556|gb|ABI36307.1| A/Indonesia/CDC610/2006	-	-	-	-	D	Q	I	C	I	G	Y	H	A	N	N	S	T	E	Q	V	D	T	I	M	E	K	N	V	T	V	T	H	A	Q	D	I	L	E	K	T	H	N	G	K	L	C	D	L	D
gi|113496606|gb|ABI36318.1| A/Indonesia/CDC623/2006	-	-	-	-	D	Q	I	C	I	G	Y	H	A	N	N	S	T	E	Q	V	D	T	I	M	E	K	N	V	T	V	T	H	A	Q	D	I	L	E	K	T	H	N	G	K	L	C	D	L	D
gi|113496658|gb|ABI36329.1| A/Indonesia/CDC623E/2006	-	-	-	-	D	Q	I	C	I	G	Y	H	A	N	N	S	T	E	Q	V	D	T	I	M	E	K	N	V	T	V	T	H	A	Q	D	I	L	E	K	T	H	N	G	K	L	C	D	L	D
gi|113496707|gb|ABI36340.1| A/Indonesia/CDC624/2006	-	-	-	-	D	Q	I	C	I	G	Y	H	A	N	N	S	T	E	Q	V	D	T	I	M	E	K	N	V	T	V	T	H	A	Q	D	I	L	E	K	T	H	N	G	K	L	C	D	L	D
gi|113496754|gb|ABI36351.1| A/Indonesia/CDC624E/2006	-	-	-	-	D	Q	I	C	I	G	Y	H	A	N	N	S	T	E	Q	V	D	T	I	M	E	K	N	V	T	V	T	H	A	Q	D	I	L	E	K	T	H	N	G	K	L	C	D	L	D
gi|113496842|gb|ABI36362.1| A/Indonesia/CDC625/2006	-	-	-	-	D	Q	I	C	I	G	Y	H	A	N	N	S	T	E	Q	V	D	T	I	M	E	K	N	V	T	V	T	H	A	Q	D	I	L	E	K	T	H	N	G	K	L	C	D	L	D
gi|113496892|gb|ABI36373.1| A/Indonesia/CDC634/2006	-	-	-	-	D	Q	I	C	I	G	Y	H	A	N	N	S	T	E	Q	V	D	T	I	M	E	K	N	V	T	V	T	H	A	Q	D	I	L	E	K	T	H	N	G	K	L	C	D	L	D
gi|113496944|gb|ABI36384.1| A/Indonesia/CDC634P/2006	-	-	-	-	D	Q	I	C	I	G	Y	H	A	N	N	S	T	E	Q	V	D	T	I	M	E	K	N	V	T	V	T	H	A	Q	D	I	L	E	K	T	H	N	G	K	L	C	D	L	D
gi|113496995|gb|ABI36395.1| A/Indonesia/CDC634T/2006	-	-	-	-	D	Q	I	C	I	G	Y	H	A	N	N	S	T	E	Q	V	D	T	I	M	E	K	N	V	T	V	T	H	A	Q	D	I	L	E	K	T	H	N	G	K	L	C	D	L	D
gi|113497047|gb|ABI36406.1| A/Indonesia/CDC625L/2006	L	V	K	S	D	Q	I	C	I	G	Y	H	A	N	N	S	T	E	Q	V	D	T	I	M	E	K	N	V	T	V	T	H	A	Q	D	I	L	E	K	T	H	N	G	K	L	C	D	L	D
gi|113497131|gb|ABI36423.1| A/Indonesia/CDC599N/2006	-	-	-	-	D	Q	I	C	I	G	Y	H	A	N	N	S	T	E	Q	V	D	T	I	M	E	K	N	V	T	V	T	H	A	Q	D	I	L	E	K	T	H	N	G	K	L	C	D	L	D
gi|113497156|gb|ABI36428.1| A/Indonesia/CDC669/2006	L	V	K	S	D	Q	I	C	I	G	Y	H	A	N	N	S	T	E	Q	V	D	T	I	M	E	K	N	V	T	V	T	H	A	Q	D	I	L	E	K	T	H	N	G	K	L	C	D	L	D
gi|113497215|gb|ABI36439.1| A/Indonesia/CDC669P/2006	L	V	K	S	D	Q	I	C	I	G	Y	H	A	N	N	S	T	E	Q	V	D	T	I	M	E	K	N	V	T	V	T	H	A	Q	D	I	L	E	K	T	H	N	G	K	L	C	D	L	D
gi|113497265|gb|ABI36450.1| A/Indonesia/CDC699/2006	L	V	K	S	D	Q	I	C	I	G	Y	H	A	N	N	S	T	E	Q	V	D	T	I	M	E	K	N	V	T	V	T	H	A	Q	D	I	L	G	K	T	H	N	G	K	L	C	D	L	D
gi|113497345|gb|ABI36469.1| A/Indonesia/CDC644T/2006	-	-	-	-	D	Q	I	C	I	G	Y	H	A	N	N	S	T	E	Q	V	D	T	I	M	E	K	N	V	T	V	T	H	A	Q	D	I	L	E	K	T	H	N	G	K	L	C	D	L	D
gi|113497391|gb|ABI36480.1| A/Indonesia/CDC644/2006	-	-	-	-	D	Q	I	C	I	G	Y	H	A	N	N	S	T	E	Q	V	D	T	I	M	E	K	N	V	T	V	T	H	A	Q	D	I	L	E	K	T	H	N	G	K	L	C	D	L	D
gi|113972312|gb|ABI49407.1| A/Indonesia/CDC742/2006	-	-	-	-	D	Q	I	C	I	G	Y	H	A	N	N	S	T	E	Q	V	D	T	I	M	E	K	N	V	T	V	T	H	A	Q	D	I	L	E	K	T	H	N	G	K	L	C	D	L	D
gi|115278394|gb|ABI84608.1| A/duck/Minnesota/1525/1981	V	V	K	G	D	Q	I	C	I	G	Y	H	A	N	N	S	T	E	Q	V	D	T	I	M	E	K	N	V	T	V	T	H	A	Q	D	I	L	E	K	E	H	N	G	K	L	C	S	L	K
gi|115279314|gb|ABI85106.1| A/chicken/Scotland/1959	L	V	K	S	D	Q	I	C	I	G	Y	H	A	N	K	S	T	K	Q	V	D	T	I	M	E	K	N	V	T	V	T	H	A	Q	D	I	L	E	R	T	H	N	G	K	L	C	S	L	N
gi|115343535|gb|ABI94747.1| A/duck/Hubei/wg/2002	L	V	K	S	D	Q	I	C	I	G	Y	H	A	N	N	S	T	E	Q	V	D	T	I	M	E	K	N	V	T	V	T	H	A	Q	D	I	L	E	R	T	H	N	G	K	L	C	D	L	N
gi|115343550|gb|ABI94754.1| A/chicken/Hubei/wh/1997	L	V	K	S	D	Q	I	C	I	G	Y	H	A	N	N	S	T	E	Q	V	D	T	I	M	E	K	N	V	T	V	T	H	A	Q	D	I	L	E	R	T	H	N	G	K	L	C	D	L	D
gi|115344737|gb|ABI95316.1| A/chicken/Nigeria/641/2006	L	V	K	S	D	Q	I	C	I	G	Y	H	A	N	N	S	T	E	Q	V	D	T	I	M	E	K	N	V	T	V	T	H	A	Q	D	I	L	E	K	T	H	N	G	K	L	C	D	L	D
gi|115344756|gb|ABI95327.1| A/chicken/Nigeria/957-20/2006	L	V	K	S	D	Q	I	C	I	G	Y	H	A	N	N	S	T	E	Q	V	D	T	I	M	E	K	N	V	T	V	T	H	A	Q	D	I	L	E	K	T	H	N	G	K	L	C	D	L	D
gi|115344775|gb|ABI95338.1| A/chicken/Sudan/1784-7/2006	L	V	K	S	D	Q	I	C	I	G	Y	H	A	N	N	S	T	E	Q	V	D	T	I	M	E	K	N	V	T	V	T	H	A	Q	D	I	L	E	K	T	H	N	G	K	L	C	D	L	D
gi|115344794|gb|ABI95349.1| A/chicken/Sudan/1784-10/2006	L	V	K	S	D	Q	I	C	I	G	Y	H	A	N	N	S	T	E	Q	V	D	T	I	M	E	K	N	V	T	V	T	H	A	Q	D	I	L	E	K	T	H	N	G	K	L	C	D	L	D
gi|115382757|gb|ABI96701.1| A/chicken/Henan/wu/2004	L	V	K	S	D	Q	I	C	I	G	Y	H	A	N	N	S	T	E	Q	V	D	T	I	M	E	K	N	V	T	V	T	H	A	Q	D	I	L	E	K	T	H	N	G	K	L	C	D	L	D
gi|115382808|gb|ABI96729.1| A/chicken/Hubei/wj/1997	L	V	K	S	D	Q	I	C	I	G	Y	H	A	N	N	S	T	E	Q	V	D	T	I	M	E	K	N	V	T	V	T	H	A	Q	D	I	L	E	K	T	H	N	G	K	L	C	D	L	N
gi|115382831|gb|ABI96741.1| A/chicken/Hubei/wl/1997	L	V	K	S	D	Q	I	C	I	G	Y	H	A	N	N	S	T	E	Q	V	D	T	I	M	E	K	N	V	T	V	T	H	A	Q	D	I	L	E	K	K	H	N	G	K	L	C	D	L	D
gi|115382882|gb|ABI96767.1| A/chicken/Jiangsu/cz1/2002	L	V	K	S	D	Q	I	C	I	G	Y	H	A	N	N	S	T	E	Q	V	D	T	I	M	E	K	N	V	T	V	T	H	A	Q	D	I	L	E	K	T	H	N	G	K	L	C	D	L	D
gi|115397013|gb|ABI97335.1| A/chicken/Jilin/hh/2002	L	V	K	S	D	Q	I	C	I	G	Y	H	A	N	N	S	T	E	Q	V	D	T	I	M	E	K	N	V	T	V	T	H	A	Q	D	I	L	E	K	T	H	N	G	K	L	C	D	L	D
gi|115502958|gb|ABI98911.1| A/chicken/Jilin/ha/2003	L	V	K	S	D	Q	I	C	I	G	Y	H	A	N	N	S	T	E	Q	V	D	T	I	M	E	K	N	V	T	V	T	H	A	Q	D	I	L	E	K	T	H	N	G	K	L	C	D	L	D
gi|115502973|gb|ABI98919.1| A/chicken/Jilin/hd/2002	L	V	K	S	D	Q	I	C	I	G	Y	H	A	N	N	S	T	E	Q	V	D	T	I	M	E	K	N	V	T	V	T	H	A	Q	D	I	L	E	K	T	H	N	G	K	L	C	D	L	D
gi|115502991|gb|ABI98929.1| A/chicken/Jilin/hf/2002	L	V	K	S	D	Q	I	C	I	G	Y	H	A	N	N	S	T	E	Q	V	D	T	I	M	E	K	N	V	T	V	T	H	A	Q	D	I	L	E	K	K	H	N	G	K	L	C	D	L	D
gi|115503010|gb|ABI98938.1| A/chicken/Jilin/xw/2003	L	V	K	S	D	Q	I	C	I	G	Y	H	A	N	N	S	T	E	Q	V	D	T	I	M	E	K	N	V	T	V	T	H	A	Q	D	I	L	E	K	T	H	N	G	K	L	C	D	L	D
gi|115526912|gb|ABJ09466.1| A/duck/Guangxi/xa/2001	L	V	K	S	D	Q	I	C	I	G	Y	H	T	N	N	S	T	E	Q	V	D	T	I	M	E	K	N	V	T	V	T	H	A	Q	D	I	L	E	K	T	H	N	G	K	L	C	D	L	D
gi|115526930|gb|ABJ09476.1| A/duck/Hubei/wp/2003	L	V	K	S	D	Q	I	C	I	G	Y	H	A	N	N	S	T	E	Q	V	D	T	I	M	E	K	N	V	T	V	T	H	A	Q	D	I	L	E	K	T	H	N	G	K	L	C	D	L	D
gi|115526952|gb|ABJ09488.1| A/duck/Shanghai/xj/2002	F	V	K	S	D	Q	I	C	I	G	Y	H	A	N	N	S	T	E	Q	V	D	T	I	M	E	K	N	V	T	V	T	H	A	Q	D	I	L	E	K	T	H	N	G	K	L	C	D	L	D
gi|115526969|gb|ABJ09498.1| A/duck/Zhejiang/bj/2002	L	V	K	S	D	Q	I	C	I	G	Y	H	A	N	N	S	T	E	Q	V	D	T	I	M	E	K	N	V	T	V	T	H	A	Q	D	I	L	E	K	T	H	N	G	K	L	C	D	L	D
gi|115526993|gb|ABJ09511.1| A/goose/Fujian/bb/2003	L	V	K	S	D	Q	I	C	I	G	Y	H	A	N	N	S	T	V	Q	V	D	T	I	M	E	K	N	V	T	V	T	H	A	Q	D	I	L	E	K	T	H	N	G	K	L	C	D	L	D
gi|115527005|gb|ABJ09518.1| A/goose/Guangdong/xb/2001	L	V	K	S	D	Q	I	C	I	G	Y	H	A	N	N	S	T	E	Q	V	D	T	I	M	E	K	N	V	T	V	T	H	A	Q	D	I	L	E	K	T	H	N	G	K	L	C	D	L	D
gi|115527023|gb|ABJ09528.1| A/goose/Jilin/hb/2003	L	V	K	S	D	Q	I	C	I	G	Y	H	A	N	N	S	T	E	Q	V	D	T	I	M	E	K	N	V	T	V	T	H	A	Q	D	I	L	E	K	T	H	N	G	K	L	C	D	L	D
gi|115527054|gb|ABJ09545.1| A/mallard/Guangxi/wt/2004	L	V	K	S	D	Q	I	C	I	G	Y	H	A	N	N	S	T	E	Q	V	D	T	I	M	E	K	N	V	T	V	T	H	A	Q	D	I	L	E	K	T	H	N	G	K	L	C	D	L	D
gi|115589723|gb|ABJ15720.1| A/swine/Guangxi/wz/2004	L	V	K	S	D	Q	I	C	I	G	Y	H	A	N	N	S	T	E	Q	V	D	T	I	M	E	K	N	V	A	V	T	H	A	Q	D	I	L	E	K	T	H	N	G	K	L	C	D	L	D
gi|115607427|gb|ABJ16473.1| A/swine/Henan/wy/2004	L	V	K	S	D	Q	I	C	I	G	Y	H	A	N	N	S	T	E	Q	V	D	T	I	M	E	K	N	V	A	V	T	H	A	Q	D	I	L	E	K	T	H	N	G	K	L	C	D	L	D
gi|115608012|gb|ABJ16796.1| A/cygnus cygnus/Iran/754/2006	L	V	K	S	D	Q	I	C	I	G	Y	H	A	N	N	S	T	E	Q	V	D	T	I	M	E	K	N	V	T	V	T	H	A	Q	D	I	L	E	K	A	H	N	G	K	L	C	D	L	D
gi|115608031|gb|ABJ16807.1| A/chicken/Afghanistan/1207/2006	L	V	K	S	D	Q	I	C	I	G	Y	H	A	N	N	S	T	E	Q	V	D	T	I	M	E	K	N	V	T	V	T	H	A	Q	D	I	L	E	K	T	H	N	G	K	L	C	D	L	D
gi|115608050|gb|ABJ16818.1| A/mallard/Italy/835/2006	L	V	K	S	D	Q	I	C	I	G	Y	H	A	N	N	S	T	E	Q	V	D	T	I	M	E	K	N	V	T	V	T	H	A	Q	D	I	L	E	K	T	H	N	G	K	L	C	D	L	D
gi|115608069|gb|ABJ16829.1| A/cygnus olor/Croatia/1/2005	L	V	K	S	D	Q	I	C	I	G	Y	H	A	N	N	S	T	E	Q	V	D	T	I	M	E	K	N	V	T	V	T	H	A	Q	D	I	L	E	K	T	H	N	G	K	L	C	D	L	D
gi|115608088|gb|ABJ16840.1| A/duck/Egypt/2253-3/2006	L	V	K	S	D	Q	I	C	I	G	Y	H	A	N	N	S	T	E	Q	V	D	T	I	M	E	K	N	V	T	V	T	H	A	Q	D	I	L	E	K	T	H	N	G	K	L	C	D	L	D
gi|115608107|gb|ABJ16851.1| A/chicken/Nigeria/1047-8/2006	L	V	K	S	D	Q	I	C	I	G	Y	H	A	N	N	S	T	E	Q	V	D	T	I	M	E	K	N	V	T	V	T	H	A	Q	D	I	L	E	K	T	H	N	G	K	L	C	D	L	D
gi|115608126|gb|ABJ16862.1| A/ostrich/Nigeria/1047-25/2006	L	V	K	S	D	Q	I	C	I	G	Y	H	A	N	N	S	T	E	Q	V	D	T	I	M	E	K	N	V	T	V	T	H	A	Q	D	I	L	E	K	T	H	N	G	K	L	C	D	L	D
gi|115608145|gb|ABJ16873.1| A/chicken/Nigeria/1047-54/2006	L	V	K	S	D	Q	I	C	I	G	Y	H	A	N	N	S	T	E	Q	V	D	T	I	M	E	K	N	V	T	V	T	H	A	Q	D	I	L	E	K	T	H	N	G	K	L	C	D	L	D
gi|115608164|gb|ABJ16884.1| A/chicken/Nigeria/1047-62/2006	L	V	K	S	D	Q	I	C	I	G	Y	H	A	N	N	S	T	E	Q	V	D	T	I	M	E	K	N	V	T	V	T	H	A	Q	D	I	L	E	K	T	H	N	G	K	L	C	D	L	D
gi|115608183|gb|ABJ16895.1| A/chicken/Nigeria/1047-30/2006	L	V	K	S	D	Q	I	C	I	G	Y	H	A	N	N	S	T	E	Q	V	D	T	I	M	E	K	N	V	T	V	T	H	A	Q	D	I	L	E	K	T	H	N	G	K	L	C	D	L	D
gi|115608202|gb|ABJ16906.1| A/chicken/Nigeria/1047-34/2006	L	V	K	S	D	Q	I	C	I	G	Y	H	A	N	N	S	T	E	Q	V	D	T	I	M	E	K	N	V	T	V	T	H	A	Q	D	I	L	E	K	T	H	N	G	K	L	C	D	L	D
gi|115609293|gb|ABJ16917.1| A/chicken/Cote dIvoire/1787-34/2006	L	V	K	G	D	Q	I	C	I	G	Y	H	A	N	N	S	T	E	Q	V	D	T	I	M	E	K	N	V	T	V	T	H	A	Q	D	I	L	E	K	T	H	N	G	K	L	C	D	L	D
gi|115609537|gb|ABJ16928.1| A/duck/Cote dIvoire/1787-18/2006	L	V	K	G	D	Q	I	C	I	G	Y	H	A	N	N	S	T	E	Q	V	D	T	I	M	E	K	N	V	T	V	T	H	A	Q	D	I	L	E	K	T	H	N	G	K	L	C	D	L	D
gi|115609698|gb|ABJ16939.1| A/duck/Vietnam/1/2005	L	V	K	S	D	Q	I	C	I	G	Y	H	A	N	N	S	T	E	Q	V	D	T	I	M	E	K	N	V	T	V	T	H	A	Q	D	I	L	E	K	T	H	N	G	K	L	C	D	L	D
gi|115609757|gb|ABJ16950.1| A/duck/Viet Nam/20/2005	L	V	K	S	D	Q	I	C	I	G	Y	H	A	N	N	S	T	E	Q	V	D	T	I	M	E	K	N	V	T	V	T	H	A	Q	D	I	L	E	K	T	H	N	G	K	L	C	D	L	D
gi|115951805|gb|ABJ51673.1| A/duck/Viet Nam/12/2005	L	V	K	S	D	Q	I	C	I	G	Y	H	A	N	N	S	T	E	Q	V	D	T	I	M	E	K	N	V	T	V	T	H	A	Q	D	I	L	E	K	T	H	N	G	K	L	C	D	L	D
gi|115952218|gb|ABJ51684.1| A/chicken/Viet Nam/11/2005	L	V	K	S	D	Q	I	C	I	G	Y	H	A	N	N	S	T	E	Q	V	D	T	I	M	E	K	N	V	T	V	T	H	A	Q	D	I	L	E	K	T	H	N	G	K	L	C	D	L	D
gi|115952787|gb|ABJ51695.1| A/chicken/Viet Nam/9/2005	L	V	K	S	D	Q	I	C	I	G	Y	H	A	N	N	S	T	E	Q	V	D	T	I	M	E	K	N	V	T	V	T	H	A	Q	D	I	L	E	K	T	H	N	G	K	L	C	D	L	D
gi|115952886|gb|ABJ51706.1| A/chicken/Viet Nam/8/2005	L	V	K	S	D	Q	I	C	I	G	Y	H	A	N	N	S	T	E	Q	V	D	T	I	M	E	K	N	V	T	V	T	H	A	Q	D	I	L	E	K	T	H	N	G	K	L	C	D	L	D
gi|115952999|gb|ABJ51717.1| A/chicken/Viet Nam/6/2005	L	V	K	S	D	Q	I	C	I	G	Y	H	A	N	N	S	T	E	Q	V	D	T	I	M	E	K	N	V	T	V	T	H	A	Q	D	I	L	E	K	T	H	N	G	K	L	C	D	L	D
gi|115953079|gb|ABJ51728.1| A/chicken/Viet Nam/2/2005	L	V	K	S	D	Q	I	C	I	G	Y	H	A	N	N	S	T	E	Q	V	D	T	I	M	E	K	N	V	T	V	T	H	A	Q	D	I	L	E	K	T	H	N	G	K	L	C	D	L	D
gi|115953504|gb|ABJ51739.1| A/chicken/Viet Nam/10/2005	L	V	K	S	D	Q	I	C	I	G	Y	H	A	N	N	S	T	E	Q	V	D	T	I	M	E	K	N	V	T	V	T	H	A	Q	D	I	L	E	K	T	H	N	G	K	L	C	D	L	D
gi|116010381|gb|ABJ52562.1| A/chicken/Jilin/hk/2004	L	V	K	S	D	Q	I	C	I	G	Y	H	A	Y	Y	S	T	E	Q	V	D	T	I	M	E	K	N	V	T	V	T	H	A	Q	D	I	L	E	K	T	H	N	G	K	L	C	D	L	D
gi|116047851|gb|ABJ53148.1| A/duck/South Africa/811/2004	-	-	-	-	D	Q	I	C	I	G	Y	H	A	N	N	S	T	E	Q	I	D	T	I	M	E	K	N	V	T	V	T	H	A	Q	D	I	L	E	K	A	H	N	G	K	L	C	S	L	N
gi|116070037|gb|ABJ53526.1| A/duck/Niger/914/2006	L	V	K	S	D	Q	I	C	I	G	Y	H	A	N	N	S	T	E	Q	V	D	T	I	M	E	K	N	V	T	V	T	H	A	Q	D	I	L	E	K	T	H	N	G	K	L	C	D	L	D
gi|116070056|gb|ABJ53537.1| A/cygnus olor/Italy/742/2006	L	V	K	S	D	Q	I	C	I	G	Y	H	A	N	N	S	T	E	Q	V	D	T	I	M	E	K	N	V	T	V	T	H	A	Q	D	I	L	E	K	A	H	N	G	K	L	C	D	L	D
gi|116070075|gb|ABJ53548.1| A/swan/Slovenia/760/2006	L	V	K	S	D	Q	I	C	I	G	Y	H	A	N	N	S	T	E	Q	V	D	T	I	M	E	K	N	V	T	V	T	H	A	Q	D	I	L	E	K	T	H	N	G	K	L	C	D	L	D
gi|116070094|gb|ABJ53559.1| A/duck/Viet Nam/18/2005	L	V	K	S	D	Q	I	C	I	G	Y	H	A	N	N	S	T	E	Q	V	D	T	I	M	E	K	N	V	T	V	T	H	A	Q	D	I	L	E	K	T	H	N	G	K	L	C	D	L	D
gi|116070365|gb|ABJ53583.1| A/chicken/Viet Nam/17/2005	L	V	K	S	D	Q	I	C	I	G	Y	H	A	N	N	S	T	E	Q	V	D	T	I	M	E	K	N	V	T	V	T	H	A	Q	D	I	L	E	R	T	H	N	G	K	L	C	D	L	D
gi|116070384|gb|ABJ53594.1| A/quail/Viet Nam/15/2005	L	V	K	S	D	Q	I	C	I	G	Y	H	A	N	N	S	T	E	Q	V	D	T	I	M	E	K	N	V	T	V	T	H	A	Q	D	I	L	E	K	T	H	N	G	K	L	C	D	L	D
gi|116119232|gb|ABJ80592.1| A/chicken/Jilin/hn/2003	L	V	K	S	D	Q	I	C	I	G	Y	H	A	N	N	S	T	E	Q	V	D	T	I	M	E	K	N	V	T	V	T	H	A	Q	D	I	L	E	K	T	H	N	G	K	L	C	D	L	D
gi|116248059|gb|ABJ90343.1| A/Egypt/12374-NAMRU3/2006	-	-	-	-	-	-	I	C	I	G	Y	H	A	N	N	S	T	E	Q	V	D	T	I	M	E	K	N	V	T	V	T	H	A	Q	D	I	L	E	K	T	H	N	G	K	L	C	D	L	D
gi|116271067|gb|ABJ96647.1| A/duck/Guangxi/2775/2005	L	V	K	S	D	Q	I	C	I	G	Y	H	A	N	N	S	T	E	Q	V	D	T	I	M	E	K	N	V	T	V	T	H	A	Q	D	I	L	E	K	T	H	N	G	K	L	C	D	L	D
gi|116271069|gb|ABJ96648.1| A/duck/Guangxi/2926/2005	L	V	K	S	D	Q	I	C	I	G	Y	H	A	N	N	S	T	E	Q	V	D	T	I	M	E	K	N	V	T	V	T	H	A	Q	D	I	L	E	K	T	H	N	G	K	L	C	D	L	N
gi|116271071|gb|ABJ96649.1| A/goose/Guangxi/3017/2005	L	V	K	S	D	Q	I	C	I	G	Y	H	A	N	N	S	T	E	Q	V	D	T	I	M	E	K	N	V	T	V	T	H	A	Q	D	I	L	E	K	T	H	N	G	K	L	C	D	L	D
gi|116271073|gb|ABJ96650.1| A/duck/Guangxi/3085/2005	L	V	K	S	D	Q	I	C	I	G	Y	H	A	N	N	S	T	E	Q	V	D	T	I	M	E	K	N	V	T	V	T	H	A	Q	D	I	L	E	K	T	H	N	G	K	L	C	D	L	D
gi|116271075|gb|ABJ96651.1| A/chicken/Guangxi/3154/2005	L	V	K	S	D	Q	I	C	I	G	Y	H	A	N	N	S	T	E	R	V	D	T	I	M	E	K	N	V	T	V	T	H	A	Q	D	I	L	E	K	T	H	N	G	K	L	C	D	L	D
gi|116271077|gb|ABJ96652.1| A/goose/Guangxi/3316/2005	L	V	K	S	D	Q	I	C	I	G	Y	H	A	N	N	S	T	E	Q	V	D	T	I	M	E	K	N	V	T	V	T	H	A	Q	D	I	L	E	K	T	H	N	G	K	L	C	D	L	D
gi|116271079|gb|ABJ96653.1| A/duck/Guangxi/3364/2005	L	V	K	S	D	Q	I	C	I	G	Y	H	A	N	N	S	T	E	Q	V	D	T	I	M	E	K	N	V	T	V	T	H	A	Q	D	I	L	E	K	T	H	N	G	K	L	C	D	L	D
gi|116271081|gb|ABJ96654.1| A/duck/Guangxi/3548/2005	L	V	K	S	D	Q	I	C	I	G	Y	H	A	N	N	S	T	E	Q	V	D	T	I	M	E	K	N	V	T	V	T	H	A	Q	D	I	L	E	K	T	H	N	G	K	L	C	D	L	D
gi|116271083|gb|ABJ96655.1| A/goose/Guangxi/3714/2005	L	V	K	S	D	Q	I	C	I	G	Y	H	A	N	N	S	T	E	Q	V	D	T	I	M	E	K	N	V	T	V	T	H	A	Q	D	I	L	E	K	T	H	N	G	K	L	C	D	L	D
gi|116271085|gb|ABJ96656.1| A/duck/Guangxi/3741/2005	L	V	K	S	D	Q	I	C	I	G	Y	H	A	N	N	S	T	E	Q	V	D	T	I	M	E	K	N	V	T	V	T	H	A	Q	D	I	L	E	K	T	H	N	G	K	L	C	D	L	D
gi|116271087|gb|ABJ96657.1| A/chicken/Guangxi/3791/2005	L	V	K	S	D	Q	I	C	I	G	Y	H	A	N	N	S	T	E	Q	V	D	T	I	M	E	K	N	V	T	V	T	H	A	Q	D	I	L	E	K	T	H	N	G	K	L	C	D	L	D
gi|116271089|gb|ABJ96658.1| A/duck/Guangxi/3819/2005	L	V	K	S	D	Q	I	C	I	G	Y	H	A	N	N	S	T	E	Q	V	D	T	I	M	E	K	N	V	T	V	T	H	A	Q	D	I	L	E	K	T	H	N	G	K	L	C	D	L	D
gi|116271091|gb|ABJ96659.1| A/duck/Guangxi/4016/2005	L	V	K	S	D	Q	I	C	I	G	Y	H	A	N	N	S	T	E	Q	V	D	T	I	M	E	K	N	V	T	V	T	H	A	Q	D	I	L	E	K	T	H	N	G	K	L	C	D	L	D
gi|116271093|gb|ABJ96660.1| A/duck/Guangxi/4184/2005	L	V	K	S	D	Q	I	C	I	G	Y	H	A	N	N	S	T	E	Q	V	D	T	I	M	E	K	N	V	T	V	T	H	A	Q	D	I	L	E	K	T	H	N	G	K	L	C	D	L	D
gi|116271095|gb|ABJ96661.1| A/duck/Guangxi/4196/2005	L	V	K	S	D	Q	I	C	I	G	Y	H	A	N	N	S	T	E	Q	V	D	T	I	M	E	K	N	V	T	V	T	H	A	Q	D	I	L	E	K	T	H	N	G	K	L	C	D	L	D
gi|116271097|gb|ABJ96662.1| A/goose/Guangxi/4289/2005	L	V	K	S	D	Q	I	C	I	G	Y	H	A	N	N	S	T	E	Q	V	D	T	I	M	E	K	N	V	T	V	T	H	A	Q	D	I	L	E	K	T	H	N	G	K	L	C	D	L	D
gi|116271099|gb|ABJ96663.1| A/duck/Guangxi/4428/2005	L	V	K	S	D	Q	I	C	I	G	Y	H	A	N	N	S	T	E	Q	V	D	T	I	M	E	K	N	V	T	V	T	H	A	Q	D	I	L	E	K	T	H	N	G	K	L	C	D	L	D
gi|116271101|gb|ABJ96664.1| A/goose/Guangxi/4513/2005	L	V	K	S	D	Q	I	C	I	G	Y	H	A	N	N	S	T	E	Q	V	D	T	I	M	E	K	N	V	T	V	T	H	A	Q	D	I	L	E	K	T	H	N	G	K	L	C	D	L	D
gi|116271103|gb|ABJ96665.1| A/duck/Guangxi/4665/2005	L	V	K	S	D	Q	I	C	I	G	Y	H	A	N	N	S	T	E	Q	V	D	T	I	M	E	K	N	V	T	V	T	H	A	Q	D	I	L	E	K	T	H	N	G	K	L	C	D	L	D
gi|116271105|gb|ABJ96666.1| A/duck/Guangxi/4830/2005	L	V	K	S	D	Q	I	C	I	G	Y	H	A	N	N	S	T	E	Q	V	D	T	I	M	E	K	N	V	T	V	T	H	A	Q	D	I	L	E	K	T	H	N	G	K	L	C	D	L	D
gi|116271107|gb|ABJ96667.1| A/chicken/Guangxi/4989/2005	L	V	K	S	D	Q	I	C	I	G	Y	H	A	N	N	S	T	E	Q	V	D	T	I	M	E	K	N	V	T	V	T	H	A	Q	D	I	L	E	K	T	H	N	G	K	L	C	D	L	D
gi|116271109|gb|ABJ96668.1| A/duck/Guangxi/5075/2005	-	-	-	-	D	Q	I	C	I	G	Y	H	A	N	N	S	T	E	Q	V	D	T	I	M	E	K	N	V	T	V	T	H	A	Q	D	I	L	E	K	T	H	N	G	K	L	C	D	L	D
gi|116271111|gb|ABJ96669.1| A/duck/Guangxi/5165/2005	L	V	K	S	D	Q	I	C	I	G	Y	H	A	N	N	S	T	E	Q	V	D	T	I	M	E	K	N	V	T	V	T	H	A	Q	D	I	L	E	K	T	H	N	G	K	L	C	D	L	D
gi|116271113|gb|ABJ96670.1| A/duck/Guangxi/5270/2005	L	V	K	S	D	Q	I	C	I	G	Y	H	A	N	N	S	T	E	Q	V	D	T	I	M	E	K	N	V	T	V	T	H	A	Q	D	I	L	E	K	T	H	N	G	K	L	C	D	L	D
gi|116271115|gb|ABJ96671.1| A/goose/Guangxi/5414/2005	L	V	K	S	D	Q	I	C	I	G	Y	H	A	N	N	S	T	E	Q	V	D	T	I	M	E	K	N	V	T	V	T	H	A	Q	D	I	L	E	K	T	H	N	G	K	L	C	D	L	D
gi|116271117|gb|ABJ96672.1| A/duck/Guangxi/5457/2005	L	V	K	S	D	Q	I	C	I	G	Y	H	A	N	N	S	T	E	Q	V	D	T	I	M	E	K	N	V	T	V	T	H	A	Q	D	I	L	E	K	T	H	N	G	K	L	C	D	L	D
gi|116271119|gb|ABJ96673.1| A/goose/Guangxi/52/2006	L	V	K	S	D	Q	I	C	I	G	Y	H	A	N	N	S	T	E	Q	V	D	T	I	M	E	K	N	V	T	V	T	H	A	Q	D	I	L	E	K	T	H	N	G	K	L	C	D	L	D
gi|116271121|gb|ABJ96674.1| A/duck/Guangxi/89/2006	L	V	K	S	D	Q	I	C	I	G	Y	H	A	N	N	S	T	E	Q	V	D	T	I	M	E	K	N	V	T	V	T	H	A	Q	D	I	L	E	K	T	H	N	G	K	L	C	D	L	D
gi|116271123|gb|ABJ96675.1| A/duck/Guangxi/150/2006	L	V	K	S	D	Q	I	C	I	G	Y	H	A	N	N	S	T	E	Q	V	D	T	I	M	E	K	N	V	T	V	T	H	A	Q	D	I	L	E	K	T	H	N	G	K	L	C	D	L	D
gi|116271125|gb|ABJ96676.1| A/goose/Guangxi/224/2006	L	V	K	S	D	Q	I	C	I	G	Y	H	A	N	N	S	T	E	Q	V	D	T	I	M	E	K	N	V	T	V	T	H	A	Q	D	I	L	E	K	T	H	N	G	K	L	C	D	L	D
gi|116271127|gb|ABJ96677.1| A/duck/Guangxi/288/2006	L	V	K	S	D	Q	I	C	I	G	Y	H	A	N	N	S	T	E	Q	V	D	T	I	M	E	K	N	V	T	V	T	H	A	Q	D	I	L	E	K	T	H	N	G	K	L	C	D	L	D
gi|116271129|gb|ABJ96678.1| A/chicken/Guangxi/463/2006	L	V	K	S	D	Q	I	C	I	G	Y	H	A	N	N	S	T	E	Q	V	D	T	I	M	E	K	N	V	T	V	T	H	A	Q	D	I	L	E	K	T	H	N	G	K	L	C	D	L	D
gi|116271131|gb|ABJ96679.1| A/duck/Guangxi/392/2006	-	-	-	-	D	Q	I	C	I	G	Y	H	A	N	N	S	T	E	Q	V	D	T	I	M	E	K	N	V	T	V	T	H	A	Q	D	I	L	E	K	T	H	N	G	K	L	C	D	L	D
gi|116271133|gb|ABJ96680.1| A/goose/Guangxi/582/2006	-	-	-	-	D	Q	I	C	I	G	Y	H	A	N	N	S	T	E	Q	V	D	T	I	M	E	K	N	V	T	V	T	H	A	Q	D	I	L	E	K	T	H	N	G	K	L	C	D	L	D
gi|116271135|gb|ABJ96681.1| A/duck/Guangxi/619/2006	-	-	-	-	D	Q	I	C	I	G	Y	H	A	N	N	S	T	E	Q	V	D	T	I	M	E	K	N	V	T	V	T	H	A	Q	D	I	L	E	K	T	H	N	G	K	L	C	D	L	D
gi|116271137|gb|ABJ96682.1| A/duck/Guangxi/744/2006	-	-	-	-	D	Q	I	C	I	G	Y	H	A	N	N	S	T	E	Q	V	D	T	I	M	E	K	N	V	T	V	T	H	A	Q	D	I	L	E	K	T	H	N	G	K	L	C	D	L	D
gi|116271139|gb|ABJ96683.1| A/duck/Guangxi/804/2006	-	-	-	-	D	Q	I	C	I	G	Y	H	A	N	N	S	T	E	Q	V	D	T	I	M	E	K	N	V	T	V	T	H	A	Q	D	I	L	E	K	T	H	N	G	K	L	C	D	L	D
gi|116271141|gb|ABJ96684.1| A/chicken/Guiyang/2147/2005	L	V	K	S	D	Q	I	C	I	G	Y	H	A	N	N	S	T	E	Q	V	D	T	I	M	E	K	N	V	T	V	T	H	A	Q	D	I	L	E	K	T	H	N	G	K	L	C	D	L	D
gi|116271143|gb|ABJ96685.1| A/chicken/Guiyang/2173/2005	L	V	K	S	D	Q	I	C	I	G	Y	H	A	N	N	S	T	E	Q	V	D	T	I	M	E	K	N	V	T	V	T	H	A	Q	D	I	L	E	K	T	H	N	G	K	L	C	D	L	D
gi|116271145|gb|ABJ96686.1| A/duck/Guiyang/2231/2005	L	V	K	S	D	Q	I	C	I	G	Y	H	A	N	N	S	T	V	Q	V	D	T	I	M	E	K	N	V	T	V	T	H	A	Q	D	I	L	E	K	T	H	N	G	K	L	C	S	L	D
gi|116271147|gb|ABJ96687.1| A/duck/Guiyang/3009/2005	L	V	K	S	D	Q	I	C	I	G	Y	H	A	N	N	S	T	E	Q	V	D	T	I	M	E	K	N	V	T	V	T	H	A	Q	D	I	L	E	K	T	H	N	G	K	L	C	D	L	D
gi|116271149|gb|ABJ96688.1| A/chicken/Guiyang/3055/2005	L	V	K	S	D	Q	I	C	I	G	Y	H	A	N	N	S	T	E	Q	V	D	T	I	M	E	K	N	V	T	V	T	H	A	Q	D	I	L	E	K	T	H	N	G	K	L	C	D	L	D
gi|116271151|gb|ABJ96689.1| A/duck/Guiyang/3242/2005	L	V	K	S	D	Q	I	C	I	G	Y	H	A	N	N	S	T	E	Q	V	D	T	I	M	E	K	N	V	T	V	T	H	A	Q	D	I	L	E	K	T	H	N	G	K	L	C	D	L	D
gi|116271153|gb|ABJ96690.1| A/goose/Guiyang/3422/2005	L	V	K	S	D	Q	I	C	I	G	Y	H	A	N	N	S	T	E	Q	V	D	T	I	M	E	K	N	V	T	V	T	H	A	Q	D	I	L	E	K	T	H	N	G	K	L	C	D	L	D
gi|116271155|gb|ABJ96691.1| A/chicken/Guiyang/3570/2005	L	V	K	S	D	Q	I	C	I	G	Y	H	A	N	N	S	T	E	Q	V	D	T	I	M	E	K	N	V	T	V	T	H	A	Q	D	I	L	E	K	T	H	N	G	K	L	C	D	L	D
gi|116271157|gb|ABJ96692.1| A/chicken/Guiyang/3721/2005	L	V	K	S	D	Q	I	C	I	G	Y	H	A	N	N	S	T	E	Q	V	D	T	I	M	E	K	N	V	T	V	T	H	A	Q	D	I	L	E	K	T	H	N	G	K	L	C	D	L	D
gi|116271159|gb|ABJ96693.1| A/duck/Guiyang/3834/2005	-	-	-	-	D	Q	I	C	I	G	Y	H	A	N	N	S	T	E	Q	V	D	T	I	M	E	K	N	V	T	V	T	H	A	Q	D	I	L	E	K	T	H	N	G	K	L	C	D	L	D
gi|116271161|gb|ABJ96694.1| A/duck/Guiyang/3996/2005	L	V	K	S	D	Q	I	C	I	G	Y	H	A	N	N	S	T	E	Q	V	D	T	I	M	E	K	N	V	T	V	T	H	A	Q	D	I	L	E	K	T	H	N	G	K	L	C	D	L	D
gi|116271163|gb|ABJ96695.1| A/chicken/Guiyang/4059/2005	L	V	K	S	D	Q	I	C	I	G	Y	H	A	N	N	S	T	E	Q	V	D	T	I	M	E	K	N	V	T	V	T	H	A	Q	D	I	L	E	K	T	H	N	G	K	L	C	D	L	D
gi|116271165|gb|ABJ96696.1| A/chicken/Guiyang/29/2006	L	V	K	S	D	Q	I	C	I	G	Y	H	A	N	N	S	T	E	Q	V	D	T	I	M	E	K	N	V	T	V	T	H	A	Q	D	I	L	E	K	T	H	N	G	K	L	C	D	L	D
gi|116271167|gb|ABJ96697.1| A/duck/Guiyang/293/2006	L	V	K	S	D	Q	I	C	I	G	Y	H	A	N	N	S	T	E	Q	V	D	T	I	M	E	K	N	V	T	V	T	H	A	Q	D	I	L	E	K	T	H	N	G	K	L	C	D	L	D
gi|116271169|gb|ABJ96698.1| A/goose/Guiyang/337/2006	L	V	K	S	D	Q	I	C	I	G	Y	H	A	N	N	S	T	V	Q	V	D	T	I	M	E	K	N	V	T	V	T	H	A	Q	D	I	L	E	K	T	H	N	G	K	L	C	S	L	D
gi|116271171|gb|ABJ96699.1| A/chicken/Guiyang/441/2006	L	V	K	S	D	Q	I	C	I	G	Y	H	A	N	N	S	T	V	Q	V	D	T	I	M	E	K	N	V	T	V	T	H	A	Q	D	I	L	E	K	T	H	N	G	K	L	C	S	L	D
gi|116271173|gb|ABJ96700.1| A/duck/Guiyang/497/2006	L	V	K	S	D	Q	I	C	I	G	Y	H	A	N	N	S	T	E	Q	V	D	T	I	M	E	K	N	V	T	V	T	H	A	Q	D	I	L	E	K	T	H	N	G	K	L	C	D	L	D
gi|116271175|gb|ABJ96701.1| A/goose/Guiyang/538/2006	L	V	K	S	D	Q	I	C	I	G	Y	H	A	N	N	S	T	E	Q	V	D	T	I	M	E	K	N	V	T	V	T	H	A	Q	D	I	L	E	K	T	H	N	G	K	L	C	D	L	D
gi|116271177|gb|ABJ96702.1| A/chicken/Guiyang/846/2006	L	V	K	S	D	Q	I	C	I	G	Y	H	A	N	N	S	T	V	Q	V	D	T	I	M	E	K	N	V	T	V	T	H	A	Q	D	I	L	E	K	T	H	N	G	K	L	C	S	L	D
gi|116271179|gb|ABJ96703.1| A/chicken/Guiyang/1018/2006	L	V	K	S	D	Q	I	C	I	G	Y	H	A	N	N	S	T	E	Q	V	D	T	I	M	E	K	N	V	T	V	T	H	A	Q	D	I	L	E	K	T	H	N	G	K	L	C	D	L	D
gi|116271181|gb|ABJ96704.1| A/goose/Guiyang/1175/2006	L	V	K	S	D	Q	I	C	I	G	Y	H	A	N	N	S	T	V	Q	V	D	T	I	M	E	K	N	V	T	V	T	H	A	Q	D	I	L	E	K	T	H	N	G	K	L	C	S	L	D
gi|116271183|gb|ABJ96705.1| A/chicken/Guiyang/1218/2006	L	V	K	S	D	Q	I	C	I	G	Y	H	A	N	N	S	T	V	Q	V	D	T	I	M	E	K	N	V	T	V	T	H	A	Q	D	I	L	E	K	T	H	N	G	K	L	C	S	L	D
gi|116271185|gb|ABJ96706.1| A/duck/Guiyang/1260/2006	L	V	K	S	D	Q	I	C	I	G	Y	H	A	N	N	S	T	E	Q	V	D	T	I	M	E	K	N	V	T	V	T	H	A	Q	D	I	L	E	K	T	H	N	G	K	L	C	D	L	D
gi|116271187|gb|ABJ96707.1| A/goose/Guiyang/1304/2006	L	V	K	S	D	Q	I	C	I	G	Y	H	A	N	N	S	T	E	Q	V	D	T	I	M	E	K	N	V	T	V	T	H	A	Q	D	I	L	E	K	T	H	N	G	K	L	C	D	L	D
gi|116271189|gb|ABJ96708.1| A/duck/Guiyang/1418/2006	L	V	K	S	D	Q	I	C	I	G	Y	H	A	N	N	S	T	E	Q	V	D	T	I	M	E	K	N	V	T	V	T	H	A	Q	D	I	L	E	K	T	H	N	G	K	L	C	D	L	D
gi|116271191|gb|ABJ96709.1| A/duck/Shantou/13323/2005	L	V	K	S	D	Q	I	C	I	G	Y	H	A	N	N	S	T	E	Q	V	D	T	I	M	E	K	N	V	T	V	T	H	A	Q	D	I	L	E	K	T	H	N	G	K	L	C	D	L	D
gi|116271193|gb|ABJ96710.1| A/goose/Shantou/18442/2005	-	-	-	-	D	Q	I	C	I	G	Y	H	A	N	N	S	T	E	Q	V	D	T	I	M	E	K	N	V	T	V	T	H	A	Q	D	I	L	E	K	T	H	N	G	K	L	C	D	L	D
gi|116271195|gb|ABJ96711.1| A/goose/Shantou/239/2006	L	V	K	S	D	Q	I	C	I	G	Y	H	A	N	N	S	T	E	Q	V	D	T	I	M	E	K	N	V	T	V	T	H	A	Q	D	I	L	E	K	T	H	N	G	K	L	C	D	L	E
gi|116271197|gb|ABJ96712.1| A/chicken/Shantou/1233/2006	L	V	K	S	D	Q	I	C	I	G	Y	H	A	N	N	S	T	E	Q	V	D	T	I	M	E	K	N	V	T	V	T	H	A	Q	D	I	L	E	K	T	H	N	G	K	L	C	D	L	D
gi|116271199|gb|ABJ96713.1| A/Guinea fowl/Shantou/1341/2006	L	V	K	S	D	Q	I	C	I	G	Y	H	A	N	N	S	T	E	Q	V	D	T	I	M	E	K	N	V	T	V	T	H	A	Q	D	I	L	E	K	T	H	N	G	K	L	C	D	L	D
gi|116271201|gb|ABJ96714.1| A/goose/Shantou/2086/2006	L	V	K	S	D	Q	I	C	I	G	Y	H	A	N	N	S	T	E	Q	V	D	T	I	M	E	K	N	V	T	V	T	H	A	Q	D	I	L	E	K	T	H	N	G	K	L	C	D	L	E
gi|116271203|gb|ABJ96715.1| A/pheasant/Shantou/2239/2006	-	-	-	-	D	Q	I	C	I	G	Y	H	A	N	N	S	T	E	Q	V	D	T	I	M	E	K	N	V	T	V	T	H	A	Q	D	I	L	E	K	T	H	N	G	K	L	C	D	L	D
gi|116271205|gb|ABJ96716.1| A/goose/Shantou/3265/2006	L	V	K	S	D	Q	I	C	I	G	Y	H	A	N	N	S	T	E	Q	V	D	T	I	M	E	K	N	V	T	V	T	H	A	Q	D	I	L	E	K	T	H	N	G	K	L	C	D	L	D
gi|116271207|gb|ABJ96717.1| A/goose/Shantou/3295/2006	L	V	K	S	D	Q	I	C	I	G	Y	H	A	N	N	S	T	E	Q	V	D	T	I	M	E	K	N	V	T	V	T	H	A	Q	D	I	L	E	K	T	H	N	G	K	L	C	D	L	D
gi|116271209|gb|ABJ96718.1| A/chicken/Shantou/3840/2006	L	V	K	S	D	Q	I	C	I	G	Y	H	A	N	N	S	T	E	Q	V	D	T	I	M	E	K	N	V	T	V	T	H	A	Q	D	I	L	E	K	T	H	N	G	K	L	C	D	L	D
gi|116271211|gb|ABJ96719.1| A/chicken/Shantou/3923/2006	L	V	K	S	D	Q	I	C	I	G	Y	H	A	N	N	S	T	E	Q	V	D	T	I	M	E	K	N	V	T	V	T	H	A	Q	D	I	L	E	K	T	H	N	G	K	L	C	D	L	D
gi|116271213|gb|ABJ96720.1| A/duck/Hunan/5106/2005	L	V	K	S	D	Q	I	C	I	G	Y	H	A	N	N	S	T	E	Q	V	D	T	I	M	E	K	N	V	T	V	T	H	A	Q	D	I	L	E	K	T	H	N	G	K	L	C	D	L	D
gi|116271215|gb|ABJ96721.1| A/duck/Hunan/5152/2005	L	V	K	S	D	Q	I	C	I	G	Y	H	A	N	N	S	T	E	Q	V	D	T	I	M	E	K	N	V	T	V	T	H	A	Q	D	I	L	E	K	T	H	N	G	K	L	C	D	L	D
gi|116271217|gb|ABJ96722.1| A/duck/Hunan/5472/2005	L	V	K	S	D	Q	I	C	I	G	Y	H	A	N	N	S	T	E	Q	V	D	T	I	M	E	K	N	V	T	V	T	H	A	Q	D	I	L	E	K	T	H	N	G	K	L	C	D	L	D
gi|116271219|gb|ABJ96723.1| A/duck/Hunan/324/2006	-	-	-	-	D	Q	I	C	I	G	Y	H	A	N	N	S	T	E	Q	V	D	T	I	M	E	K	N	V	T	V	T	H	A	Q	D	I	L	E	K	T	H	N	G	K	L	C	D	L	D
gi|116271221|gb|ABJ96724.1| A/duck/Hunan/344/2006	-	-	-	-	D	Q	I	C	I	G	Y	H	A	N	N	S	T	E	Q	V	D	T	I	M	E	K	N	V	T	V	T	H	A	Q	D	I	L	E	K	T	H	N	G	K	L	C	D	L	D
gi|116271223|gb|ABJ96725.1| A/duck/Hunan/856/2006	L	V	K	S	D	Q	I	C	I	G	Y	H	A	N	N	S	T	E	Q	V	D	T	I	M	E	K	N	V	T	V	T	H	A	Q	D	I	L	E	K	T	H	N	G	K	L	C	D	L	D
gi|116271225|gb|ABJ96726.1| A/duck/Hunan/988/2006	L	V	K	S	D	Q	I	C	I	G	Y	H	A	N	N	S	T	E	Q	V	D	T	I	M	E	K	N	V	T	V	T	H	A	Q	D	I	L	E	K	T	H	N	G	K	L	C	D	L	D
gi|116271227|gb|ABJ96727.1| A/goose/Yunnan/3315/2005	L	V	K	S	D	Q	I	C	I	G	Y	H	A	N	N	S	T	E	Q	V	D	T	I	M	E	K	N	V	T	V	T	H	A	Q	D	I	L	E	K	T	H	N	G	K	L	C	D	L	D
gi|116271229|gb|ABJ96728.1| A/goose/Yunnan/3720/2005	L	V	K	S	D	Q	I	C	I	G	Y	H	A	N	N	S	T	E	Q	V	D	T	I	M	E	K	N	V	T	V	T	H	A	Q	D	I	L	E	K	T	H	N	G	K	L	C	D	L	D
gi|116271231|gb|ABJ96729.1| A/goose/Yunnan/4129/2005	L	V	K	S	D	Q	I	C	I	G	Y	H	A	N	N	S	T	E	Q	V	D	T	I	M	E	K	N	V	T	V	T	H	A	Q	D	I	L	E	K	T	H	N	G	K	L	C	D	L	D
gi|116271233|gb|ABJ96730.1| A/duck/Yunnan/4400/2005	L	V	K	S	D	Q	I	C	I	G	Y	H	A	N	N	S	T	E	Q	V	D	T	I	M	E	K	N	V	T	V	T	H	A	Q	D	I	L	E	K	T	H	N	G	K	L	C	A	L	D
gi|116271235|gb|ABJ96731.1| A/goose/Yunnan/4494/2005	L	V	K	S	D	Q	I	C	I	G	Y	H	A	N	N	S	T	E	Q	V	D	T	I	M	E	K	N	V	T	V	T	H	A	Q	D	I	L	E	K	T	H	N	G	K	L	C	A	L	D
gi|116271237|gb|ABJ96732.1| A/duck/Yunnan/4589/2005	L	V	K	S	D	Q	I	C	I	G	Y	H	A	N	N	S	T	E	Q	V	D	T	I	M	E	K	N	V	T	V	T	H	A	Q	D	I	L	E	K	T	H	N	G	K	L	C	D	L	D
gi|116271239|gb|ABJ96733.1| A/goose/Yunnan/4804/2005	L	V	K	S	D	Q	I	C	I	G	Y	H	A	N	N	S	T	E	Q	V	D	T	I	M	E	K	N	V	T	V	T	H	A	Q	D	I	L	E	K	T	H	N	G	K	L	C	D	L	D
gi|116271241|gb|ABJ96734.1| A/duck/Yunnan/5133/2005	L	V	K	S	D	Q	I	C	I	G	Y	H	A	N	N	S	T	E	Q	V	D	T	I	M	E	K	N	V	T	V	T	H	A	Q	D	I	L	E	K	T	H	N	G	K	L	C	D	L	D
gi|116271243|gb|ABJ96735.1| A/duck/Yunnan/5236/2005	-	-	-	S	D	Q	I	C	I	G	Y	H	A	N	N	S	T	E	Q	V	D	T	I	M	E	K	N	V	T	V	T	H	A	Q	D	I	L	E	K	T	H	N	G	K	L	C	D	L	D
gi|116271245|gb|ABJ96736.1| A/duck/Yunnan/5251/2005	L	V	K	S	D	Q	I	C	I	G	Y	H	A	N	N	S	T	E	Q	V	D	T	I	M	E	K	N	V	T	V	T	H	A	Q	D	I	L	E	K	T	H	N	G	K	L	C	D	L	D
gi|116271249|gb|ABJ96738.1| A/goose/Yunnan/5539/2005	-	-	-	-	D	Q	I	C	I	G	Y	H	A	N	N	S	T	E	Q	V	D	T	I	M	E	K	N	V	T	V	T	H	A	Q	D	I	L	E	K	T	H	N	G	K	L	C	D	L	D
gi|116271251|gb|ABJ96739.1| A/duck/Yunnan/5820/2005	-	-	-	-	D	Q	I	C	I	G	Y	H	A	N	N	S	T	E	Q	V	D	T	I	M	E	K	N	V	T	V	T	H	A	Q	D	I	L	E	K	T	H	N	G	K	L	C	D	L	D
gi|116271253|gb|ABJ96740.1| A/duck/Yunnan/5877/2005	-	-	-	S	D	Q	I	C	I	G	Y	H	A	N	N	S	T	E	Q	V	D	T	I	M	E	K	N	V	T	V	T	H	A	Q	D	I	L	E	K	T	H	N	G	K	L	C	D	L	D
gi|116271255|gb|ABJ96741.1| A/goose/Yunnan/6027/2005	L	V	K	S	D	Q	I	C	I	G	Y	H	A	N	N	S	T	E	Q	V	D	T	I	M	E	K	N	V	T	V	T	H	A	Q	D	I	L	E	K	T	H	N	G	K	L	C	D	L	D
gi|116271257|gb|ABJ96742.1| A/goose/Yunnan/6169/2005	-	-	-	-	-	Q	I	C	I	G	Y	H	A	N	N	S	T	E	Q	V	D	T	I	M	E	K	N	V	T	V	T	H	A	Q	D	I	L	E	K	T	H	N	G	K	L	C	D	L	D
gi|116271259|gb|ABJ96743.1| A/duck/Yunnan/6332/2005	L	V	K	S	D	Q	I	C	I	G	Y	H	A	N	N	S	T	E	Q	V	D	T	I	M	E	K	N	V	T	V	T	H	A	Q	D	I	L	E	K	T	H	N	G	K	L	C	D	L	D
gi|116271261|gb|ABJ96744.1| A/goose/Yunnan/6368/2005	-	-	-	-	D	Q	I	C	I	G	Y	H	A	N	N	S	T	E	Q	V	D	T	I	M	E	K	N	V	T	V	T	H	A	Q	D	I	L	E	K	T	H	N	G	K	L	C	D	L	D
gi|116271263|gb|ABJ96745.1| A/duck/Yunnan/6607/2005	-	-	-	-	D	Q	I	C	I	G	Y	H	A	N	N	S	T	E	Q	V	D	T	I	M	E	K	N	V	T	V	T	H	A	Q	D	I	L	E	K	T	H	N	G	K	L	C	D	L	D
gi|116271265|gb|ABJ96746.1| A/duck/Yunnan/1126/2006	L	V	K	S	D	Q	I	C	I	G	Y	H	A	N	N	S	T	E	Q	V	D	T	I	M	E	K	N	V	T	V	T	H	A	Q	D	I	L	E	K	T	H	N	G	K	L	C	D	L	D
gi|116271267|gb|ABJ96747.1| A/goose/Yunnan/1136/2006	L	V	K	S	D	Q	I	C	I	G	Y	H	A	N	N	S	T	E	Q	V	D	T	I	M	E	K	N	V	T	V	T	H	A	Q	D	I	L	E	K	T	H	N	G	K	L	C	D	L	D
gi|116271269|gb|ABJ96748.1| A/goose/Yunnan/1143/2006	L	V	K	S	D	Q	I	C	I	G	Y	H	A	N	N	S	T	E	Q	V	D	T	I	M	E	K	N	V	T	V	T	H	A	Q	D	I	L	E	K	T	H	N	G	K	L	C	D	L	D
gi|116271271|gb|ABJ96749.1| A/goose/Yunnan/1144/2006	L	V	K	S	D	Q	I	C	I	G	Y	H	A	N	N	S	T	E	Q	V	D	T	I	M	E	K	N	V	T	V	T	H	A	Q	D	I	L	E	K	T	H	N	G	K	L	C	D	L	D
gi|116271273|gb|ABJ96750.1| A/goose/Yunnan/1338/2006	L	V	K	S	D	Q	I	C	I	G	Y	H	A	N	N	S	T	E	Q	V	D	T	I	M	E	K	N	V	T	V	T	H	A	Q	D	I	L	E	K	T	H	N	G	K	L	C	D	L	D
gi|116271275|gb|ABJ96751.1| A/goose/Yunnan/1396/2006	L	V	K	S	D	Q	I	C	I	G	Y	H	A	N	N	S	T	E	Q	V	D	T	I	M	E	K	N	V	T	V	T	H	A	Q	D	I	L	E	K	T	H	N	G	K	L	C	D	L	D
gi|116271277|gb|ABJ96752.1| A/duck/Fujian/9651/2005	L	V	K	S	D	Q	I	C	I	G	Y	H	A	N	N	S	T	E	Q	V	D	T	I	M	E	K	N	V	T	V	T	H	A	Q	D	I	L	E	K	T	H	N	G	K	L	C	D	L	D
gi|116271279|gb|ABJ96753.1| A/duck/Fujian/9713/2005	L	V	K	S	D	Q	I	C	I	G	Y	H	A	N	N	S	T	E	Q	V	D	T	I	M	E	K	N	V	T	V	T	H	A	Q	D	I	L	E	K	T	H	N	G	K	L	C	D	L	D
gi|116271281|gb|ABJ96754.1| A/chicken/Fujian/9821/2005	L	V	K	S	D	Q	I	C	I	G	Y	H	A	N	N	S	T	E	Q	V	D	T	I	M	E	K	N	V	T	V	T	H	A	Q	D	I	L	E	K	T	H	N	G	K	L	C	D	L	D
gi|116271283|gb|ABJ96755.1| A/chicken/Fujian/10039/2005	L	V	K	S	D	Q	I	C	I	G	Y	H	A	N	N	S	T	E	Q	V	D	T	I	M	E	K	N	V	T	V	T	H	A	Q	D	I	L	E	K	T	H	N	G	K	L	C	D	L	D
gi|116271285|gb|ABJ96756.1| A/chicken/Fujian/10313/2005	L	V	K	S	D	Q	I	C	I	G	Y	H	A	N	N	S	T	E	Q	V	D	T	I	M	E	K	N	V	T	V	T	H	A	Q	D	I	L	E	K	T	H	N	G	K	L	C	D	L	D
gi|116271287|gb|ABJ96757.1| A/chicken/Fujian/10567/2005	L	V	K	S	D	Q	I	C	I	G	Y	H	A	N	N	S	T	E	Q	V	D	T	I	M	E	K	N	V	T	V	T	H	A	Q	D	I	L	E	K	T	H	N	G	K	L	C	D	L	D
gi|116271289|gb|ABJ96758.1| A/duck/Fujian/10934/2005	L	V	K	S	D	Q	I	C	I	G	Y	H	A	N	N	S	T	E	Q	V	D	T	I	M	E	K	N	V	T	V	T	H	A	Q	D	I	L	E	K	T	H	N	G	K	L	C	D	L	D
gi|116271291|gb|ABJ96759.1| A/duck/Fujian/11094/2005	L	V	K	S	D	Q	I	C	I	G	Y	H	A	N	N	S	T	E	Q	V	D	T	I	M	E	K	N	V	T	V	T	H	A	Q	D	I	L	E	K	T	H	N	G	K	L	C	D	L	D
gi|116271293|gb|ABJ96760.1| A/duck/Fujian/11311/2005	L	V	K	S	D	Q	I	C	I	G	Y	H	A	N	N	S	T	E	Q	V	D	T	I	M	E	K	N	V	T	V	T	H	A	Q	D	I	L	E	K	T	H	N	G	K	L	C	D	L	D
gi|116271295|gb|ABJ96761.1| A/chicken/Fujian/11933/2005	L	V	K	S	D	Q	I	C	I	G	Y	H	A	N	N	S	T	E	Q	V	D	T	I	M	E	K	N	V	T	V	T	H	A	Q	D	I	L	E	K	T	H	N	G	K	L	C	D	L	D
gi|116271297|gb|ABJ96762.1| A/duck/Fujian/12032/2005	L	V	K	S	D	Q	I	C	I	G	Y	H	A	N	N	S	T	E	Q	V	D	T	I	M	E	K	N	V	T	V	T	H	A	Q	D	I	L	E	K	T	H	N	G	K	L	C	D	L	D
gi|116271299|gb|ABJ96763.1| A/chicken/Fujian/12239/2005	L	V	K	S	D	Q	I	C	I	G	Y	H	A	N	N	S	T	E	Q	V	D	T	I	M	E	K	N	V	T	V	T	H	A	Q	D	I	L	E	K	T	H	N	G	K	L	C	D	L	D
gi|116271301|gb|ABJ96764.1| A/chicken/Fujian/584/2006	L	V	K	S	D	Q	I	C	I	G	Y	H	A	N	N	S	T	E	Q	V	D	T	I	M	E	K	N	V	T	V	T	H	A	Q	D	I	L	E	K	T	H	N	G	K	L	C	D	L	D
gi|116271303|gb|ABJ96765.1| A/duck/Fujian/668/2006	L	V	K	S	D	Q	I	C	I	G	Y	H	A	N	N	S	T	E	Q	V	D	T	I	M	E	K	N	V	T	V	T	H	A	Q	D	I	L	E	K	T	H	N	G	K	L	C	D	L	D
gi|116271305|gb|ABJ96766.1| A/duck/Fujian/671/2006	L	V	K	S	D	Q	I	C	I	G	Y	H	A	N	N	S	T	E	Q	V	D	T	I	M	E	K	N	V	T	V	T	H	A	Q	D	I	L	E	K	T	H	N	G	K	L	C	D	L	D
gi|116271307|gb|ABJ96767.1| A/duck/Fujian/720/2006	L	V	K	S	D	Q	I	C	I	G	Y	H	A	N	N	S	T	E	Q	V	D	T	I	M	E	K	N	V	T	V	T	H	A	Q	D	I	L	E	K	T	H	N	G	K	L	C	D	L	D
gi|116271309|gb|ABJ96768.1| A/robin/Hong Kong/75/2006	L	V	K	S	D	Q	I	C	I	G	Y	H	A	N	N	S	T	E	Q	V	D	T	I	M	E	K	N	V	T	V	T	H	A	Q	D	I	L	E	K	T	H	N	G	K	L	C	D	L	D
gi|116271311|gb|ABJ96769.1| A/chicken/Hong Kong/282/2006	L	V	K	S	D	Q	I	C	I	G	Y	H	A	N	N	S	T	E	Q	V	D	T	I	M	E	K	N	V	T	V	T	H	A	Q	D	I	L	E	K	K	H	N	G	K	L	C	D	L	D
gi|116271315|gb|ABJ96771.1| A/crested myna/Hong Kong/540/2006	L	V	K	G	D	Q	I	C	I	G	Y	H	A	N	N	S	T	E	Q	V	D	T	I	M	E	K	N	V	T	V	T	H	A	Q	D	I	L	E	K	T	H	N	G	K	L	C	D	L	D
gi|116271317|gb|ABJ96772.1| A/common magpie/Hong Kong/645/2006	L	V	K	S	D	Q	I	C	I	G	Y	H	A	N	N	S	T	E	Q	V	D	T	I	M	E	K	N	V	T	V	T	H	A	Q	D	I	L	E	K	T	H	N	G	K	L	C	D	L	D
gi|116271319|gb|ABJ96773.1| A/little egret/Hong Kong/718/2006	L	V	K	S	D	Q	I	C	I	G	Y	H	A	N	N	S	T	E	Q	V	D	T	I	M	E	K	N	V	T	V	T	H	A	Q	D	I	L	E	K	T	H	N	G	K	L	C	D	L	D
gi|116271321|gb|ABJ96774.1| A/chicken/Hong Kong/947/2006	L	V	K	S	D	Q	I	C	I	G	Y	H	A	N	N	S	T	E	Q	V	D	T	I	M	E	K	N	V	T	V	T	H	A	Q	D	I	L	E	K	T	H	N	G	K	L	C	D	L	D
gi|116271323|gb|ABJ96775.1| A/Japanese white eye/Hong Kong/1038/2006	L	V	K	S	D	Q	I	C	I	G	Y	H	A	N	N	S	T	E	Q	V	D	T	I	M	E	K	N	V	T	V	T	H	A	Q	D	I	L	E	K	T	H	N	G	K	L	C	D	L	D
gi|116271325|gb|ABJ96776.1| A/common magpie/Hong Kong/2125/2006	L	V	K	S	D	Q	I	C	I	G	Y	H	A	N	N	S	T	E	Q	V	D	T	I	M	E	K	N	V	T	V	T	H	A	Q	D	I	L	E	K	T	H	N	G	K	L	C	D	L	D
gi|116271327|gb|ABJ96777.1| A/common magpie/Hong Kong/2256/2006	L	V	K	S	D	Q	I	C	I	G	Y	H	A	N	N	S	T	E	Q	V	D	T	I	M	E	K	N	V	T	V	T	H	A	Q	D	I	L	E	K	T	H	N	G	K	L	C	D	L	D
gi|116271329|gb|ABJ96778.1| A/munia/Hong Kong/2454/2006	L	V	K	S	D	Q	I	C	I	G	Y	H	A	N	N	S	T	E	Q	V	D	T	I	M	E	K	N	V	T	V	T	H	A	Q	D	I	L	E	K	T	H	N	G	K	L	C	D	L	D
gi|116271331|gb|ABJ96779.1| A/white-backed munia/Hong Kong/2469/2006	L	V	K	S	D	Q	I	C	I	G	Y	H	A	N	N	S	T	E	Q	V	D	T	I	M	E	K	N	V	T	V	T	H	A	Q	D	I	L	E	K	T	H	N	G	K	L	C	D	L	D
gi|116271333|gb|ABJ96780.1| A/large-billed crow/Hong Kong/2512/2006	L	V	K	S	D	Q	I	C	I	G	Y	H	A	N	N	S	T	E	Q	V	D	T	I	M	E	K	N	V	T	V	T	H	A	Q	D	I	L	E	K	T	H	N	G	K	L	C	D	L	D
gi|116271335|gb|ABJ96781.1| A/house crow/Hong Kong/2648/2006	L	V	K	S	D	Q	I	C	I	G	Y	H	A	N	N	S	T	E	Q	V	D	T	I	M	E	K	N	V	T	V	T	H	A	Q	D	I	L	E	K	T	H	N	G	K	L	C	D	L	D
gi|116271337|gb|ABJ96782.1| A/house crow/Hong Kong/2858/2006	L	V	K	S	D	Q	I	C	I	G	Y	H	A	N	N	S	T	E	Q	V	D	T	I	M	E	K	N	V	T	V	T	H	A	Q	D	I	L	E	K	T	H	N	G	K	L	C	D	L	D
gi|116271339|gb|ABJ96783.1| A/common magpie/Hong Kong/3033/2006	L	V	K	S	D	Q	I	C	I	G	Y	H	A	N	N	S	T	E	Q	V	D	T	I	M	E	K	N	V	T	V	T	H	A	Q	D	I	L	E	K	T	H	N	G	K	L	C	D	L	D
gi|116271341|gb|ABJ96784.1| A/duck/Guangxi/3579/2005	L	V	K	S	D	Q	I	C	I	G	Y	H	A	N	N	S	T	E	Q	V	D	T	I	M	E	K	N	V	T	V	T	H	A	Q	D	I	L	E	K	T	H	N	G	K	L	C	D	L	D
gi|116271343|gb|ABJ96785.1| A/duck/Guangxi/3857/2005	L	V	K	S	D	Q	I	C	I	G	Y	H	A	N	N	S	T	E	Q	V	D	T	I	M	E	K	N	V	T	V	T	H	A	Q	D	I	L	E	K	T	H	N	G	K	L	C	D	L	D
gi|116271345|gb|ABJ96786.1| A/duck/Guangxi/4100/2005	L	V	K	S	D	Q	I	C	I	G	Y	H	A	N	N	S	T	E	Q	V	D	T	I	M	E	K	N	V	T	V	T	H	A	Q	D	I	L	E	K	T	H	N	G	K	L	C	D	L	D
gi|116271347|gb|ABJ96787.1| A/duck/Guangxi/4191/2005	L	V	K	S	D	Q	I	C	I	G	Y	H	A	N	N	S	T	E	Q	V	D	T	I	M	E	K	N	V	T	V	T	H	A	Q	D	I	L	E	K	T	H	N	G	K	L	C	D	L	D
gi|116271349|gb|ABJ96788.1| A/duck/Guangxi/4200/2005	L	V	K	S	D	Q	I	C	I	G	Y	H	A	N	N	S	T	E	Q	V	D	T	I	M	E	K	N	V	T	V	T	H	A	Q	D	I	L	E	K	T	H	N	G	K	L	C	D	L	D
gi|116271351|gb|ABJ96789.1| A/goose/Guangxi/4274/2005	L	V	K	S	D	Q	I	C	I	G	Y	H	A	N	N	S	T	E	Q	V	D	T	I	M	E	K	N	V	T	V	T	H	A	Q	D	I	L	E	K	T	H	N	G	K	L	C	D	L	D
gi|116271353|gb|ABJ96790.1| A/duck/Guangxi/4318/2005	L	V	K	S	D	Q	I	C	I	G	Y	H	A	N	N	S	T	E	Q	V	D	T	I	M	E	K	N	V	T	V	T	H	A	Q	D	I	L	E	K	T	H	N	G	K	L	C	D	L	D
gi|116271355|gb|ABJ96791.1| A/goose/Guangxi/4364/2005	L	V	K	S	D	Q	I	C	I	G	Y	H	A	N	N	S	T	E	Q	V	D	T	I	M	E	K	N	V	T	V	T	H	A	Q	D	I	L	E	K	T	H	N	G	K	L	C	D	L	D
gi|116271357|gb|ABJ96792.1| A/duck/Guangxi/4409/2005	L	V	K	S	D	Q	I	C	I	G	Y	H	A	N	N	S	T	E	Q	V	D	T	I	M	E	K	N	V	T	V	T	H	A	Q	D	I	L	E	K	T	H	N	G	K	L	C	D	L	D
gi|116271359|gb|ABJ96793.1| A/duck/Guangxi/4446/2005	L	V	K	S	D	Q	I	C	I	G	Y	H	A	N	N	S	T	E	Q	V	D	T	I	M	E	K	N	V	T	V	T	H	A	Q	D	I	L	E	K	T	H	N	G	K	L	C	D	L	D
gi|116271361|gb|ABJ96794.1| A/duck/Guangxi/4561/2005	L	V	K	S	D	Q	I	C	I	G	Y	H	A	N	N	S	T	E	Q	V	D	T	I	M	E	K	N	V	T	V	T	H	A	Q	D	I	L	E	K	T	H	N	G	K	L	C	D	L	D
gi|116271363|gb|ABJ96795.1| A/duck/Guangxi/4686/2005	L	V	K	S	D	Q	I	C	I	G	Y	H	A	N	N	S	T	E	Q	V	D	T	I	M	E	K	N	V	T	V	T	H	A	Q	D	I	L	E	K	T	H	N	G	K	L	C	D	L	D
gi|116271365|gb|ABJ96796.1| A/duck/Guangxi/4823/2005	L	V	K	S	D	Q	I	C	I	G	Y	H	A	N	N	S	T	E	Q	V	D	T	I	M	E	K	N	V	T	V	T	H	A	Q	D	I	L	E	K	T	H	N	G	K	L	C	D	L	D
gi|116271367|gb|ABJ96797.1| A/duck/Guangxi/4836/2005	L	V	K	S	D	Q	I	C	I	G	Y	H	A	N	N	S	T	E	Q	V	D	T	I	M	E	K	N	V	T	V	T	H	A	Q	D	I	L	E	K	T	H	N	G	K	L	C	D	L	D
gi|116271369|gb|ABJ96798.1| A/goose/Guangxi/4878/2005	L	V	K	S	D	Q	I	C	I	G	Y	H	A	N	N	S	T	E	Q	V	D	T	I	M	E	K	N	V	T	V	T	H	A	Q	D	I	L	E	K	T	H	N	G	K	L	C	D	L	D
gi|116271371|gb|ABJ96799.1| A/goose/Guangxi/4881/2005	L	V	K	S	D	Q	I	C	I	G	Y	H	A	N	N	S	T	E	Q	V	D	T	I	M	E	K	N	V	T	V	T	H	A	Q	D	I	L	E	K	T	H	N	G	K	L	C	D	L	D
gi|116271373|gb|ABJ96800.1| A/goose/Guangxi/4904/2005	L	V	K	S	D	Q	I	C	I	G	Y	H	A	N	N	S	T	E	Q	V	D	T	I	M	E	K	N	V	T	V	T	H	A	Q	D	I	L	E	K	T	H	N	G	K	L	C	D	L	D
gi|116271375|gb|ABJ96801.1| A/duck/Guangxi/4923/2005	L	V	K	S	D	Q	I	C	I	G	Y	H	A	N	N	S	T	E	Q	V	D	T	I	M	E	K	N	V	T	V	T	H	A	Q	D	I	L	E	K	T	H	N	G	K	L	C	D	L	D
gi|116271377|gb|ABJ96802.1| A/duck/Guangxi/5195/2005	L	V	K	S	D	Q	I	C	I	G	Y	H	A	N	N	S	T	E	Q	V	D	T	I	M	E	K	N	V	T	V	T	H	A	Q	D	I	L	E	K	T	H	N	G	K	L	C	D	L	D
gi|116271379|gb|ABJ96803.1| A/goose/Guangxi/5392/2005	L	V	K	S	D	Q	I	C	I	G	Y	H	A	N	N	S	T	E	Q	V	D	T	I	M	E	K	N	V	T	V	T	H	A	Q	D	I	L	E	K	T	H	N	G	K	L	C	D	L	D
gi|116271381|gb|ABJ96804.1| A/duck/Guangxi/5430/2005	L	V	K	S	D	Q	I	C	I	G	Y	H	A	N	N	S	T	E	Q	V	D	T	I	M	E	K	N	V	T	V	T	H	A	Q	D	I	L	E	K	T	H	N	G	K	L	C	D	L	D
gi|116271383|gb|ABJ96805.1| A/duck/Guangxi/5449/2005	L	V	K	S	D	Q	I	C	I	G	Y	H	A	N	N	S	T	E	Q	V	D	T	I	M	E	K	N	V	T	V	T	H	A	Q	D	I	L	E	K	T	H	N	G	K	L	C	D	L	D
gi|116271385|gb|ABJ96806.1| A/goose/Guangxi/30/2006	L	V	K	S	D	Q	I	C	I	G	Y	H	A	N	N	S	T	E	Q	V	D	T	I	M	E	K	N	V	T	V	T	H	A	Q	D	I	L	E	K	T	H	N	G	K	L	C	D	L	D
gi|116271387|gb|ABJ96807.1| A/duck/Guangxi/124/2006	L	V	K	S	D	Q	I	C	I	G	Y	H	A	N	N	S	T	E	Q	V	D	T	I	M	E	K	N	V	T	V	T	H	A	Q	D	I	L	E	K	T	H	N	G	K	L	C	D	L	D
gi|116271389|gb|ABJ96808.1| A/duck/Guangxi/134/2006	L	V	K	S	D	Q	I	C	I	G	Y	H	A	N	N	S	T	E	Q	V	D	T	I	M	E	K	N	V	T	V	T	H	A	Q	D	I	L	E	K	T	H	N	G	K	L	C	D	L	D
gi|116271391|gb|ABJ96809.1| A/duck/Guangxi/143/2006	L	V	K	S	D	Q	I	C	I	G	Y	H	A	N	N	S	T	E	Q	V	D	T	I	M	E	K	N	V	T	V	T	H	A	Q	D	I	L	E	K	T	H	N	G	K	L	C	D	L	D
gi|116271393|gb|ABJ96810.1| A/goose/Guangxi/222/2006	L	V	K	S	D	Q	I	C	I	G	Y	H	A	N	N	S	T	E	Q	V	D	T	I	M	E	K	N	V	T	V	T	H	A	Q	D	I	L	E	K	T	H	N	G	K	L	C	D	L	D
gi|116271395|gb|ABJ96811.1| A/duck/Guangxi/264/2006	L	V	K	S	D	Q	I	C	I	G	Y	H	A	N	N	S	T	E	Q	V	D	T	I	M	E	K	N	V	T	V	T	H	A	Q	D	I	L	E	K	T	H	N	G	K	L	C	D	L	D
gi|116271397|gb|ABJ96812.1| A/duck/Guangxi/309/2006	L	V	K	S	D	Q	I	C	I	G	Y	H	A	N	N	S	T	E	Q	V	D	T	I	M	E	K	N	V	T	V	T	H	A	Q	D	I	L	E	K	T	H	N	G	K	L	C	D	L	D
gi|116271399|gb|ABJ96813.1| A/duck/Guiyang/3000/2005	L	V	K	S	D	Q	I	C	I	G	Y	H	A	N	N	S	T	E	Q	V	D	T	I	M	E	K	N	V	T	V	T	H	A	Q	D	I	L	E	K	T	H	N	G	K	L	C	D	L	D
gi|116271401|gb|ABJ96814.1| A/duck/Guiyang/3016/2005	L	V	K	S	D	Q	I	C	I	G	Y	H	A	N	N	S	T	E	Q	V	D	T	I	M	E	K	N	V	T	V	T	H	A	Q	D	I	L	E	K	T	H	N	G	K	L	C	D	L	D
gi|116271403|gb|ABJ96815.1| A/duck/Guiyang/3026/2005	-	F	K	S	D	Q	I	C	I	G	Y	H	A	N	N	S	T	V	Q	V	D	T	I	M	E	K	N	V	T	V	T	H	A	Q	D	I	L	E	K	T	H	N	G	K	L	C	D	L	D
gi|116271405|gb|ABJ96816.1| A/goose/Guiyang/3120/2005	L	V	K	S	D	Q	I	C	I	G	Y	H	A	N	N	S	T	E	Q	V	D	T	I	M	E	K	N	V	T	V	T	H	A	Q	D	I	L	E	K	T	H	N	G	K	L	C	D	L	D
gi|116271407|gb|ABJ96817.1| A/goose/Guiyang/3144/2005	-	V	K	S	V	Q	I	C	I	G	Y	H	A	N	N	S	T	E	Q	V	D	T	I	M	E	K	N	V	T	V	T	H	A	Q	D	I	L	E	K	T	H	N	G	K	L	C	D	L	D
gi|116271409|gb|ABJ96818.1| A/goose/Guiyang/3163/2005	L	V	K	S	D	Q	I	C	I	G	Y	H	A	N	N	S	T	E	Q	V	D	T	I	M	E	K	N	V	T	V	T	H	A	Q	D	I	L	E	K	T	H	N	G	K	L	C	D	L	D
gi|116271411|gb|ABJ96819.1| A/goose/Guiyang/3169/2005	-	-	K	S	D	Q	I	C	I	G	Y	H	A	N	N	S	T	E	Q	V	D	T	I	M	E	K	N	V	T	V	T	L	A	Q	D	I	L	E	K	T	H	N	G	K	L	C	D	L	D
gi|116271413|gb|ABJ96820.1| A/duck/Guiyang/3200/2005	-	-	-	-	-	-	I	C	I	G	Y	H	A	N	N	S	T	E	Q	V	D	T	I	M	E	K	N	V	T	V	T	H	A	Q	D	I	L	E	K	T	H	N	G	K	L	C	D	L	D
gi|116271415|gb|ABJ96821.1| A/chicken/Guiyang/3312/2005	L	V	K	S	D	Q	I	C	I	G	Y	H	A	N	N	S	T	E	Q	V	D	T	I	M	E	K	N	V	T	V	T	H	A	Q	D	I	L	E	K	T	H	N	G	K	L	C	D	L	D
gi|116271417|gb|ABJ96822.1| A/duck/Guiyang/3390/2005	L	V	K	S	D	Q	I	C	I	G	Y	H	A	N	N	S	T	E	Q	V	D	T	I	M	E	K	N	V	T	V	T	H	A	Q	D	I	L	E	K	T	H	N	G	K	L	C	D	L	D
gi|116271419|gb|ABJ96823.1| A/goose/Guiyang/3405/2005	-	-	K	S	D	Q	I	C	I	G	Y	H	A	N	N	S	T	E	Q	V	D	T	I	M	E	K	N	V	T	V	T	H	A	Q	D	I	L	E	K	T	H	N	G	K	L	C	D	L	D
gi|116271421|gb|ABJ96824.1| A/duck/Guiyang/3458/2005	L	V	K	S	V	S	I	C	I	G	Y	H	A	N	N	S	T	E	Q	V	D	T	I	M	E	K	N	V	T	V	T	H	A	Q	D	I	L	E	K	T	H	N	G	K	L	C	D	L	D
gi|116271423|gb|ABJ96825.1| A/duck/Guiyang/3467/2005	L	A	K	G	D	Q	I	C	I	G	Y	H	A	N	N	S	T	E	Q	V	D	T	I	M	E	K	N	V	T	V	T	H	A	Q	D	I	L	E	K	T	H	N	G	K	L	C	D	L	D
gi|116271425|gb|ABJ96826.1| A/duck/Guiyang/3475/2005	L	V	K	S	D	Q	I	C	I	G	Y	H	A	N	N	S	T	E	Q	V	D	T	I	M	E	K	N	V	T	V	T	H	A	Q	D	I	L	E	K	T	H	N	G	K	L	C	D	L	D
gi|116271427|gb|ABJ96827.1| A/goose/Guiyang/3521/2005	L	V	K	S	D	Q	I	C	I	G	Y	H	A	N	N	S	T	E	Q	V	D	T	I	M	E	K	N	V	T	V	T	H	A	Q	D	I	L	E	K	T	H	N	G	K	L	C	D	L	D
gi|116271429|gb|ABJ96828.1| A/goose/Guiyang/3526/2005	L	V	K	S	D	Q	I	C	I	G	Y	H	A	N	N	S	T	E	Q	V	D	T	I	M	E	K	N	V	T	V	T	H	A	Q	D	I	L	E	K	T	H	N	G	K	L	C	D	L	D
gi|116271431|gb|ABJ96829.1| A/goose/Guiyang/3610/2005	L	V	K	S	D	Q	I	C	I	G	Y	H	A	N	N	S	T	E	Q	V	D	T	I	M	E	K	N	V	T	V	T	H	A	Q	D	I	L	E	K	T	H	N	G	K	L	C	D	L	D
gi|116271433|gb|ABJ96830.1| A/duck/Guiyang/3664/2005	L	V	K	S	D	Q	I	C	I	G	Y	H	A	N	N	S	T	E	Q	V	D	T	I	M	E	K	N	V	T	V	T	H	A	Q	D	I	L	E	K	T	H	N	G	K	L	C	D	L	D
gi|116271435|gb|ABJ96831.1| A/goose/Guiyang/3751/2005	L	V	K	S	D	Q	I	C	I	G	Y	H	A	N	N	S	T	E	Q	V	D	T	I	M	E	K	N	V	T	V	T	H	A	Q	D	I	L	E	K	T	H	N	G	K	L	C	D	L	D
gi|116271437|gb|ABJ96832.1| A/goose/Guiyang/3759/2005	L	V	K	S	D	Q	I	C	I	G	Y	H	A	N	N	S	T	E	Q	V	D	T	I	M	E	K	N	V	T	V	T	H	A	Q	D	I	L	E	K	T	H	N	G	K	L	C	D	L	D
gi|116271439|gb|ABJ96833.1| A/goose/Guiyang/3765/2005	L	V	K	S	D	Q	I	C	I	G	Y	H	A	N	N	S	T	E	Q	V	D	T	I	M	E	K	N	V	T	V	T	H	A	Q	D	I	L	E	K	T	H	N	G	K	L	C	D	L	D
gi|116271441|gb|ABJ96834.1| A/goose/Guiyang/3783/2005	L	V	K	S	D	Q	I	C	I	G	Y	H	A	N	N	S	T	E	Q	V	D	T	I	M	E	K	N	V	T	V	T	H	A	Q	D	I	L	E	K	T	H	N	G	K	L	C	D	L	D
gi|116271443|gb|ABJ96835.1| A/duck/Guiyang/3845/2005	L	V	K	S	D	Q	I	C	I	G	Y	H	A	N	N	S	T	E	Q	V	D	T	I	M	E	K	N	V	T	V	T	H	A	Q	D	I	L	E	K	T	H	N	G	K	L	C	D	L	D
gi|116271445|gb|ABJ96836.1| A/chicken/Guiyang/3923/2005	L	V	K	S	D	Q	I	C	I	G	Y	H	A	N	N	S	T	E	Q	V	D	T	I	M	E	K	N	V	T	V	T	H	A	Q	D	I	L	E	K	T	H	N	G	K	L	C	D	L	D
gi|116271447|gb|ABJ96837.1| A/duck/Guiyang/3962/2005	L	V	K	S	D	Q	I	C	I	G	Y	H	A	N	N	S	T	E	Q	V	D	T	I	M	E	K	N	V	T	V	T	H	A	Q	D	I	L	E	K	T	H	N	G	K	L	C	D	L	D
gi|116271449|gb|ABJ96838.1| A/duck/Guiyang/3971/2005	-	-	K	S	D	Q	I	C	L	G	Y	H	A	N	N	S	T	E	Q	V	D	T	I	M	E	K	N	V	T	V	T	L	A	Q	D	I	L	E	K	T	H	N	G	K	L	C	D	L	D
gi|116271451|gb|ABJ96839.1| A/goose/Guiyang/4006/2005	-	-	K	S	D	Q	I	C	L	G	Y	H	A	N	N	S	T	E	Q	V	D	T	I	M	E	K	N	V	T	V	T	H	A	Q	D	I	L	E	K	T	H	N	G	K	L	C	D	L	D
gi|116271453|gb|ABJ96840.1| A/goose/Guiyang/4021/2005	L	V	K	S	D	Q	I	C	I	G	Y	H	A	N	N	S	T	E	Q	V	D	T	I	M	E	K	N	V	T	V	T	H	A	Q	D	I	L	E	K	T	H	N	G	K	L	C	D	L	D
gi|116271455|gb|ABJ96841.1| A/goose/Guiyang/4030/2005	L	V	K	S	D	Q	I	C	I	G	Y	H	A	N	N	S	T	E	Q	V	D	T	I	M	E	K	N	V	T	V	T	H	A	Q	D	I	L	E	K	T	H	N	G	K	L	C	D	L	D
gi|116271457|gb|ABJ96842.1| A/goose/Guiyang/4045/2005	L	V	K	S	D	Q	I	C	I	G	Y	H	A	N	N	S	T	E	Q	V	D	T	I	M	E	K	N	V	T	V	T	H	A	Q	D	I	L	E	K	T	H	N	G	K	L	C	D	L	D
gi|116271459|gb|ABJ96843.1| A/goose/Guiyang/4180/2005	L	V	K	S	D	Q	I	C	I	G	Y	H	A	N	N	S	T	E	Q	V	D	T	I	M	E	K	N	V	T	V	T	H	A	Q	D	I	L	E	K	T	H	N	G	K	L	C	D	L	D
gi|116271461|gb|ABJ96844.1| A/chicken/Guiyang/207/2006	L	V	K	S	D	Q	I	C	I	G	Y	H	A	N	N	S	T	V	Q	V	D	T	I	M	E	K	N	V	T	V	T	H	A	Q	D	I	L	E	K	T	H	N	G	K	L	C	S	L	D
gi|116271463|gb|ABJ96845.1| A/chicken/Guiyang/217/2006	-	-	K	S	D	Q	I	C	I	G	Y	H	A	N	N	S	T	V	Q	V	D	T	I	M	E	K	N	V	T	V	T	H	A	Q	D	I	L	E	K	T	H	N	G	K	L	C	S	L	D
gi|116271465|gb|ABJ96846.1| A/chicken/Guiyang/237/2006	L	V	K	S	D	Q	I	C	I	G	Y	H	A	N	N	S	T	V	Q	V	D	T	I	M	E	K	N	V	T	V	T	H	A	Q	D	I	L	E	K	T	H	N	G	K	L	C	S	L	D
gi|116271471|gb|ABJ96849.1| A/duck/Guiyang/326/2006	L	V	K	S	D	Q	I	C	I	G	Y	H	A	N	N	S	T	E	Q	V	D	T	I	M	E	K	N	V	T	V	T	H	A	Q	D	I	L	E	K	T	H	N	G	K	L	C	D	L	D
gi|116271473|gb|ABJ96850.1| A/goose/Guiyang/380/2006	L	V	K	S	D	Q	I	C	I	G	Y	H	A	N	N	S	T	E	Q	V	D	T	I	M	E	K	N	V	T	V	T	H	A	Q	D	I	L	E	K	T	H	N	G	K	L	C	D	L	D
gi|116271475|gb|ABJ96851.1| A/duck/Guiyang/504/2006	L	V	K	S	D	Q	I	C	I	G	Y	H	A	N	N	S	T	V	Q	V	D	T	I	M	E	K	N	V	T	V	T	H	A	Q	D	I	L	E	K	T	H	N	G	K	L	C	S	L	D
gi|116271479|gb|ABJ96853.1| A/duck/Guiyang/523/2006	L	V	K	S	D	Q	I	C	I	G	Y	H	A	N	N	S	T	V	Q	V	D	T	I	M	E	K	N	V	T	V	T	H	A	Q	D	I	L	E	K	T	H	N	G	K	L	C	S	L	D
gi|116271481|gb|ABJ96854.1| A/goose/Shantou/18428/2005	L	V	K	S	D	Q	I	C	I	G	Y	H	A	N	N	S	T	E	Q	V	D	T	I	M	E	K	N	V	T	V	T	H	A	Q	D	I	L	E	K	T	H	N	G	K	L	C	D	L	D
gi|116271483|gb|ABJ96855.1| A/goose/Shantou/18446/2005	L	V	K	S	D	Q	I	C	I	G	Y	H	A	N	N	S	T	E	Q	V	D	T	I	M	E	K	N	V	T	V	T	H	A	Q	D	I	L	E	K	T	H	N	G	K	L	C	D	L	D
gi|116271491|gb|ABJ96859.1| A/duck/Hunan/5102/2005	L	V	K	S	D	Q	I	C	I	G	Y	H	A	N	N	S	T	E	Q	V	D	T	I	M	E	K	N	V	T	V	T	H	A	Q	D	I	L	E	K	T	H	N	G	K	L	C	D	L	D
gi|116271495|gb|ABJ96861.1| A/duck/Hunan/5128/2005	L	V	K	S	D	Q	I	C	I	G	Y	H	A	N	N	S	T	E	Q	V	D	T	I	M	E	K	N	V	T	V	T	H	A	Q	D	I	L	E	K	T	H	N	G	K	L	C	D	L	D
gi|116271497|gb|ABJ96862.1| A/duck/Hunan/5146/2005	L	V	K	S	D	Q	I	C	I	G	Y	H	A	N	N	S	T	E	Q	V	D	T	I	M	E	K	N	V	T	V	T	H	A	Q	D	I	L	E	K	T	H	N	G	K	L	C	D	L	D
gi|116271499|gb|ABJ96863.1| A/duck/Hunan/5170/2005	L	V	K	S	D	Q	I	C	V	G	Y	H	A	N	N	S	T	E	Q	V	D	T	I	M	E	K	N	V	T	V	T	H	A	Q	D	I	L	E	K	T	H	N	G	K	L	C	D	L	D
gi|116271503|gb|ABJ96865.1| A/duck/Hunan/5191/2005	L	V	K	S	D	Q	I	C	I	G	Y	H	A	N	N	S	T	E	Q	V	D	T	I	M	E	K	N	V	T	V	T	H	A	Q	D	I	L	E	K	T	H	N	G	K	L	C	D	L	D
gi|116271505|gb|ABJ96866.1| A/duck/Hunan/301/2006	L	V	K	S	D	Q	I	C	I	G	Y	H	A	N	N	S	T	E	Q	V	D	T	I	M	E	K	N	V	T	V	T	H	A	Q	D	I	L	E	K	T	H	N	G	K	L	C	D	L	D
gi|116271507|gb|ABJ96867.1| A/duck/Hunan/307/2006	L	V	K	S	D	Q	I	C	I	G	Y	H	A	N	N	S	T	E	Q	V	D	T	I	M	E	K	N	V	T	V	T	H	A	Q	D	I	L	E	K	T	H	N	G	K	L	C	D	L	D
gi|116271509|gb|ABJ96868.1| A/duck/Hunan/319/2006	L	V	K	S	D	Q	I	C	I	G	Y	H	A	N	N	S	T	E	Q	V	D	T	I	M	E	K	N	V	T	V	T	H	A	Q	D	I	L	E	K	T	H	N	G	K	L	C	D	L	D
gi|116271511|gb|ABJ96869.1| A/duck/Hunan/336/2006	L	V	K	S	D	Q	I	C	I	G	Y	H	A	N	N	S	T	E	Q	V	D	T	I	M	E	K	N	V	T	V	T	H	A	Q	D	I	L	E	K	T	H	N	G	K	L	C	D	L	D
gi|116271513|gb|ABJ96870.1| A/duck/Hunan/350/2006	-	V	K	S	D	Q	I	C	I	G	Y	H	A	N	N	S	T	E	Q	V	D	T	I	M	E	K	N	V	T	V	T	H	A	Q	D	I	L	E	K	T	H	N	G	K	L	C	D	L	D
gi|116271515|gb|ABJ96871.1| A/duck/Hunan/364/2006	L	V	K	S	D	Q	I	C	I	G	Y	H	A	N	N	S	T	E	Q	V	D	T	I	M	E	K	N	V	T	V	T	H	A	Q	D	I	L	E	K	T	H	N	G	K	L	C	D	L	D
gi|116271521|gb|ABJ96874.1| A/goose/Yunnan/3644/2005	L	V	K	S	D	Q	I	C	I	G	Y	H	A	N	N	S	T	E	Q	V	D	T	I	M	E	K	N	V	T	V	T	H	A	Q	D	I	L	E	K	T	H	N	G	K	L	C	D	L	D
gi|116271523|gb|ABJ96875.1| A/duck/Yunnan/4418/2005	L	V	K	S	D	Q	I	C	I	G	Y	H	A	N	N	S	T	E	Q	V	D	T	I	M	E	K	N	V	T	V	T	H	A	Q	D	I	L	E	K	T	H	N	G	K	L	C	D	L	D
gi|116271525|gb|ABJ96876.1| A/duck/Yunnan/4567/2005	L	V	K	S	D	Q	I	C	I	G	Y	H	A	N	N	S	T	E	Q	V	D	T	I	M	E	K	N	V	T	V	T	H	A	Q	D	I	L	E	K	T	H	N	G	K	L	C	D	L	D
gi|116271527|gb|ABJ96877.1| A/goose/Yunnan/4703/2005	L	V	K	S	D	Q	I	C	I	G	Y	H	A	N	N	S	T	E	Q	V	D	T	I	M	E	K	N	V	T	V	T	H	A	Q	D	I	L	E	K	A	H	N	G	K	L	C	D	L	D
gi|116271529|gb|ABJ96878.1| A/goose/Yunnan/4765/2005	L	V	K	S	D	Q	I	C	I	G	Y	H	A	N	N	S	T	E	Q	V	D	T	I	M	E	K	N	V	T	V	T	H	A	Q	D	I	L	E	K	A	H	N	G	K	L	C	D	L	D
gi|116271533|gb|ABJ96880.1| A/duck/Yunnan/5090/2005	L	V	K	S	D	Q	I	C	I	G	Y	H	A	N	N	S	T	E	Q	V	D	T	I	M	E	K	N	V	T	V	T	H	A	Q	D	I	L	E	K	T	H	N	G	K	L	C	D	L	D
gi|116271535|gb|ABJ96881.1| A/goose/Yunnan/5314/2005	L	V	K	S	D	Q	I	C	I	G	Y	H	A	N	N	S	T	E	Q	V	D	T	I	M	E	K	N	V	T	V	T	H	A	Q	D	I	L	E	K	T	H	N	G	K	L	C	D	L	D
gi|116271539|gb|ABJ96883.1| A/goose/Yunnan/5351/2005	L	V	K	S	D	Q	I	C	I	G	Y	H	A	N	N	S	T	E	Q	V	D	T	I	M	E	K	N	V	T	V	T	H	A	Q	D	I	L	E	K	T	H	N	G	K	L	C	D	L	D
gi|116271541|gb|ABJ96884.1| A/goose/Yunnan/5380/2005	L	V	K	S	D	Q	I	C	I	G	Y	H	A	N	N	S	T	E	Q	V	D	T	I	M	E	K	N	V	T	V	T	H	A	Q	D	I	L	E	K	T	H	N	G	K	L	C	D	L	D
gi|116271543|gb|ABJ96885.1| A/goose/Yunnan/5400/2005	L	V	K	S	D	Q	I	C	I	G	Y	H	A	N	N	S	T	E	Q	V	D	T	I	M	E	K	N	V	T	V	T	H	A	Q	D	I	L	E	K	T	H	N	G	K	L	C	D	L	D
gi|116271545|gb|ABJ96886.1| A/goose/Yunnan/5491/2005	L	V	K	S	D	Q	I	C	I	G	Y	H	A	N	N	S	T	E	Q	V	D	T	I	M	E	K	N	V	T	V	T	H	A	Q	D	I	L	E	K	T	H	N	G	K	L	C	D	L	D
gi|116271547|gb|ABJ96887.1| A/goose/Yunnan/5525/2005	L	V	K	S	D	Q	I	C	I	G	Y	H	A	N	N	S	T	E	Q	V	D	T	I	M	E	K	N	V	T	V	T	H	A	Q	D	I	L	E	K	T	H	N	G	K	L	C	D	L	D
gi|116271549|gb|ABJ96888.1| A/duck/Yunnan/5753/2005	L	V	K	S	D	Q	I	C	I	G	Y	H	A	N	N	S	T	E	Q	V	D	T	I	M	E	K	N	V	T	V	T	H	A	Q	D	I	L	E	K	T	H	N	G	K	L	C	D	L	D
gi|116271551|gb|ABJ96889.1| A/duck/Yunnan/5764/2005	L	V	K	S	D	Q	I	C	I	G	Y	H	A	N	N	S	T	E	Q	V	D	T	I	M	E	K	N	V	T	V	T	H	A	Q	D	I	L	E	K	T	H	N	G	K	L	C	D	L	D
gi|116271553|gb|ABJ96890.1| A/duck/Yunnan/5779/2005	L	V	K	S	D	Q	I	C	I	G	Y	H	A	N	N	S	T	E	Q	V	D	T	I	M	E	K	N	V	T	V	T	H	A	Q	D	I	L	E	K	T	H	N	G	K	L	C	D	L	D
gi|116271555|gb|ABJ96891.1| A/duck/Yunnan/5785/2005	L	V	K	S	D	Q	I	C	I	G	Y	H	A	N	N	S	T	E	Q	V	D	T	I	M	E	K	N	V	T	V	T	H	A	Q	D	I	L	E	K	T	H	N	G	K	L	C	D	L	D
gi|116271557|gb|ABJ96892.1| A/duck/Yunnan/5798/2005	L	V	K	S	D	Q	I	C	I	G	Y	H	A	N	N	S	T	E	Q	V	D	T	I	M	E	K	N	V	T	V	T	H	A	Q	D	I	L	E	K	T	H	N	G	K	L	C	D	L	D
gi|116271559|gb|ABJ96893.1| A/duck/Yunnan/5813/2005	L	V	K	S	D	Q	I	C	I	G	Y	H	A	N	N	S	T	E	Q	V	D	T	I	M	E	K	N	V	T	V	T	H	A	Q	D	I	L	E	K	T	H	N	G	K	L	C	D	L	D
gi|116271561|gb|ABJ96894.1| A/duck/Yunnan/5832/2005	L	V	K	S	D	Q	I	C	I	G	Y	H	A	N	N	S	T	E	Q	V	D	T	I	M	E	K	N	V	T	V	T	H	A	Q	D	I	L	E	K	T	H	N	G	K	L	C	D	L	D
gi|116271563|gb|ABJ96895.1| A/duck/Yunnan/5842/2005	L	V	K	S	D	Q	I	C	I	G	Y	H	A	N	N	S	T	E	Q	V	D	T	I	M	E	K	N	V	T	V	T	H	A	Q	D	I	L	E	K	T	H	N	G	K	L	C	D	L	D
gi|116271565|gb|ABJ96896.1| A/duck/Yunnan/5855/2005	L	V	K	S	D	Q	I	C	I	G	Y	H	A	N	N	S	T	E	Q	V	D	T	I	M	E	K	N	V	T	V	T	H	A	Q	D	I	L	E	K	T	H	N	G	K	L	C	D	L	D
gi|116271567|gb|ABJ96897.1| A/duck/Yunnan/5871/2005	L	V	K	S	D	Q	I	C	I	G	Y	H	A	N	N	S	T	E	Q	V	D	T	I	M	E	K	N	V	T	V	T	H	A	Q	D	I	L	E	K	T	H	N	G	K	L	C	D	L	D
gi|116271571|gb|ABJ96899.1| A/goose/Yunnan/1155/2006	L	V	K	S	D	Q	I	C	I	G	Y	H	A	N	N	S	T	E	Q	V	D	T	I	M	E	K	N	V	T	V	T	H	A	Q	D	I	L	E	K	T	H	N	G	K	L	C	D	L	D
gi|116271573|gb|ABJ96900.1| A/goose/Yunnan/1371/2006	L	V	K	S	D	Q	I	C	I	G	Y	H	A	N	N	S	T	E	Q	V	D	T	I	M	E	K	N	V	T	V	T	H	A	Q	D	I	L	E	K	T	H	N	G	K	L	C	D	L	D
gi|116271575|gb|ABJ96901.1| A/duck/Fujian/9696/2005	L	V	K	S	D	Q	I	C	I	G	Y	H	A	N	N	S	T	E	Q	V	D	T	I	M	E	K	N	V	T	V	T	H	A	Q	D	I	L	E	K	T	H	N	G	K	L	C	D	L	D
gi|116271577|gb|ABJ96902.1| A/duck/Fujian/9731/2005	L	V	K	S	D	Q	I	C	I	G	Y	H	A	N	N	S	T	E	Q	V	D	T	I	M	E	K	N	V	T	V	T	H	A	Q	D	I	L	E	K	T	H	N	G	K	L	C	D	L	D
gi|116271579|gb|ABJ96903.1| A/chicken/Fujian/9794/2005	L	V	K	S	D	Q	I	C	I	G	Y	H	A	N	N	S	T	E	Q	V	D	T	I	M	E	K	N	V	T	V	T	H	A	Q	D	I	L	E	K	T	H	N	G	K	L	C	D	L	D
gi|116271581|gb|ABJ96904.1| A/duck/Fujian/10160/2005	L	V	K	S	D	Q	I	C	I	G	Y	H	A	N	N	S	T	E	Q	V	D	T	I	M	E	K	N	V	T	V	T	H	A	Q	D	I	L	E	K	T	H	N	G	K	L	C	D	L	D
gi|116271583|gb|ABJ96905.1| A/duck/Fujian/10358/2005	L	V	K	S	D	Q	I	C	I	G	Y	H	A	N	N	S	T	E	Q	V	D	T	I	M	E	K	N	V	T	V	T	H	A	Q	D	I	L	E	K	T	H	N	G	K	L	C	D	L	D
gi|116271585|gb|ABJ96906.1| A/duck/Fujian/10389/2005	L	V	K	S	D	Q	I	C	I	G	Y	H	A	N	N	S	T	E	Q	V	D	T	I	M	E	K	N	V	T	V	T	H	A	Q	D	I	L	E	K	T	H	N	G	K	L	C	D	L	D
gi|116271587|gb|ABJ96907.1| A/duck/Fujian/11171/2005	L	V	K	S	D	Q	I	C	I	G	Y	H	A	N	N	S	T	E	Q	V	D	T	I	M	E	K	N	V	T	V	T	H	A	Q	D	I	L	E	K	T	H	N	G	K	L	C	D	L	D
gi|116271589|gb|ABJ96908.1| A/chicken/Guiyang/1211/2006	L	V	K	S	D	Q	I	C	I	G	Y	H	A	N	N	S	T	E	Q	V	D	T	I	M	E	K	N	V	T	V	T	H	A	Q	D	I	L	E	K	T	H	N	G	K	L	C	D	L	D
gi|116271591|gb|ABJ96909.1| A/chicken/Guiyang/1212/2006	L	V	K	S	D	Q	I	C	I	G	Y	H	A	N	N	S	T	E	Q	V	D	T	I	M	E	K	N	V	T	V	T	H	A	Q	D	I	L	E	K	T	H	N	G	K	L	C	D	L	D
gi|116271593|gb|ABJ96910.1| A/duck/Guiyang/1261/2006	L	V	K	S	D	Q	I	C	I	G	Y	H	A	N	N	S	T	E	Q	V	D	T	I	M	E	K	N	V	T	V	T	H	A	Q	D	I	L	E	K	T	H	N	G	K	L	C	D	L	D
gi|116271595|gb|ABJ96911.1| A/duck/Guiyang/1262/2006	L	V	K	S	D	Q	I	C	I	G	Y	H	A	N	N	S	T	E	Q	V	D	T	I	M	E	K	N	V	T	V	T	H	A	Q	D	I	L	E	K	T	H	N	G	K	L	C	D	L	D
gi|116271597|gb|ABJ96912.1| A/goose/Guiyang/1325/2006	L	V	K	S	D	Q	I	C	I	G	Y	H	A	N	N	S	T	V	Q	V	D	T	I	M	E	K	N	V	T	V	T	H	A	Q	D	I	L	E	K	T	H	N	G	K	L	C	S	L	D
gi|116271599|gb|ABJ96913.1| A/duck/Guiyang/1417/2006	L	V	K	S	D	Q	I	C	I	G	Y	H	A	N	N	S	T	E	Q	V	D	T	I	M	E	K	N	V	T	V	T	H	A	Q	D	I	L	E	K	T	H	N	G	K	L	C	D	L	D
gi|116271601|gb|ABJ96914.1| A/duck/Guiyang/1441/2006	L	V	K	S	D	Q	I	C	I	G	Y	H	A	N	N	S	T	E	Q	V	D	T	I	M	E	K	N	V	T	V	T	H	A	Q	D	I	L	E	K	T	H	N	G	K	L	C	D	L	D
gi|116271603|gb|ABJ96915.1| A/duck/Guiyang/1450/2006	L	V	K	S	D	Q	I	C	I	G	Y	H	A	N	N	S	T	E	Q	V	D	T	I	M	E	K	N	V	T	V	T	H	A	Q	D	I	L	E	K	T	H	N	G	K	L	C	D	L	D
gi|116271605|gb|ABJ96916.1| A/goose/Guiyang/1461/2006	L	V	K	S	D	Q	I	C	I	G	Y	H	A	N	N	S	T	E	Q	V	D	T	I	M	E	K	N	V	T	V	T	H	A	Q	D	I	L	E	K	T	H	N	G	K	L	C	D	L	D
gi|116271607|gb|ABJ96917.1| A/duck/Guiyang/1557/2006	L	V	K	S	D	Q	I	C	I	G	Y	H	A	N	N	S	T	E	Q	V	D	T	I	M	E	K	N	V	T	V	T	H	A	Q	D	I	L	E	K	T	H	N	G	K	L	C	D	L	D
gi|116271609|gb|ABJ96918.1| A/duck/Guiyang/1558/2006	L	V	K	S	D	Q	I	C	I	G	Y	H	A	N	N	S	T	E	Q	V	D	T	I	M	E	K	N	V	T	V	T	H	A	Q	D	I	L	E	K	T	H	N	G	K	L	C	D	L	D
gi|116271611|gb|ABJ96919.1| A/duck/Guiyang/1596/2006	L	V	K	S	D	Q	I	C	I	G	Y	H	A	N	N	S	T	E	Q	V	D	T	I	M	E	K	N	V	T	V	T	H	A	Q	D	I	L	E	K	T	H	N	G	K	L	C	D	L	D
gi|116271613|gb|ABJ96920.1| A/goose/Guiyang/1609/2006	L	V	K	S	D	Q	I	C	I	G	Y	H	A	N	N	S	T	E	Q	V	D	T	I	M	E	K	N	V	T	V	T	H	A	Q	D	I	L	E	K	T	H	N	G	K	L	C	D	L	D
gi|116271615|gb|ABJ96921.1| A/goose/Guiyang/1636/2006	L	V	K	S	D	Q	I	C	I	G	Y	H	A	N	N	S	T	E	Q	V	D	T	I	M	E	K	N	V	T	V	T	H	A	Q	D	I	L	E	K	T	H	N	G	K	L	C	D	L	D
gi|116271617|gb|ABJ96922.1| A/goose/Guiyang/1639/2006	L	V	K	S	D	Q	I	C	I	G	Y	H	A	N	N	S	T	E	Q	V	D	T	I	M	E	K	N	V	T	V	T	H	A	Q	D	I	L	E	K	T	H	N	G	K	L	C	D	L	D
gi|116271619|gb|ABJ96923.1| A/goose/Guiyang/1647/2006	L	V	K	S	D	Q	I	C	I	G	Y	H	A	N	N	S	T	E	Q	V	D	T	I	M	E	K	N	V	T	V	T	H	A	Q	D	I	L	E	K	T	H	N	G	K	L	C	D	L	D
gi|116271621|gb|ABJ96924.1| A/chicken/Guiyang/1655/2006	L	V	K	S	D	Q	I	C	I	G	Y	H	A	N	N	S	T	V	Q	V	D	T	I	M	E	K	N	V	T	V	T	H	A	Q	D	I	L	E	K	T	H	N	G	K	L	C	S	L	D
gi|116271623|gb|ABJ96925.1| A/duck/Guiyang/1705/2006	L	V	K	S	D	Q	I	C	I	G	Y	H	A	N	N	S	T	E	Q	V	D	T	I	M	E	K	N	V	T	V	T	H	A	Q	D	I	L	E	K	T	H	N	G	K	L	C	D	L	D
gi|116271625|gb|ABJ96926.1| A/duck/Guiyang/1722/2006	L	V	K	S	D	Q	I	C	I	G	Y	H	A	N	N	S	T	E	Q	V	D	T	I	M	E	K	N	V	T	V	T	H	A	Q	D	I	L	E	K	T	H	N	G	K	L	C	D	L	D
gi|116271627|gb|ABJ96927.1| A/duck/Guiyang/1739/2006	L	V	K	S	D	Q	I	C	I	G	Y	H	A	N	N	S	T	E	Q	V	D	T	I	M	E	K	N	V	T	V	T	H	A	Q	D	I	L	E	K	T	H	N	G	K	L	C	D	L	D
gi|116271629|gb|ABJ96928.1| A/goose/Guiyang/1785/2006	L	V	K	S	D	Q	I	C	I	G	Y	H	A	N	N	S	T	E	Q	V	D	T	I	M	E	K	N	V	T	V	T	H	A	Q	D	I	L	E	K	T	H	N	G	K	L	C	D	L	D
gi|116271631|gb|ABJ96929.1| A/goose/Guiyang/1794/2006	L	V	K	S	D	Q	I	C	I	G	Y	H	A	N	N	S	T	E	Q	V	D	T	I	M	E	K	N	V	T	V	T	H	A	Q	D	I	L	E	K	T	H	N	G	K	L	C	D	L	D
gi|116271633|gb|ABJ96930.1| A/goose/Guiyang/1796/2006	L	V	K	S	D	Q	I	C	I	G	Y	H	A	N	N	S	T	E	Q	V	D	T	I	M	E	K	N	V	T	V	T	H	A	Q	D	I	L	E	K	T	H	N	G	K	L	C	D	L	D
gi|116271635|gb|ABJ96931.1| A/duck/Hunan/1152/2006	L	V	K	S	D	Q	I	C	I	G	Y	H	A	N	N	S	T	E	Q	V	D	T	I	M	E	K	N	V	T	V	T	H	A	Q	D	I	L	E	K	T	H	N	G	K	L	C	D	L	D
gi|116271637|gb|ABJ96932.1| A/duck/Hunan/1159/2006	L	V	K	S	D	Q	I	C	I	G	Y	H	A	N	N	S	T	E	Q	V	D	T	I	M	E	K	N	V	T	V	T	H	A	Q	D	I	L	E	K	T	H	N	G	K	L	C	D	L	D
gi|116271639|gb|ABJ96933.1| A/duck/Hunan/1172/2006	L	V	K	S	D	Q	I	C	I	G	Y	H	A	N	N	S	T	E	Q	V	D	T	I	M	E	K	N	V	T	V	T	H	A	Q	D	I	L	E	K	T	H	N	G	K	L	C	D	L	D
gi|116271641|gb|ABJ96934.1| A/duck/Hunan/1186/2006	L	V	K	S	D	Q	I	C	I	G	Y	H	A	N	N	S	T	E	Q	V	D	T	I	M	E	K	N	V	T	V	T	H	A	Q	D	I	L	E	K	T	H	N	G	K	L	C	D	L	D
gi|116271643|gb|ABJ96935.1| A/duck/Hunan/1204/2006	L	V	K	S	D	Q	I	C	I	G	Y	H	A	N	N	S	T	E	Q	V	D	T	I	M	E	K	N	V	T	V	T	H	A	Q	D	I	L	E	K	T	H	N	G	K	L	C	D	L	D
gi|116271645|gb|ABJ96936.1| A/duck/Hunan/1213/2006	L	V	K	S	D	Q	I	C	I	G	Y	H	A	N	N	S	T	E	Q	V	D	T	I	M	E	K	N	V	T	V	T	H	A	Q	D	I	L	E	K	T	H	N	G	K	L	C	D	L	D
gi|116271647|gb|ABJ96937.1| A/duck/Hunan/1231/2006	L	V	K	S	D	Q	I	C	I	G	Y	H	A	N	N	S	T	E	Q	V	D	T	I	M	E	K	N	V	T	V	T	H	A	Q	D	I	L	E	K	T	H	N	G	K	L	C	D	L	D
gi|116271649|gb|ABJ96938.1| A/duck/Hunan/1247/2006	L	V	K	S	D	Q	I	C	I	G	Y	H	A	N	N	S	T	E	Q	V	D	T	I	M	E	K	N	V	T	V	T	H	A	Q	D	I	L	E	K	T	H	N	G	K	L	C	D	L	D
gi|116271651|gb|ABJ96939.1| A/duck/Hunan/1260/2006	L	V	K	S	D	Q	I	C	I	G	Y	H	A	N	N	S	T	E	Q	V	D	T	I	M	E	K	N	V	T	V	T	H	A	Q	D	I	L	E	K	T	H	N	G	K	L	C	D	L	D
gi|116271653|gb|ABJ96940.1| A/duck/Hunan/1271/2006	L	V	K	S	D	Q	I	C	I	G	Y	H	A	N	N	S	T	E	Q	V	D	T	I	M	E	K	N	V	T	V	T	H	A	Q	D	I	L	E	K	T	H	N	G	K	L	C	D	L	D
gi|116271655|gb|ABJ96941.1| A/duck/Hunan/1286/2006	L	V	K	S	D	Q	I	C	I	G	Y	H	A	N	N	S	T	E	Q	V	D	T	I	M	E	K	N	V	T	V	T	H	A	Q	D	I	L	E	K	T	H	N	G	K	L	C	D	L	D
gi|116271657|gb|ABJ96942.1| A/duck/Guangxi/1063/2006	L	V	K	S	D	Q	I	C	I	G	Y	H	A	N	N	S	T	E	Q	V	D	T	I	M	E	K	N	V	T	V	T	H	A	Q	D	I	L	E	K	T	H	N	G	K	L	C	D	L	D
gi|116271659|gb|ABJ96943.1| A/duck/Hunan/995/2006	L	V	K	S	D	Q	I	C	I	G	Y	H	A	N	N	S	T	E	Q	V	D	T	I	M	E	K	N	V	T	V	T	H	A	Q	D	I	L	E	K	T	H	N	G	K	L	C	D	L	D
gi|116271661|gb|ABJ96944.1| A/duck/Hunan/858/2006	L	V	K	S	D	Q	I	C	I	G	Y	H	A	N	N	S	T	E	Q	V	D	T	I	M	E	K	N	V	T	V	T	H	A	Q	D	I	L	E	K	T	H	N	G	K	L	C	D	L	D
gi|116271663|gb|ABJ96945.1| A/duck/Hunan/867/2006	L	V	K	S	D	Q	I	C	I	G	Y	H	A	N	N	S	T	E	Q	V	D	T	I	M	E	K	N	V	T	V	T	H	A	Q	D	I	L	E	K	T	H	N	G	K	L	C	D	L	D
gi|116271665|gb|ABJ96946.1| A/duck/Guangxi/340/2006	L	V	K	S	D	Q	I	C	I	G	Y	H	A	N	N	S	T	E	Q	V	D	T	I	M	E	K	N	V	T	V	T	H	A	Q	D	I	L	E	K	T	H	N	G	K	L	C	D	L	D
gi|116271667|gb|ABJ96947.1| A/duck/Guangxi/388/2006	L	V	K	S	D	Q	I	C	I	G	Y	H	A	N	N	S	T	E	Q	V	D	T	I	M	E	K	N	V	T	V	T	H	A	Q	D	I	L	E	K	T	H	N	G	K	L	C	D	L	D
gi|116271669|gb|ABJ96948.1| A/duck/Guangxi/508/2006	L	V	K	S	D	Q	I	C	I	G	Y	H	A	N	N	S	T	E	Q	V	D	T	I	M	E	K	N	V	T	V	T	H	A	Q	D	I	L	E	K	T	H	N	G	K	L	C	D	L	D
gi|116271671|gb|ABJ96949.1| A/goose/Guangxi/578/2006	L	V	K	S	D	Q	I	C	I	G	Y	H	A	N	N	S	T	E	Q	V	D	T	I	M	E	K	N	V	T	V	T	H	A	Q	D	I	L	E	K	T	H	N	G	K	L	C	D	L	D
gi|116271673|gb|ABJ96950.1| A/duck/Guangxi/609/2006	L	V	K	S	D	Q	I	C	I	G	Y	H	A	N	N	S	T	E	Q	V	D	T	I	M	E	K	N	V	T	V	T	H	A	Q	D	I	L	E	K	T	H	N	G	K	L	C	D	L	D
gi|116271675|gb|ABJ96951.1| A/goose/Guiyang/765/2006	L	V	K	S	D	Q	I	C	I	G	Y	H	A	N	N	S	T	E	Q	V	D	T	I	M	E	K	N	V	T	V	T	H	A	Q	D	I	L	E	K	T	H	N	G	K	L	C	D	L	D
gi|116271677|gb|ABJ96952.1| A/duck/Guiyang/1081/2006	L	V	K	S	D	Q	I	C	I	G	Y	H	A	N	N	S	T	E	Q	V	D	T	I	M	E	K	N	V	T	V	T	H	A	Q	D	I	L	E	K	T	H	N	G	K	L	C	D	L	D
gi|116271679|gb|ABJ96953.1| A/duck/Guiyang/1129/2006	L	V	K	S	D	Q	I	C	I	G	Y	H	A	N	N	S	T	V	Q	V	D	T	I	M	E	K	N	V	T	V	T	H	A	Q	D	I	L	E	K	T	H	N	G	K	L	C	S	L	D
gi|116271681|gb|ABJ96954.1| A/goose/Guiyang/1147/2006	L	V	K	S	D	Q	I	C	I	G	Y	H	A	N	N	S	T	E	Q	V	D	T	I	M	E	K	N	V	T	V	T	H	A	Q	D	I	L	E	K	T	H	N	G	K	L	C	D	L	D
gi|116271683|gb|ABJ96955.1| A/duck/Guangxi/2143/2006	L	V	K	S	D	Q	I	C	I	G	Y	H	A	N	N	S	T	E	Q	V	D	T	I	M	E	K	N	V	T	V	T	H	A	Q	D	I	L	E	K	T	H	N	G	K	L	C	D	L	D
gi|116271685|gb|ABJ96956.1| A/duck/Guangxi/1830/2006	L	V	K	S	D	Q	I	C	I	G	Y	H	A	N	N	S	T	E	Q	V	D	T	I	M	E	K	N	V	T	V	T	H	A	Q	D	I	L	E	K	T	H	N	G	K	L	C	D	L	D
gi|116271687|gb|ABJ96957.1| A/goose/Guangxi/1898/2006	L	V	K	S	D	Q	I	C	I	G	Y	H	A	N	N	S	T	E	Q	V	D	T	I	M	E	K	N	V	T	V	T	H	A	Q	D	I	L	E	K	T	H	N	G	K	L	C	D	L	D
gi|116271689|gb|ABJ96958.1| A/goose/Guangxi/1633/2006	L	V	K	S	D	Q	I	C	I	G	Y	H	A	N	N	S	T	E	Q	V	D	T	I	M	E	K	N	V	T	V	T	H	A	Q	D	I	L	E	K	T	H	N	G	K	L	C	D	L	D
gi|116271691|gb|ABJ96959.1| A/chicken/Guangxi/1951/2006	L	V	K	S	D	Q	I	C	I	G	Y	H	A	N	N	S	T	E	Q	V	D	T	I	M	E	K	N	V	T	V	T	H	A	Q	D	I	L	E	K	T	H	N	G	K	L	C	D	L	D
gi|116271693|gb|ABJ96960.1| A/goose/Guangxi/1458/2006	L	V	K	S	D	Q	I	C	I	G	Y	H	A	N	N	S	T	E	Q	V	D	T	I	M	E	K	N	V	T	V	T	H	A	Q	D	I	L	E	K	T	H	N	G	K	L	C	D	L	D
gi|116271695|gb|ABJ96961.1| A/duck/Guangxi/1436/2006	L	V	K	S	D	Q	I	C	I	G	Y	H	A	N	N	S	T	E	Q	V	D	T	I	M	E	K	N	V	T	V	T	H	A	Q	D	I	L	E	K	T	H	N	G	K	L	C	D	L	D
gi|116271699|gb|ABJ96963.1| A/duck/Guangxi/1258/2006	L	V	K	S	D	Q	I	C	I	G	Y	H	A	N	N	S	T	E	Q	V	D	T	I	M	E	K	N	V	T	V	T	H	A	Q	D	I	L	E	K	T	H	N	G	K	L	C	D	L	D
gi|116271701|gb|ABJ96964.1| A/chicken/Guangxi/1212/2006	L	V	K	S	D	Q	I	C	I	G	Y	H	A	N	N	S	T	E	Q	V	D	T	I	M	E	K	N	V	T	V	T	H	A	Q	D	I	L	E	K	T	H	N	G	K	L	C	D	L	D
gi|116271703|gb|ABJ96965.1| A/goose/Guangxi/1786/2006	L	V	K	S	D	Q	I	C	I	G	Y	H	A	N	N	S	T	E	Q	V	D	T	I	M	E	K	N	V	T	V	T	H	A	Q	D	I	L	E	K	T	H	N	G	K	L	C	D	L	D
gi|116271705|gb|ABJ96966.1| A/duck/Guangxi/1919/2006	L	V	K	S	D	Q	I	C	I	G	Y	H	A	N	N	S	T	E	Q	V	D	T	I	M	E	K	N	V	T	V	T	H	A	Q	D	I	L	E	K	T	H	N	G	K	L	C	D	L	D
gi|116271707|gb|ABJ96967.1| A/duck/Guangxi/2016/2006	L	V	K	S	D	Q	I	C	I	G	Y	H	A	N	N	S	T	E	Q	V	D	T	I	M	E	K	N	V	T	V	T	H	A	Q	D	I	L	E	K	T	H	N	G	K	L	C	D	L	D
gi|116271709|gb|ABJ96968.1| A/duck/Guiyang/1852/2006	L	V	K	S	D	Q	I	C	I	G	Y	H	A	N	N	S	T	E	Q	V	D	T	I	M	E	K	N	V	T	V	T	H	A	Q	D	I	L	E	K	T	H	N	G	K	L	C	D	L	D
gi|116271711|gb|ABJ96969.1| A/goose/Guiyang/1908/2006	L	V	K	S	D	Q	I	C	I	G	Y	H	A	N	N	S	T	E	Q	V	D	T	I	M	E	K	N	V	T	V	T	H	A	Q	D	I	L	E	K	T	H	N	G	K	L	C	D	L	D
gi|116271713|gb|ABJ96970.1| A/goose/Guiyang/1921/2006	L	V	K	S	D	Q	I	C	I	G	Y	H	A	N	N	S	T	E	Q	V	D	T	I	M	E	K	N	V	T	V	T	H	A	Q	D	I	L	E	K	T	H	N	G	K	L	C	D	L	D
gi|116271715|gb|ABJ96971.1| A/goose/Guiyang/1925/2006	L	V	K	S	D	Q	I	C	I	G	Y	H	A	N	N	S	T	E	Q	V	D	T	I	M	E	K	N	V	T	V	T	H	A	Q	D	I	L	E	K	T	H	N	G	K	L	C	D	L	D
gi|116271717|gb|ABJ96972.1| A/duck/Guiyang/2011/2006	L	V	K	S	D	Q	I	C	I	G	Y	H	A	N	N	S	T	E	Q	V	D	T	I	M	E	K	N	V	T	V	T	H	A	Q	D	I	L	E	K	T	H	N	G	K	L	C	D	L	D
gi|116271719|gb|ABJ96973.1| A/duck/Guiyang/2044/2006	L	V	K	S	D	Q	I	C	I	G	Y	H	A	N	N	S	T	E	Q	V	D	T	I	M	E	K	N	V	T	V	T	H	A	Q	D	I	L	E	K	T	H	N	G	K	L	C	D	L	D
gi|116271721|gb|ABJ96974.1| A/goose/Guiyang/2071/2006	L	V	K	S	D	Q	I	C	I	G	Y	H	A	N	N	S	T	E	Q	V	D	T	I	M	E	K	N	V	T	V	T	H	A	Q	D	I	L	E	K	T	H	N	G	K	L	C	D	L	D
gi|116271723|gb|ABJ96975.1| A/duck/Guiyang/2159/2006	L	V	K	S	D	Q	I	C	I	G	Y	H	A	N	N	S	T	E	Q	V	D	T	I	M	E	K	N	V	T	V	T	H	A	Q	D	I	L	E	K	T	H	N	G	K	L	C	D	L	D
gi|116271725|gb|ABJ96976.1| A/goose/Guiyang/2231/2006	L	V	K	S	D	Q	I	C	I	G	Y	H	A	N	N	S	T	E	Q	V	D	T	I	M	E	K	N	V	T	V	T	H	A	Q	D	I	L	E	K	T	H	N	G	K	L	C	D	L	D
gi|116271727|gb|ABJ96977.1| A/duck/Guiyang/2489/2006	L	V	K	S	D	Q	I	C	I	G	Y	H	A	N	N	S	T	E	Q	V	D	T	I	M	E	K	N	V	T	V	T	H	A	Q	D	I	L	E	K	T	H	N	G	K	L	C	D	L	D
gi|116271729|gb|ABJ96978.1| A/goose/Guiyang/2502/2006	L	V	K	S	D	Q	I	C	I	G	Y	H	A	N	N	S	T	E	Q	V	D	T	I	M	E	K	N	V	T	V	T	H	A	Q	D	I	L	E	K	T	H	N	G	K	L	C	D	L	D
gi|116271731|gb|ABJ96979.1| A/duck/Guiyang/2637/2006	L	V	K	S	D	Q	I	C	I	G	Y	H	A	N	N	S	T	E	Q	V	D	T	I	M	E	K	N	V	T	V	T	H	A	Q	D	I	L	E	K	T	H	N	G	K	L	C	D	L	D
gi|116271733|gb|ABJ96980.1| A/duck/Guiyang/2757/2006	L	V	K	S	D	Q	I	C	I	G	Y	H	A	N	N	S	T	E	Q	V	D	T	I	M	E	K	N	V	T	V	T	H	A	Q	D	I	L	E	K	T	H	N	G	K	L	C	D	L	D
gi|116271735|gb|ABJ96981.1| A/goose/Guiyang/2839/2006	L	V	K	S	D	Q	I	C	I	G	Y	H	A	N	N	S	T	E	Q	V	D	T	I	M	E	K	N	V	T	V	T	H	A	Q	D	I	L	E	K	T	H	N	G	K	L	C	D	L	D
gi|116271737|gb|ABJ96982.1| A/duck/Guiyang/2907/2006	L	V	K	S	D	Q	I	C	I	G	Y	H	A	N	N	S	T	E	Q	V	D	T	I	M	E	K	N	V	T	V	T	H	A	Q	D	I	L	E	K	T	H	N	G	K	L	C	D	L	D
gi|116271739|gb|ABJ96983.1| A/goose/Guiyang/2988/2006	L	V	K	S	D	Q	I	C	I	G	Y	H	A	N	N	S	T	E	Q	V	D	T	I	M	E	K	N	V	T	V	T	H	A	Q	D	I	L	E	K	T	H	N	G	K	L	C	D	L	D
gi|116271741|gb|ABJ96984.1| A/chicken/Guiyang/3194/2006	L	V	K	S	D	Q	I	C	I	G	Y	H	A	N	N	S	T	E	Q	V	D	T	I	M	E	K	N	V	T	V	T	H	A	Q	D	I	L	E	K	T	H	N	G	K	L	C	D	L	D
gi|116271743|gb|ABJ96985.1| A/goose/Guiyang/3283/2006	L	V	K	S	D	Q	I	C	I	G	Y	H	A	N	N	S	T	E	Q	V	D	T	I	M	E	K	N	V	T	V	T	H	A	Q	D	I	L	E	K	T	H	N	G	K	L	C	D	L	D
gi|116271745|gb|ABJ96986.1| A/duck/Guiyang/3353/2006	L	V	K	S	D	Q	I	C	I	G	Y	H	A	N	N	S	T	E	Q	V	D	T	I	M	E	K	N	V	T	V	T	H	A	Q	D	I	L	E	K	T	H	N	G	K	L	C	D	L	D
gi|116271747|gb|ABJ96987.1| A/goose/Guiyang/3435/2006	L	V	K	S	D	Q	I	C	I	G	Y	H	A	N	N	S	T	E	Q	V	D	T	I	M	E	K	N	V	T	V	T	H	A	Q	D	I	L	E	K	T	H	N	G	K	L	C	D	L	D
gi|116271749|gb|ABJ96988.1| A/duck/Guiyang/3515/2006	L	V	K	S	D	Q	I	C	I	G	Y	H	A	N	N	S	T	E	Q	V	D	T	I	M	E	K	N	V	T	V	T	H	A	Q	D	I	L	E	K	T	H	N	G	K	L	C	D	L	D
gi|116271751|gb|ABJ96989.1| A/chicken/Hunan/2246/2006	-	-	K	S	D	Q	I	C	V	G	Y	H	A	N	N	S	T	E	Q	V	D	T	I	M	E	K	N	V	T	V	T	H	A	Q	D	I	L	E	K	T	H	N	G	K	L	C	N	L	D
gi|116271753|gb|ABJ96990.1| A/chicken/Hunan/2292/2006	L	V	K	S	D	Q	I	C	V	G	Y	H	A	N	N	S	T	E	Q	V	D	T	I	M	E	K	N	V	T	V	T	H	A	Q	D	I	L	E	K	T	H	N	G	K	L	C	N	L	D
gi|116271755|gb|ABJ96991.1| A/goose/Yunnan/1562/2006	L	V	K	S	D	Q	I	C	I	G	Y	H	A	N	N	S	T	E	Q	V	D	T	I	M	E	K	N	V	T	V	T	H	A	Q	D	I	L	E	K	T	H	N	G	K	L	C	D	L	D
gi|116271757|gb|ABJ96992.1| A/goose/Yunnan/1770/2006	L	V	K	S	D	Q	I	C	I	G	Y	H	A	N	N	S	T	E	Q	V	D	T	I	M	E	K	N	V	T	V	T	H	A	Q	D	I	L	E	K	T	H	N	G	K	L	C	D	L	D
gi|116271759|gb|ABJ96993.1| A/goose/Yunnan/1798/2006	L	V	K	S	D	Q	I	C	I	G	Y	H	A	N	N	S	T	E	Q	V	D	T	I	M	E	K	N	V	T	V	T	H	A	Q	D	I	L	E	K	T	H	N	G	K	L	C	D	L	D
gi|116271761|gb|ABJ96994.1| A/goose/Yunnan/2140/2006	L	V	K	S	D	Q	I	C	I	G	Y	H	A	N	N	S	T	E	Q	V	D	T	I	M	E	K	N	V	T	V	T	H	A	Q	D	I	L	E	K	T	H	N	G	K	L	C	D	L	D
gi|116271763|gb|ABJ96995.1| A/duck/Yunnan/2273/2006	L	V	K	S	D	Q	I	C	I	G	Y	H	A	N	N	S	T	E	Q	V	D	T	I	M	E	K	N	V	T	V	T	H	A	Q	D	I	L	E	K	T	H	N	G	K	L	C	D	L	D
gi|116271765|gb|ABJ96996.1| A/goose/Yunnan/2398/2006	L	V	K	S	D	Q	I	C	I	G	Y	H	A	N	N	S	T	E	Q	V	D	T	I	M	E	K	N	V	T	V	T	H	A	Q	D	I	L	E	K	T	H	N	G	K	L	C	D	L	D
gi|116271767|gb|ABJ96997.1| A/goose/Yunnan/2485/2006	L	V	K	S	D	Q	I	C	I	G	Y	H	A	N	N	S	T	E	Q	V	D	T	I	M	E	K	N	V	T	V	T	H	A	Q	D	I	L	E	K	T	H	N	G	K	L	C	D	L	D
gi|116271769|gb|ABJ96998.1| A/duck/Yunnan/2535/2006	L	V	K	S	D	Q	I	C	I	G	Y	H	A	N	N	S	T	E	Q	V	D	T	I	M	E	K	N	V	T	V	T	H	A	Q	D	I	L	E	K	T	H	N	G	K	L	C	D	L	D
gi|116271771|gb|ABJ96999.1| A/goose/Yunnan/2739/2006	L	V	K	S	D	Q	I	C	I	G	Y	H	A	N	N	S	T	E	Q	V	D	T	I	M	E	K	N	V	T	V	T	H	A	Q	D	I	L	E	K	T	H	N	G	K	L	C	D	L	D
gi|116271773|gb|ABJ97000.1| A/goose/Yunnan/2761/2006	L	V	K	S	D	Q	I	C	I	G	Y	H	A	N	N	S	T	E	Q	V	D	T	I	M	E	K	N	V	T	V	T	H	A	Q	D	I	L	E	K	T	H	N	G	K	L	C	D	L	D
gi|116271775|gb|ABJ97001.1| A/goose/Yunnan/2788/2006	L	V	E	S	D	Q	I	C	I	G	Y	H	A	N	N	S	T	E	Q	V	D	T	I	M	E	K	N	V	T	V	T	H	A	Q	D	I	L	E	K	T	H	N	G	K	L	C	D	L	D
gi|116271777|gb|ABJ97002.1| A/chicken/Yunnan/3225/2006	L	V	K	S	D	Q	I	C	I	G	Y	H	A	N	N	S	T	E	Q	V	D	T	I	M	E	K	N	V	T	V	T	H	A	Q	D	I	L	E	K	T	H	N	G	K	L	C	D	L	D
gi|116271779|gb|ABJ97003.1| A/duck/Yunnan/3299/2006	L	V	K	S	D	Q	I	C	I	G	Y	H	A	N	N	S	T	E	Q	V	D	T	I	M	E	K	N	V	T	V	T	H	A	Q	D	I	L	E	K	T	H	N	G	K	L	C	D	L	D
gi|116271781|gb|ABJ97004.1| A/duck/Yunnan/3332/2006	L	V	K	S	D	Q	I	C	I	G	Y	H	A	N	N	S	T	E	Q	V	D	T	I	M	E	K	N	V	T	V	T	H	A	Q	D	I	L	E	K	T	H	N	G	K	L	C	D	L	D
gi|116271783|gb|ABJ97005.1| A/goose/Yunnan/3340/2006	L	V	K	S	D	Q	I	C	I	G	Y	H	A	N	N	S	T	E	Q	V	D	T	I	M	E	K	N	V	T	V	T	H	A	Q	D	I	L	E	K	T	H	N	G	K	L	C	D	L	D
gi|116271785|gb|ABJ97006.1| A/goose/Yunnan/3479/2006	L	V	K	S	D	Q	I	C	I	G	Y	H	A	N	N	S	T	E	Q	V	D	T	I	M	E	K	N	V	T	V	T	H	A	Q	D	I	L	E	K	T	H	N	G	K	L	C	D	L	D
gi|116271787|gb|ABJ97007.1| A/goose/Shantou/11989/2006	L	V	K	S	D	Q	I	C	I	G	Y	H	A	N	N	S	T	E	Q	V	D	T	I	M	E	K	N	V	T	V	T	H	A	Q	D	I	L	E	K	T	H	N	G	K	L	C	D	L	D
gi|116271789|gb|ABJ97008.1| A/duck/Fujian/3766/2006	L	V	K	S	D	Q	I	C	I	G	Y	H	A	N	N	S	T	E	Q	V	D	T	I	M	E	K	N	V	T	V	T	H	A	Q	D	I	L	E	K	T	H	N	G	K	L	C	D	L	D
gi|116271791|gb|ABJ97009.1| A/duck/Fujian/4005/2006	L	V	K	S	D	Q	I	C	I	G	Y	H	A	N	N	S	T	E	Q	V	D	T	I	M	E	K	N	V	T	V	T	H	A	Q	D	I	L	E	K	T	H	N	G	K	L	C	D	L	D
gi|116271793|gb|ABJ97010.1| A/duck/Fujian/5425/2006	L	V	K	S	D	Q	I	C	I	G	Y	H	A	N	N	S	T	E	Q	V	D	T	I	M	E	K	N	V	T	V	T	H	A	Q	D	I	L	E	K	T	H	N	G	K	L	C	D	L	D
gi|116271813|gb|ABJ97020.1| A/duck/Guangxi/1979/2006	L	V	K	S	D	Q	I	C	I	G	Y	H	A	N	N	S	T	E	Q	V	D	T	I	M	E	K	N	V	T	V	T	H	A	Q	D	I	L	E	K	T	H	N	G	K	L	C	D	L	D
gi|116271815|gb|ABJ97021.1| A/duck/Guangxi/2020/2006	L	V	K	S	D	Q	I	C	I	G	Y	H	A	N	N	S	T	E	Q	V	D	T	I	M	E	K	N	V	T	V	T	H	A	Q	D	I	L	E	K	T	H	N	G	K	L	C	D	L	D
gi|116271817|gb|ABJ97022.1| A/duck/Guangxi/2042/2006	L	V	K	S	D	Q	I	C	I	G	Y	H	A	N	N	S	T	E	Q	V	D	T	I	M	E	K	N	V	T	V	T	H	A	Q	D	I	L	E	K	T	H	N	G	K	L	C	D	L	D
gi|116271819|gb|ABJ97023.1| A/duck/Guiyang/2199/2006	L	V	K	S	D	Q	I	C	I	G	Y	H	A	N	N	S	T	E	Q	V	D	T	I	M	E	K	N	V	T	V	T	H	A	Q	D	I	L	E	K	T	H	N	G	K	L	C	D	L	D
gi|116271821|gb|ABJ97024.1| A/duck/Guiyang/2647/2006	L	V	K	S	D	Q	I	C	I	G	Y	H	A	N	N	S	T	E	Q	V	D	T	I	M	E	K	N	V	T	V	T	H	A	Q	D	I	L	E	K	T	H	N	G	K	L	C	D	L	D
gi|116271823|gb|ABJ97025.1| A/chicken/Guiyang/2872/2006	L	V	K	S	D	Q	I	C	I	G	Y	H	A	N	N	S	T	E	Q	V	D	T	I	M	E	K	N	V	T	V	T	H	A	Q	D	I	L	E	K	T	H	N	G	K	L	C	D	L	D
gi|116271825|gb|ABJ97026.1| A/duck/Guiyang/2905/2006	L	V	K	S	D	Q	I	C	I	G	Y	H	A	N	N	S	T	E	Q	V	D	T	I	M	E	K	N	V	T	V	T	H	A	Q	D	I	L	E	K	T	H	N	G	K	L	C	D	L	D
gi|116271827|gb|ABJ97027.1| A/chicken/Guiyang/3193/2006	L	V	K	S	D	Q	I	C	I	G	Y	H	A	N	N	S	T	E	Q	V	D	T	I	M	E	K	N	V	T	V	T	H	A	Q	D	I	L	E	K	T	H	N	G	K	L	C	D	L	D
gi|116271829|gb|ABJ97028.1| A/chicken/Guiyang/3199/2006	L	V	K	S	D	Q	I	C	I	G	Y	H	A	N	N	S	T	E	Q	V	D	T	I	M	E	K	N	V	T	V	T	H	A	Q	D	I	L	E	K	T	H	N	G	K	L	C	D	L	D
gi|116271831|gb|ABJ97029.1| A/duck/Guiyang/3210/2006	L	V	K	S	D	Q	I	C	I	G	Y	H	A	N	N	S	T	E	Q	V	D	T	I	M	E	K	N	V	T	V	T	H	A	Q	D	I	L	E	K	T	H	N	G	K	L	C	D	L	D
gi|116271833|gb|ABJ97030.1| A/goose/Yunnan/1779/2006	L	V	K	S	D	Q	I	C	I	G	Y	H	A	N	N	S	T	E	Q	V	D	T	I	M	E	K	N	V	T	V	T	H	A	Q	D	I	L	E	K	T	H	N	G	K	L	C	D	L	D
gi|116271835|gb|ABJ97031.1| A/duck/Yunnan/2075/2006	L	V	K	S	D	Q	I	C	I	G	Y	H	A	N	N	S	T	E	Q	V	D	T	I	M	E	K	N	V	T	V	T	H	A	Q	D	I	L	E	K	T	H	N	G	K	L	C	D	L	D
gi|116271837|gb|ABJ97032.1| A/duck/Yunnan/2099/2006	L	V	K	S	D	Q	I	C	I	G	Y	H	A	N	N	S	T	E	Q	V	D	T	I	M	E	K	N	V	T	V	T	H	A	Q	D	I	L	E	K	T	H	N	G	K	L	C	D	L	D
gi|116271849|gb|ABJ97038.1| A/goose/Yunnan/2190/2006	L	V	K	S	D	Q	I	C	I	G	Y	H	A	N	N	S	T	E	Q	V	D	T	I	M	E	K	N	V	T	V	T	H	A	Q	D	I	L	E	K	T	H	N	G	K	L	C	D	L	D
gi|116271851|gb|ABJ97039.1| A/goose/Yunnan/2501/2006	L	V	K	S	D	Q	I	C	I	G	Y	H	A	N	N	S	T	E	Q	V	D	T	I	M	E	K	N	V	T	V	T	H	A	Q	D	I	L	E	K	T	H	N	G	K	L	C	D	L	D
gi|116271853|gb|ABJ97040.1| A/goose/Yunnan/2512/2006	L	V	K	S	D	Q	I	C	I	G	Y	H	A	N	N	S	T	E	Q	V	D	T	I	M	E	K	N	V	T	V	T	H	A	Q	D	I	L	E	K	T	H	N	G	K	L	C	D	L	D
gi|116271855|gb|ABJ97041.1| A/goose/Yunnan/2969/2006	L	V	E	S	D	Q	I	C	I	G	Y	H	A	N	N	S	T	E	Q	V	D	T	I	M	E	K	N	V	T	V	T	H	A	Q	D	I	L	E	K	T	H	N	G	K	L	C	D	L	D
gi|116271857|gb|ABJ97042.1| A/duck/Yunnan/3278/2006	L	V	K	S	D	Q	I	C	I	G	Y	H	A	N	N	S	T	E	Q	V	D	T	I	M	E	K	N	V	T	V	T	H	A	Q	D	I	L	E	K	T	H	N	G	K	L	C	D	L	D
gi|116271859|gb|ABJ97043.1| A/duck/Fujian/3834/2006	L	V	K	S	D	Q	I	C	I	G	Y	H	A	N	N	S	T	E	Q	V	D	T	I	M	E	K	N	V	T	V	T	H	A	Q	D	I	L	E	K	T	H	N	G	K	L	C	D	L	D
gi|116271861|gb|ABJ97044.1| A/duck/Fujian/3985/2006	L	V	K	S	D	Q	I	C	I	G	Y	H	A	N	N	S	T	E	Q	V	D	T	I	M	E	K	N	V	T	V	T	H	A	Q	D	I	L	E	K	T	H	N	G	K	L	C	D	L	D
gi|116271863|gb|ABJ97045.1| A/duck/Fujian/5258/2006	L	V	K	S	D	Q	I	C	I	G	Y	H	A	N	N	S	T	E	Q	V	D	T	I	M	E	K	N	V	T	V	T	H	A	Q	D	I	L	E	K	T	H	N	G	K	L	C	D	L	D
gi|116271865|gb|ABJ97046.1| A/duck/Fujian/5445/2006	L	V	K	S	D	Q	I	C	I	G	Y	H	A	N	N	S	T	E	Q	V	D	T	I	M	E	K	N	V	T	V	T	H	A	Q	D	I	L	E	K	T	H	N	G	K	L	C	D	L	D
gi|116271867|gb|ABJ97047.1| A/chicken/Guangxi/683/2006	L	V	K	S	D	Q	I	C	I	G	Y	H	A	N	N	S	T	E	Q	V	D	T	I	M	E	K	N	V	T	V	T	H	A	Q	D	I	L	E	K	T	H	N	G	K	L	C	D	L	D
gi|116271869|gb|ABJ97048.1| A/duck/Yunnan/2107/2006	L	V	K	S	D	Q	I	C	I	G	Y	H	A	N	N	S	T	E	Q	V	D	T	I	M	E	K	N	V	T	V	T	H	A	Q	D	I	L	E	K	T	H	N	G	K	L	C	D	L	D
gi|116271871|gb|ABJ97049.1| A/duck/Yunnan/2113/2006	L	V	K	S	D	Q	I	C	I	G	Y	H	A	N	N	S	T	E	Q	V	D	T	I	M	E	K	N	V	T	V	T	H	A	Q	D	I	L	E	K	T	H	N	G	K	L	C	D	L	D
gi|116271873|gb|ABJ97050.1| A/goose/Guangxi/532/2006	L	V	K	S	D	Q	I	C	I	G	Y	H	A	N	N	S	T	E	Q	V	D	T	I	M	E	K	N	V	T	V	T	H	A	Q	D	I	L	E	K	T	H	N	G	K	L	C	D	L	D
gi|116295104|gb|ABJ98525.1| A/Thailand/NKNP/2005	L	V	K	V	I	R	F	A	L	V	T	M	S	F	N	S	T	E	Q	V	D	T	I	M	E	K	N	V	T	V	T	H	A	Q	D	I	L	E	K	T	H	N	G	K	L	C	D	L	D
gi|116295112|gb|ABJ98529.1| A/Thailand/RPNP/2005	L	V	K	S	D	Q	I	C	I	G	Y	H	A	N	L	S	T	E	R	V	D	T	I	R	E	K	N	V	T	V	T	H	A	Q	D	I	L	E	K	T	H	N	G	K	L	C	D	L	D
gi|116295116|gb|ABJ98531.1| A/Thailand/HA20/2005	L	V	K	S	D	Q	I	C	I	G	Y	H	A	N	N	S	T	E	Q	V	D	T	I	M	E	K	N	V	T	V	T	H	A	Q	D	I	L	E	K	T	H	N	G	K	L	C	D	L	D
gi|116496355|gb|ABJ98948.1| A/chicken/Navapur/India/7972/2006	L	V	K	S	D	Q	I	C	I	G	Y	H	A	N	N	S	T	E	Q	V	D	T	I	M	E	K	N	V	T	V	T	H	A	Q	D	I	L	E	K	T	H	N	G	K	L	C	D	L	D
gi|116496357|gb|ABJ98949.1| A/chicken/Jalgaon/8824/2006	L	V	K	S	D	Q	I	C	I	G	Y	H	A	N	N	S	T	E	Q	V	D	T	I	M	E	K	N	V	T	V	T	H	A	Q	D	I	L	E	K	T	H	N	G	K	L	C	D	L	D
gi|116582936|gb|ABK00083.1| A/chicken/Jilin/ho/2003	L	V	K	S	D	Q	I	C	I	G	Y	H	A	N	N	S	T	V	Q	V	D	T	I	M	E	K	N	V	T	V	T	H	A	Q	D	I	L	E	K	T	H	N	G	K	L	C	D	L	D
gi|116582957|gb|ABK00087.1| A/chicken/Jilin/hp/2003	-	-	-	-	-	-	-	-	-	-	-	-	-	N	N	S	T	E	Q	V	D	T	I	M	E	K	N	V	T	V	T	H	A	Q	D	I	L	E	K	T	H	N	G	K	L	C	D	L	D
gi|116583017|gb|ABK00096.1| A/chicken/Jilin/hq/2003	L	V	K	S	D	Q	I	C	I	G	Y	H	A	N	N	S	T	V	Q	V	D	T	I	M	E	K	N	V	T	V	T	H	A	Q	D	I	L	E	K	T	H	N	G	K	L	C	D	L	D
gi|116583104|gb|ABK00104.1| A/chicken/Jilin/xv/2002	L	V	K	S	D	Q	I	C	I	G	Y	H	A	N	N	S	T	E	Q	V	D	T	I	M	E	K	N	V	T	V	T	H	A	Q	D	I	L	E	K	T	H	N	G	K	L	C	D	L	D
gi|116583233|gb|ABK00132.1| A/swine/Anhui/ca/2004	L	V	K	S	D	Q	I	C	I	G	Y	H	A	N	N	S	T	E	Q	V	D	T	I	M	E	K	N	V	T	V	T	H	A	Q	D	I	L	E	K	T	H	N	G	K	L	C	D	L	D
gi|116583236|gb|ABK00133.1| A/swine/Anhui/cb/2004	-	-	-	-	-	-	-	-	-	-	-	Q	Q	P	H	S	T	E	Q	V	D	T	I	M	E	K	N	V	T	V	T	H	A	Q	D	I	L	E	K	T	H	N	G	K	L	C	D	L	D
gi|116664737|gb|ABK13782.1| A/chicken/Thailand/PC-170/2006	L	V	K	S	D	Q	I	C	I	G	Y	H	A	N	N	S	T	E	Q	V	D	T	I	M	E	K	N	V	T	V	T	H	A	Q	D	I	L	E	K	T	H	N	G	R	L	C	D	L	D
gi|116664739|gb|ABK13783.1| A/chicken/Thailand/NP-172/2006	L	V	K	S	D	Q	I	C	I	G	Y	H	A	N	N	S	T	E	Q	V	D	T	I	M	E	K	N	V	T	V	T	H	A	Q	D	I	L	E	K	T	H	N	G	K	L	C	D	L	D
gi|116664741|gb|ABK13784.1| A/chicken/Thailand/PC-168/2006	L	V	K	S	D	Q	I	C	I	G	Y	H	A	N	N	S	T	E	Q	V	D	T	I	M	E	R	N	V	T	V	T	H	A	Q	D	I	L	E	K	T	H	N	G	K	L	C	D	L	D
gi|117276586|gb|ABK32775.1| A/Egypt/2763-NAMRU3/2006	-	-	-	-	-	-	-	-	-	-	Y	H	A	N	N	S	T	E	Q	V	D	T	I	M	E	K	N	V	T	V	T	R	A	Q	D	I	L	E	K	T	H	N	G	K	L	C	D	L	D
gi|117276588|gb|ABK32776.1| A/Egypt/2783-NAMRU3/2006	-	-	-	-	-	-	-	-	-	-	Y	H	A	N	N	S	T	E	Q	V	D	T	I	M	E	K	N	V	T	V	T	H	A	Q	D	I	L	E	K	T	H	N	G	K	L	C	D	L	D
gi|117276591|gb|ABK32777.1| A/Egypt/2786-NAMRU3/2006	-	-	-	-	-	-	-	-	-	-	Y	H	A	N	N	S	T	E	Q	V	D	T	I	M	E	K	N	V	T	V	T	H	A	Q	D	I	L	E	K	T	H	N	G	K	L	C	D	L	D
gi|117276593|gb|ABK32778.1| A/Egypt/2947-NAMRU3/2006	-	-	-	-	-	-	-	-	-	-	Y	H	A	N	N	S	T	E	Q	V	D	T	I	M	E	K	N	V	T	V	T	H	A	Q	D	I	L	E	K	T	H	N	G	K	L	C	D	L	D
gi|117276596|gb|ABK32779.1| A/Egypt/3105-NAMRU3/2006	-	-	-	-	-	-	-	-	-	-	Y	H	A	N	N	S	T	E	Q	V	D	T	I	M	E	K	N	V	T	V	T	H	A	Q	D	I	L	E	K	T	H	N	G	K	L	C	D	L	D
gi|117276598|gb|ABK32781.1| A/Egypt/5494-NAMRU3/2006	-	-	-	-	-	-	-	-	-	-	Y	H	A	N	N	S	T	E	Q	V	D	T	I	M	E	K	N	V	T	V	T	H	A	Q	D	I	L	E	K	T	H	N	G	K	L	C	D	L	D
gi|117276601|gb|ABK32780.1| A/Egypt/3458-NAMRU3/2006	-	-	-	-	-	-	-	-	-	-	Y	H	A	N	N	S	T	E	Q	V	D	T	I	M	E	K	N	V	T	V	T	H	A	Q	D	I	L	E	K	T	H	N	G	K	L	C	D	L	D
gi|117276603|gb|ABK32782.1| A/Egypt/5614-NAMRU3/2006	-	-	-	-	-	-	-	-	-	-	Y	H	A	N	N	S	T	E	Q	V	D	T	I	M	E	K	N	V	T	V	T	R	A	Q	D	I	L	E	K	T	H	N	G	K	L	C	D	L	D
gi|117395035|gb|ABK34511.1| A/chicken/Egypt/10845-NAMRU3/2006	-	-	-	-	-	-	-	-	-	-	Y	H	A	N	N	S	T	E	Q	V	D	T	I	M	E	K	N	V	T	V	T	H	A	Q	D	I	L	E	K	T	H	N	G	K	L	C	D	L	D
gi|117395045|gb|ABK34513.1| A/teal/Egypt/14051-NAMRU3/2005	-	-	-	-	-	-	-	-	-	-	Y	H	A	N	N	S	T	E	Q	V	D	T	I	M	E	K	N	V	T	V	T	H	A	Q	D	I	L	E	K	T	H	N	G	K	L	C	D	L	D
gi|117571308|gb|ABK40087.1| A/guinea fowl/Nigeria/957-12/2006	L	V	K	S	D	Q	I	C	I	G	Y	H	A	N	N	S	T	E	Q	V	D	T	I	M	E	K	N	V	T	V	T	H	A	Q	D	I	L	E	K	T	H	N	G	K	L	C	D	L	D
gi|117571350|gb|ABK40492.1| A/duck/Viet Nam/19/2005	L	V	K	S	D	Q	I	C	I	G	Y	H	A	N	N	S	T	E	Q	V	D	T	I	M	E	K	N	V	T	V	T	H	A	Q	D	I	L	E	K	T	H	N	G	K	L	C	D	L	D
gi|117938344|gb|ABK58132.1| hemagglutinin synthetic construct	L	V	K	S	D	Q	I	C	I	G	Y	H	A	N	N	S	T	E	Q	V	D	T	I	M	G	K	N	V	T	V	T	H	A	Q	D	I	L	E	K	T	H	N	G	K	L	C	A	L	D
gi|117938346|gb|ABK58133.1| hemagglutinin synthetic construct	L	V	K	S	D	Q	I	C	I	G	Y	H	A	N	N	S	T	E	Q	V	D	T	I	M	E	K	N	V	T	V	T	H	A	Q	D	I	L	E	K	T	H	N	G	K	L	C	D	L	D
gi|118200838|gb|ABK79301.1| A/guinea fowl/Burkina Faso/5346-26/2006	L	V	K	G	D	Q	I	C	I	G	Y	H	A	N	N	S	T	E	Q	V	D	T	I	M	E	K	N	V	T	V	T	H	A	Q	D	I	L	E	K	T	H	N	G	K	L	C	D	L	D
gi|118200840|gb|ABK79302.1| A/hooded vulture/Burkina Faso/5346-10/2006	L	V	K	G	D	Q	I	C	I	G	Y	H	A	N	N	S	T	E	Q	V	D	T	I	M	E	K	N	V	T	V	T	H	A	Q	D	I	L	E	K	T	H	N	G	K	L	C	D	L	D
gi|118200842|gb|ABK79303.1| A/chicken/Burkina Faso/5346-11/2006	L	V	K	G	D	Q	I	C	I	G	Y	H	A	N	N	S	T	E	Q	V	D	T	I	M	E	K	N	V	T	V	T	H	A	Q	D	I	L	E	K	T	H	N	G	K	L	C	D	L	D
gi|118200844|gb|ABK79304.1| A/chicken/Burkina Faso/5346-14/2006	L	V	K	G	D	Q	I	C	I	G	Y	H	A	N	N	S	T	E	Q	V	D	T	I	M	E	K	N	V	T	V	T	H	A	Q	D	I	L	E	K	T	H	N	G	K	L	C	D	L	D
gi|118495727|dbj|BAF37387.1| A/common goldeneye/Mongolia/12/2006	L	V	K	S	D	Q	I	C	I	G	Y	H	A	N	N	S	T	E	Q	V	D	T	I	M	E	K	N	V	T	V	T	H	A	Q	D	I	L	E	K	T	H	N	G	K	L	C	D	L	D
gi|118574870|gb|ABL07008.1| A/Indonesia/CDC938/2006	L	V	K	S	D	Q	I	C	I	G	Y	H	A	N	N	S	T	E	Q	V	D	T	I	M	E	K	N	V	T	V	T	H	A	Q	D	I	L	E	K	T	H	N	G	K	L	C	D	L	D
gi|118574889|gb|ABL07019.1| A/Indonesia/CDC938E/2006	L	V	K	S	D	Q	I	C	I	G	Y	H	A	N	N	S	T	E	Q	V	D	T	I	M	E	K	N	V	T	V	T	H	A	Q	D	I	L	E	K	T	H	N	G	K	L	C	D	L	D
gi|118574908|gb|ABL07030.1| A/Indonesia/CDC940/2006	L	V	K	S	D	Q	I	C	I	G	Y	H	A	N	N	S	T	E	Q	V	D	T	I	M	E	K	N	V	T	V	T	H	A	Q	D	I	L	E	K	T	H	N	G	K	L	C	D	L	D
gi|118722729|gb|ABL10088.1| A/Thailand/1KAN-1A)/2004	L	V	K	S	D	Q	I	C	I	G	Y	H	A	N	N	S	T	E	Q	V	D	T	I	M	E	K	N	V	T	V	T	H	A	Q	D	I	L	E	K	T	H	N	G	K	L	C	D	L	D
gi|118864126|gb|ABL31744.1| A/Indonesia/CDC835/2006	L	V	K	S	D	Q	I	C	I	G	Y	H	A	N	N	S	T	E	Q	V	D	T	I	M	E	K	N	V	T	V	T	H	A	Q	D	I	L	E	K	T	H	N	G	K	L	C	D	L	D
gi|118864183|gb|ABL31755.1| A/Indonesia/CDC836/2006	F	V	K	S	D	Q	I	C	I	G	Y	H	A	N	N	S	T	E	Q	V	D	T	I	M	E	K	N	V	T	V	T	H	A	Q	D	I	L	E	K	T	H	N	G	K	L	C	D	L	D
gi|118864224|gb|ABL31766.1| A/Indonesia/CDC836T/2006	F	V	K	S	D	Q	I	C	I	G	Y	H	A	N	N	S	T	E	Q	V	D	T	I	M	E	K	N	V	T	V	T	H	A	Q	D	I	L	E	K	T	H	N	G	K	L	C	D	L	D
gi|118864277|gb|ABI49396.2| A/Indonesia/CDC739/2006	L	V	K	S	D	Q	I	C	I	G	Y	H	A	N	N	S	T	E	Q	V	D	T	I	M	E	K	N	V	T	V	T	H	A	Q	D	I	L	G	K	T	H	N	G	K	L	C	D	L	D
gi|118864330|gb|ABI49415.2| A/Indonesia/CDC759/2006	L	V	K	S	D	Q	I	C	I	G	Y	H	A	N	N	S	T	E	Q	V	D	T	I	M	E	K	N	V	T	V	T	H	A	Q	D	I	L	E	K	T	H	N	G	K	L	C	D	L	D
gi|118864380|gb|ABL31780.1| A/Indonesia/CDC887/2006	L	V	K	S	D	Q	I	C	I	G	Y	H	A	N	N	S	T	E	Q	V	D	T	I	M	E	K	N	V	T	V	T	H	A	Q	D	I	L	E	K	T	H	N	G	K	L	C	D	L	D
gi|119352114|gb|ABL63754.1| A/tufted duck/Bavaria/4/2006	L	V	K	S	D	Q	I	C	I	G	Y	H	A	N	N	S	T	E	Q	V	D	T	I	M	E	K	N	V	T	V	T	H	A	Q	D	I	L	E	K	T	H	N	G	K	L	C	D	L	D
gi|119352116|gb|ABL63755.1| A/buzzard/Bavaria/5/2006	L	V	K	S	D	Q	I	C	I	G	Y	H	A	N	N	S	T	E	Q	V	D	T	I	M	E	K	N	V	T	V	T	H	A	Q	D	I	L	E	K	T	H	N	G	K	L	C	D	L	D
gi|119352118|gb|ABL63756.1| A/swan/Bavaria/6/2006	L	V	K	S	D	Q	I	C	I	G	Y	H	A	N	N	S	T	E	Q	V	D	T	I	M	E	K	N	V	T	V	T	H	A	Q	D	I	L	E	K	T	H	N	G	K	L	C	D	L	D
gi|119352120|gb|ABL63757.1| A/common pochard/Bavaria/7/2006	L	V	K	S	D	Q	I	C	I	G	Y	H	A	N	N	S	T	E	Q	V	D	T	I	M	E	K	N	V	T	V	T	H	A	Q	D	I	L	E	K	T	H	N	G	K	L	C	D	L	D
gi|119352122|gb|ABL63758.1| A/tufted duck/Bavaria/8/2006	L	V	K	S	D	Q	I	C	I	G	Y	H	A	N	N	S	T	E	Q	V	D	T	I	M	E	K	N	V	T	V	T	H	A	Q	D	I	L	E	K	T	H	N	G	K	L	C	D	L	D
gi|119352124|gb|ABL63759.1| A/tufted duck/Bavaria/9/2006	L	V	K	S	D	Q	I	C	I	G	Y	H	A	N	N	S	T	E	Q	V	D	T	I	M	E	K	N	V	T	V	T	H	A	Q	D	I	L	E	K	T	H	N	G	K	L	C	D	L	D
gi|119352126|gb|ABL63760.1| A/eagle owl/Bavaria/10/2006	L	V	K	S	D	Q	I	C	I	G	Y	H	A	N	N	S	T	E	Q	V	D	T	I	M	E	K	N	V	T	V	T	H	A	Q	D	I	L	E	K	T	H	N	G	K	L	C	D	L	D
gi|119352128|gb|ABL63761.1| A/common buzzard/Bavaria/11/2006	L	V	K	S	D	Q	I	C	I	G	Y	H	A	N	N	S	T	E	Q	V	D	T	I	M	E	K	N	V	T	V	T	H	A	Q	D	I	L	E	K	T	H	N	G	K	L	C	D	L	D
gi|119352130|gb|ABL63762.1| A/mute swan/Bavaria/12/2006	L	V	K	S	D	Q	I	C	I	G	Y	H	A	N	N	S	T	E	Q	V	D	T	I	M	E	K	N	V	T	V	T	H	A	Q	D	I	L	E	K	T	H	N	G	K	L	C	D	L	D
gi|119352132|gb|ABL63763.1| A/buzzard/Bavaria/13/2006	L	V	K	S	D	Q	I	C	I	G	Y	H	A	N	N	S	T	E	Q	V	D	T	I	M	E	K	N	V	T	V	T	H	A	Q	D	I	L	E	K	T	H	N	G	K	L	C	D	L	D
gi|119352134|gb|ABL63764.1| A/swan/Bavaria/14/2006	L	V	K	S	D	Q	I	C	I	G	Y	H	A	N	N	S	T	E	Q	V	D	T	I	M	E	K	N	V	T	V	T	H	A	Q	D	I	L	E	K	T	H	N	G	K	L	C	D	L	Y
gi|119352136|gb|ABL63765.1| A/falcon/Bavaria/15/2006	L	V	K	S	D	Q	I	C	I	G	Y	H	A	N	N	S	T	E	Q	V	D	T	I	M	E	K	N	V	T	V	T	H	A	Q	D	I	L	E	K	T	H	N	G	K	L	C	D	L	D
gi|119352138|gb|ABL63766.1| A/swan/Bavaria/16/2006	L	V	K	S	D	Q	I	C	I	G	Y	H	A	N	N	S	T	E	Q	V	D	T	I	M	E	K	N	V	T	V	T	H	A	Q	D	I	L	E	K	T	H	N	G	K	L	C	D	L	D
gi|119352140|gb|ABL63767.1| A/swan/Bavaria/17/2006	L	V	K	S	D	Q	I	C	I	G	Y	H	A	N	N	S	T	E	Q	V	D	T	I	M	E	K	N	V	T	V	T	H	A	Q	D	I	L	E	K	T	H	N	G	K	L	C	D	L	D
gi|119352142|gb|ABL63768.1| A/goosander/Bavaria/18/2006	L	V	K	S	D	Q	I	C	I	G	Y	H	A	N	N	S	T	E	Q	V	D	T	I	M	E	K	N	V	T	V	T	H	A	Q	D	I	L	E	K	T	H	N	G	K	L	C	D	L	D
gi|119352144|gb|ABL63769.1| A/goldeneye duck/Bavaria/19/2006	L	V	K	S	D	Q	I	C	I	G	Y	H	A	N	N	S	T	E	Q	V	D	T	I	M	E	K	N	V	T	V	T	H	A	Q	D	I	L	E	K	T	H	N	G	K	L	C	D	L	D
gi|119352146|gb|ABL63770.1| A/goosander/Bavaria/20/2006	L	V	K	S	D	Q	I	C	I	G	Y	H	A	N	N	S	T	E	Q	V	D	T	I	M	E	K	N	V	T	V	T	H	A	Q	D	I	L	E	K	T	H	N	G	K	L	C	D	L	D
gi|119352148|gb|ABL63771.1| A/swan/Bavaria/21/2006	L	V	K	S	D	Q	I	C	I	G	Y	H	A	N	N	S	T	E	Q	V	D	T	I	M	E	K	N	V	T	V	T	H	A	Q	D	I	L	E	K	T	H	N	G	K	L	C	D	L	D
gi|119352150|gb|ABL63772.1| A/great crested grebe/Bavaria/22/2006	L	V	K	S	D	Q	I	C	I	G	Y	H	A	N	N	S	T	E	Q	V	D	T	I	M	E	K	N	V	T	V	T	H	A	Q	D	I	L	E	K	T	H	N	G	K	L	C	D	L	D
gi|119368923|gb|ABL67770.1| A/open-billed stork/Nakhonsawan/BBD0104F/2004	L	V	K	S	D	Q	I	C	I	G	Y	H	A	N	N	S	T	E	Q	V	D	T	I	M	E	K	N	V	T	V	T	H	A	Q	D	I	L	E	K	T	H	N	G	K	L	C	D	L	D
gi|119368942|gb|ABL67781.1| A/open-billed stork/Nakhonsawan/BBD0404F/2004	L	V	K	S	D	Q	I	C	I	G	Y	H	A	N	N	S	T	E	Q	V	D	T	I	M	E	K	N	V	T	V	T	H	A	Q	D	I	L	E	K	T	H	N	G	K	L	C	D	L	D
gi|119368965|gb|ABL67794.1| A/open-billed stork/Suphanburi/TSD0912F/2004	L	V	K	S	D	Q	I	C	I	G	Y	H	A	N	N	S	T	E	Q	V	D	T	I	M	E	K	N	V	T	V	T	H	A	Q	D	I	L	E	K	T	H	N	G	K	L	C	D	L	D
gi|119368984|gb|ABL67805.1| A/open-billed stork/Nakhonsawan/BBD1521J/2005	L	V	K	S	D	Q	I	C	I	G	Y	H	A	N	N	S	T	E	Q	V	D	T	I	M	E	K	N	V	T	V	T	H	A	Q	D	I	L	E	K	T	H	N	G	K	L	C	D	L	D
gi|119369003|gb|ABL67816.1| A/open-billed stork/Nakhonsawan/BBD2616F/2005	L	V	K	S	D	Q	I	C	I	G	Y	H	A	N	N	S	T	E	Q	V	D	T	I	M	E	K	N	V	T	V	T	H	A	Q	D	I	L	E	K	T	H	N	G	K	L	C	D	L	D
gi|119369022|gb|ABL67827.1| A/open-billed stork/Nakhonsawan/BBA3011M/2005	L	V	K	S	D	H	I	C	I	G	Y	H	A	N	N	S	T	E	Q	V	D	T	I	M	E	K	N	V	T	V	T	H	A	Q	D	I	L	E	K	T	H	N	G	K	L	C	D	L	D
gi|119390081|pdb|2IBX|A Chain A Influenza Virus Vn1194) H5 Ha	L	V	K	S	D	Q	I	C	I	G	Y	H	A	N	N	S	T	E	Q	V	D	T	I	M	E	K	N	V	T	V	T	H	A	Q	D	I	L	E	K	T	H	N	G	K	L	C	D	L	D
gi|119514263|gb|ABL75919.1| A/Owstons civet/Vietnam/1/2005	L	V	K	S	D	Q	I	C	I	G	Y	H	A	N	N	S	T	E	Q	V	D	T	I	M	E	K	N	V	T	V	T	H	A	Q	D	I	L	E	K	T	H	N	G	K	L	C	D	L	D
gi|124098576|gb|ABM90434.1| A/Indonesia/CDC1031/2007	-	-	-	-	D	Q	I	C	I	G	Y	H	A	N	N	S	T	E	Q	V	D	T	I	M	E	K	N	V	T	V	T	H	A	Q	D	I	L	E	K	T	H	N	G	K	L	C	D	L	D
gi|124098846|gb|ABM90445.1| A/Indonesia/CDC1031T/2007	-	-	-	-	D	Q	I	C	I	G	Y	H	A	N	N	S	T	E	Q	V	D	T	I	M	E	K	N	V	T	V	T	H	A	Q	D	I	L	E	K	T	H	N	G	K	L	C	D	L	D
gi|124098875|gb|ABM90456.1| A/Indonesia/CDC1031T2/2007	-	-	-	-	D	Q	I	C	I	G	Y	H	A	N	N	S	T	E	Q	V	D	T	I	M	E	K	N	V	T	V	T	H	A	Q	D	I	L	E	K	T	H	N	G	K	L	C	D	L	D
gi|124098903|gb|ABM90467.1| A/Indonesia/CDC1031RE2/2007	L	V	K	S	D	Q	I	C	I	G	Y	H	A	N	N	S	T	E	Q	V	D	T	I	M	E	K	N	V	T	V	T	H	A	Q	D	I	L	E	K	T	H	N	G	K	L	C	D	L	D
gi|124098927|gb|ABM90478.1| A/Indonesia/CDC1032/2007	-	-	-	-	D	Q	I	C	I	G	Y	H	A	N	N	S	T	E	Q	V	D	T	I	M	E	K	N	V	T	V	T	H	A	Q	D	I	L	E	K	T	H	N	G	K	L	C	D	L	D
gi|124098952|gb|ABM90489.1| A/Indonesia/CDC1032N/2007	-	-	-	-	D	Q	I	C	I	G	Y	H	A	N	N	S	T	E	Q	V	D	T	I	M	E	K	N	V	T	V	T	H	A	Q	D	I	L	E	K	T	H	N	G	K	L	C	D	L	D
gi|124098978|gb|ABM90500.1| A/Indonesia/CDC1032T/2007	-	-	-	-	D	Q	I	C	I	G	Y	H	A	N	N	S	T	E	Q	V	D	T	I	M	E	K	N	V	T	V	T	H	A	Q	D	I	L	E	K	T	H	N	G	K	L	C	D	L	D
gi|124099004|gb|ABM90511.1| A/Indonesia/CDC1046/2007	L	V	K	S	D	Q	I	C	I	G	Y	H	A	N	N	S	T	E	Q	V	D	T	I	I	E	K	N	V	T	V	T	H	A	Q	D	I	L	E	K	T	H	N	G	K	L	C	D	L	D
gi|124099026|gb|ABM90522.1| A/Indonesia/CDC1046T/2007	L	V	K	S	D	Q	I	C	I	G	Y	H	A	N	N	S	T	E	Q	V	D	T	I	M	E	K	N	V	T	V	T	H	A	Q	D	I	L	E	K	T	H	N	G	K	L	C	D	L	D
gi|124099052|gb|ABM90533.1| A/Indonesia/CDC1047/2007	L	V	K	S	D	Q	I	C	I	G	Y	H	A	N	N	S	T	E	Q	V	D	T	I	M	E	K	N	V	T	V	T	H	A	Q	D	I	L	E	K	T	H	N	G	K	L	C	D	L	D
gi|124099078|gb|ABM90544.1| A/Indonesia/CDC1047S/2007	L	V	K	S	D	Q	I	C	I	G	Y	H	A	N	N	S	T	E	Q	V	D	T	I	M	E	K	N	V	T	V	T	H	A	Q	D	I	L	E	K	T	H	N	G	K	L	C	D	L	D
gi|124244206|gb|ABM92273.1| A/Egypt/0636-NAMRU3/2007	L	V	K	S	D	Q	I	C	I	G	Y	H	A	N	N	S	T	E	Q	V	D	T	I	M	E	K	N	V	T	V	T	H	A	Q	D	I	L	E	K	T	H	N	G	K	L	C	N	L	N
gi|124378382|gb|ABN09954.1| A/mallard/MB/458/2005H5))	I	V	K	G	D	Q	I	C	I	G	Y	H	A	N	N	S	T	E	Q	V	D	T	I	M	E	K	N	V	T	V	T	H	A	Q	N	I	L	E	K	E	H	N	G	K	L	C	S	L	K
gi|125743183|gb|ABN54791.1| A/cat/Austria/649/2006	L	V	K	S	D	Q	I	C	I	G	Y	H	A	N	N	S	T	E	Q	V	D	T	I	M	E	K	N	V	T	V	T	H	A	Q	D	I	L	E	K	T	H	N	G	K	L	C	D	L	D
gi|125743185|gb|ABN54792.1| A/swan/Austria/216/2006	L	V	K	S	D	Q	I	C	I	G	Y	H	A	N	N	S	T	E	Q	V	D	T	I	M	E	K	N	V	T	V	T	H	A	Q	D	I	L	E	K	T	H	N	G	K	L	C	D	L	D
gi|126015350|gb|ABN70706.1| A/chicken/Egypt/1078-NAMRU3/2006	L	V	K	S	D	Q	I	C	I	G	Y	H	A	N	N	S	T	E	Q	V	D	T	I	M	E	K	N	V	T	V	T	H	A	Q	D	I	L	E	K	T	H	N	G	K	L	C	D	L	D
gi|126015352|gb|ABN70707.1| A/chicken/Egypt/1079-NAMRU3/2007	L	V	K	S	D	Q	I	C	I	G	Y	H	A	N	N	S	T	E	Q	V	D	T	I	M	E	K	N	V	T	V	T	H	A	Q	D	I	L	E	K	T	H	N	G	K	L	C	D	L	D
gi|126015354|gb|ABN70708.1| A/chicken/Egypt/1080-NAMRU3/2006	L	V	K	S	D	Q	I	C	I	G	Y	H	A	N	N	S	T	E	Q	V	D	T	I	M	E	K	N	V	T	V	T	H	A	Q	D	I	L	E	K	T	H	N	G	K	L	C	D	L	D
gi|126015356|gb|ABN70709.1| A/chicken/Egypt/1081-NAMRU3/2006	L	V	K	S	D	Q	I	C	I	G	Y	H	A	N	N	S	T	E	Q	V	D	T	I	M	E	K	N	V	T	V	T	H	A	Q	D	I	L	E	K	T	H	N	G	K	L	C	D	L	D
gi|126015358|gb|ABN70710.1| A/chicken/Egypt/1300-NAMRU3/2007	L	V	K	S	D	Q	I	C	I	G	Y	H	A	N	N	S	T	E	Q	V	D	T	I	M	E	K	N	V	T	V	T	H	A	Q	D	I	L	E	K	T	H	N	G	K	L	C	D	L	D
gi|126361918|gb|ABO10181.1| A/Viet Nam/JP178/2004	L	V	K	S	D	Q	I	C	I	G	Y	H	A	N	N	S	T	E	Q	V	D	T	I	M	E	K	N	V	T	V	T	H	A	Q	D	I	L	E	K	T	H	N	G	K	L	C	D	L	D
gi|126361922|gb|ABO10183.1| A/Viet Nam/JP4207/2005	L	V	K	S	D	Q	I	C	I	G	Y	H	A	N	N	S	T	E	Q	V	D	T	I	M	E	K	N	V	T	V	T	H	A	Q	D	I	L	E	K	T	H	N	G	K	L	C	D	L	D
gi|126361924|gb|ABO10184.1| A/Viet Nam/JP14/2005	L	V	K	S	D	Q	I	C	I	G	Y	H	A	N	N	S	T	E	Q	V	D	T	I	M	E	K	N	V	T	V	T	H	A	Q	D	I	L	E	K	T	H	N	G	K	L	C	D	L	D
gi|126361926|gb|ABO10185.1| A/Viet Nam/JPHN30321/2005	L	V	K	S	D	Q	I	C	I	G	Y	H	A	N	N	S	T	E	Q	V	D	T	I	M	E	K	N	V	T	V	T	H	A	Q	D	I	L	E	K	T	H	N	G	K	L	C	D	L	D
gi|126361928|gb|ABO10186.1| A/Viet Nam/HN30408/2005	L	V	K	S	D	Q	I	C	I	G	Y	H	A	N	N	S	T	E	Q	V	D	T	I	M	E	K	N	V	T	V	T	H	A	Q	D	I	L	E	K	T	H	N	G	K	L	C	D	L	D
gi|126361930|gb|ABO10187.1| A/Cambodia/JP52a/2005	L	V	K	S	D	Q	I	C	I	G	Y	H	A	N	N	S	T	E	Q	V	D	T	I	M	E	K	N	V	T	V	T	H	A	Q	D	I	L	E	K	T	H	N	G	K	L	C	D	L	D
gi|126428380|gb|ABO13912.1| A/goose/Hungary/2823/2/2007	L	V	K	S	D	Q	I	C	I	G	Y	H	A	N	N	S	T	E	Q	V	D	T	I	M	E	K	N	V	T	V	T	H	A	Q	D	I	L	E	K	T	H	N	G	K	L	C	D	L	D
gi|126428396|gb|ABO13920.1| A/goose/Hungary/3413/2007	L	V	K	S	D	Q	I	C	I	G	Y	H	A	N	N	S	T	E	Q	V	D	T	I	M	E	K	N	V	T	V	T	H	A	Q	D	I	L	E	K	T	H	N	G	K	L	C	D	L	D
gi|126506723|gb|ABO14789.1| A/chicken/Nakhonphanom/NIAH113718/2006	-	-	-	-	D	Q	I	C	I	G	Y	H	A	N	N	S	T	E	Q	V	D	T	I	M	E	K	N	V	T	V	T	H	A	Q	D	I	L	E	K	T	H	N	G	K	L	C	D	L	D
gi|126506725|gb|ABO14790.1| A/chicken/Nongkhai/NIAH400802/2007	L	V	K	S	D	Q	I	C	I	G	Y	H	A	N	N	S	T	E	Q	V	D	T	I	M	E	K	N	V	T	V	T	H	A	Q	D	I	L	E	K	T	H	N	G	K	L	C	D	L	D
gi|126566820|gb|ABO20962.1| A/chicken/Thailand/2/04	L	V	K	S	D	Q	I	C	I	G	Y	H	A	N	N	S	T	E	Q	V	D	T	I	M	E	K	N	V	T	V	T	H	A	Q	D	I	L	E	K	T	H	N	G	K	L	C	D	L	D
gi|126568052|gb|AAS84265.2| A/little grebe/Thailand/Phichit-01/2004	L	V	K	S	D	Q	I	C	I	G	Y	H	A	N	N	S	T	E	Q	V	D	T	I	M	E	K	N	V	T	V	T	H	A	Q	D	I	L	E	K	T	H	N	G	K	L	C	D	L	D
gi|129282887|gb|ABO30346.1| A/chicken/Indonesia/7/2003	L	V	K	S	D	Q	I	C	I	G	Y	H	A	N	N	S	T	E	Q	V	D	T	I	M	E	K	N	V	T	V	T	H	A	Q	D	I	L	E	K	T	H	N	G	K	L	C	D	L	D
gi|129282890|gb|ABO30347.1| A/chicken/Indonesia/11/2003	L	V	K	S	D	Q	I	C	I	G	Y	H	A	N	N	S	T	E	Q	V	D	T	I	M	E	K	N	V	T	V	T	H	A	Q	D	I	L	E	K	T	H	N	G	K	L	C	D	L	D
gi|129282905|gb|ABO30354.1| A/chicken/Cambodia/7/2004	L	V	K	S	D	Q	I	C	I	G	Y	H	A	N	N	S	T	E	Q	V	D	T	I	M	E	K	N	V	T	V	T	H	A	Q	D	I	L	E	K	T	H	N	G	K	L	C	D	L	D
gi|129282907|gb|ABO30355.1| A/goose/Cambodia/28/2004	L	V	K	S	D	Q	I	C	I	G	Y	H	A	N	N	S	T	E	Q	V	D	T	I	M	E	K	N	V	T	V	T	H	A	Q	D	I	L	E	K	T	H	N	G	K	L	C	D	L	D
gi|129282914|gb|ABO30359.1| A/chicken/Cambodia/013LC1b/2005	L	V	K	S	D	Q	I	C	I	G	Y	H	A	N	N	S	T	E	Q	V	D	T	I	M	E	K	N	V	T	V	T	H	A	Q	D	I	L	E	K	T	H	N	G	K	L	C	D	L	D
gi|129282916|gb|ABO30360.1| A/chicken/Cambodia/022LC3b/2005	L	V	K	S	D	Q	I	C	I	G	Y	H	A	N	N	S	T	E	Q	V	D	T	I	M	E	K	N	V	T	V	T	H	A	Q	D	I	L	E	K	T	H	N	G	K	L	C	D	L	D
gi|129282918|gb|ABO30361.1| A/goose/Cambodia/022b/2005	L	V	K	S	D	Q	I	C	I	G	Y	H	A	N	N	S	T	E	Q	V	D	T	I	M	E	K	N	V	T	V	T	H	A	Q	D	I	L	E	K	T	H	N	G	K	L	C	D	L	D
gi|129307105|gb|ABO30505.1| A/turkey/England/250/2007	L	V	K	S	D	Q	I	C	I	G	Y	H	A	N	N	S	T	E	Q	V	D	T	I	M	E	K	N	V	T	V	T	H	A	Q	D	I	L	E	K	T	H	N	G	K	L	C	D	L	D
gi|129910662|gb|ABO31434.1| A/chicken/Moscow/2/2007	L	V	K	S	D	Q	I	C	I	G	Y	H	A	N	N	S	T	E	Q	V	D	T	I	M	E	K	N	V	T	V	T	H	A	Q	D	I	L	E	K	A	H	N	G	K	L	C	D	L	D
gi|132450059|gb|ABO33734.1| A/open-billed stork/Bangkok/LBD0111F/04	L	V	K	S	D	Q	I	C	I	G	Y	H	A	N	N	S	T	E	Q	V	D	T	I	M	E	K	N	V	T	V	T	H	A	Q	D	I	L	E	K	T	H	N	G	K	L	C	D	L	D
gi|132450061|gb|ABO33735.1| A/open-billed stork/Bangkok/LBD0511F/04	L	V	K	S	D	Q	I	C	I	G	Y	H	A	N	N	S	T	E	Q	V	D	T	I	M	E	K	N	V	T	V	T	H	A	Q	D	I	L	E	K	T	H	N	G	K	L	C	D	L	D
gi|132450063|gb|ABO33736.1| A/open-billed stork/Nakhonsawan/BBD1221J/05	L	V	K	S	D	Q	I	C	I	G	Y	H	A	N	N	S	T	E	Q	V	D	T	I	M	E	K	N	V	T	V	T	H	A	Q	D	I	L	E	K	T	H	N	G	K	L	C	D	L	D
gi|132450065|gb|ABO33737.1| A/open-billed stork/Nakhonsawan/BBD1421J/05	L	V	K	S	D	Q	I	C	I	G	Y	H	A	N	N	S	T	E	Q	V	D	T	I	M	E	K	N	V	T	V	T	H	A	Q	D	I	L	E	K	T	H	N	G	K	L	C	D	L	D
gi|132450067|gb|ABO33738.1| A/open-billed stork/Nakhonsawan/BBD1621J/05	L	V	K	S	D	Q	I	C	I	G	Y	H	A	N	N	S	T	E	Q	V	D	T	I	M	E	K	N	V	T	V	T	H	A	Q	D	I	L	E	K	T	H	N	G	K	L	C	D	L	D
gi|132450069|gb|ABO33739.1| A/open-billed stork/Nakhonsawan/BBD1721J/05	L	V	K	S	D	Q	I	C	I	G	Y	H	A	N	N	S	T	E	Q	V	D	T	I	M	E	K	N	V	T	V	T	H	A	Q	D	I	L	E	K	T	H	N	G	K	L	C	D	L	D
gi|132450071|gb|ABO33740.1| A/open-billed stork/Nakhonsawan/BBD1821J/05	L	V	K	S	D	Q	I	C	I	G	Y	H	A	N	N	S	T	E	Q	V	D	T	I	M	E	K	N	V	T	V	T	H	A	Q	D	I	L	E	K	T	H	N	G	K	L	C	D	L	D
gi|132450073|gb|ABO33741.1| A/open-billed stork/Nakhonsawan/BBD2316F/05	L	V	K	S	D	Q	I	C	I	G	Y	H	A	N	N	S	T	E	Q	V	D	T	I	M	E	K	N	V	T	V	T	H	A	Q	D	I	L	E	K	T	H	N	G	K	L	C	D	L	D
gi|132450075|gb|ABO33742.1| A/open-billed stork/Nakhonsawan/BBD2416F/05	L	V	K	S	D	Q	I	C	I	G	Y	H	A	N	N	S	T	E	Q	V	D	T	I	M	E	K	N	V	T	V	T	H	A	Q	D	I	L	E	K	T	H	N	G	K	L	C	D	L	D
gi|132450077|gb|ABO33743.1| A/open-billed stork/Nakhonsawan/BBD3009M/05	L	V	K	S	D	Q	I	C	I	G	Y	H	A	N	N	S	T	E	Q	V	D	T	I	M	E	K	N	V	T	V	T	H	A	Q	D	I	L	E	K	T	H	N	G	K	L	C	D	L	D
gi|132450079|gb|ABO33744.1| A/open-billed stork/Nakhonsawan/BBD3209M/05	L	V	K	S	D	Q	I	C	I	G	Y	H	A	N	N	S	T	E	Q	V	D	T	I	M	E	K	N	V	T	V	T	H	A	Q	D	I	L	E	K	T	H	N	G	K	L	C	D	L	D
gi|132450081|gb|ABO33745.1| A/open-billed stork/Nakhonsawan/BBD3309M/05	L	V	K	S	D	Q	I	C	I	G	Y	H	A	N	N	S	T	E	Q	V	D	T	I	M	E	K	N	V	T	V	T	H	A	Q	D	I	L	E	K	T	H	N	G	K	L	C	D	L	D
gi|132450083|gb|ABO33746.1| A/open-billed stork/Nakhonsawan/BBD3509M/05	L	V	K	S	D	Q	I	C	I	G	Y	H	A	N	N	S	T	E	Q	V	D	T	I	M	E	K	N	V	T	V	T	H	A	Q	D	I	L	E	K	T	H	N	G	K	L	C	D	L	D
gi|132450085|gb|ABO33747.1| A/open-billed stork/Nakhonsawan/BBA2611M/05	L	V	K	S	D	Q	I	C	I	G	Y	H	A	N	N	S	T	E	Q	V	D	T	I	M	E	K	N	V	T	V	T	H	A	Q	D	I	L	E	K	T	H	N	G	K	L	C	D	L	D
gi|132450087|gb|ABO33748.1| A/open-billed stork/Nakhonsawan/BBA2811M/05	L	V	K	S	D	Q	I	C	I	G	Y	H	A	N	N	S	T	E	Q	V	D	T	I	M	E	K	N	V	T	V	T	H	A	Q	D	I	L	E	K	T	H	N	G	K	L	C	D	L	D
gi|132450089|gb|ABO33749.1| A/open-billed stork/Nakhonsawan/BBA2911M/05	L	V	K	S	D	Q	I	C	I	G	Y	H	A	N	N	S	T	E	Q	V	D	T	I	M	E	K	N	V	T	V	T	H	A	Q	D	I	L	E	K	T	H	N	G	K	L	C	D	L	D
gi|132450091|gb|ABO33750.1| A/open-billed stork/Nakhonsawan/BBD4011M/05	L	V	K	S	D	Q	I	C	I	G	Y	H	A	N	N	S	T	E	Q	V	D	T	I	M	E	K	N	V	T	V	T	H	A	Q	D	I	L	E	K	T	H	N	G	K	L	C	D	L	D
gi|132450093|gb|ABO33751.1| A/open-billed stork/Nakhonsawan/BBD4211M/05	L	V	K	S	D	Q	I	C	I	G	Y	H	A	N	N	S	T	E	Q	V	D	T	I	M	E	K	N	V	T	V	T	H	A	Q	D	I	L	E	K	T	H	N	G	K	L	C	D	L	D
gi|132450095|gb|ABO33752.1| A/open-billed stork/Nakhonsawan/BBD4411M/05	L	V	K	S	D	Q	I	C	I	G	Y	H	A	N	N	S	T	E	Q	V	D	T	I	M	E	K	N	V	T	V	T	H	A	Q	D	I	L	E	K	T	H	N	G	K	L	C	D	L	D
gi|132450097|gb|ABO33753.1| A/open-billed stork/Nakhonsawan/BBD3516M/05	L	V	K	S	D	Q	I	C	I	G	Y	H	A	N	N	S	T	E	Q	V	D	T	I	M	E	K	N	V	T	V	T	H	A	Q	D	I	L	E	K	T	H	N	G	K	L	C	D	L	D
gi|132450099|gb|ABO33754.1| A/open-billed stork/Nakhonsawan/BBD3616M/05	L	V	K	S	D	Q	I	C	I	G	Y	H	A	N	N	S	T	E	Q	V	D	T	I	M	E	K	N	V	T	V	T	H	A	Q	D	I	L	E	K	T	H	N	G	K	L	C	D	L	D
gi|132450101|gb|ABO33755.1| A/open-billed stork/Nakhonsawan/BBA0627May/05	L	V	K	S	D	Q	I	C	I	G	Y	H	A	N	N	S	T	E	Q	V	D	T	I	M	E	K	N	V	T	V	T	H	A	Q	D	I	L	E	K	T	H	N	G	K	L	C	D	L	D
gi|133711830|gb|ABO36644.1| A/Shenzhen/406H/2006	L	V	K	S	D	Q	I	C	I	G	Y	H	A	N	N	S	T	E	Q	V	D	T	I	M	E	K	N	V	T	V	T	H	A	Q	D	I	L	E	K	T	H	N	G	K	L	C	D	L	D
gi|133753581|gb|ABO38263.1| A/cygnus olor/Italy/808/2006	L	V	K	S	D	Q	I	C	I	G	Y	H	A	N	N	S	T	E	Q	V	D	T	I	M	E	K	N	V	T	V	T	H	A	Q	D	I	L	E	K	T	H	N	G	K	L	C	D	L	D
gi|133982944|gb|ABO44200.1| A/chicken/Afghanistan/1573-47/2006	L	V	K	S	D	Q	I	C	I	G	Y	H	A	N	N	S	T	E	Q	V	D	T	I	M	E	K	N	V	T	V	T	H	A	Q	D	I	L	E	K	T	H	N	G	K	L	C	D	L	D
gi|133983050|gb|ABO44211.1| A/chicken/Afghanistan/1573-65/2006	L	V	K	S	D	Q	I	C	I	G	Y	H	A	N	N	S	T	E	Q	V	D	T	I	M	E	K	N	V	T	V	T	H	A	Q	D	I	L	E	K	T	H	N	G	K	L	C	D	L	D
gi|133983149|gb|ABO44222.1| A/chicken/Afghanistan/1573-92/2006	L	V	K	S	D	Q	I	C	I	G	Y	H	A	N	N	S	T	E	Q	V	D	T	I	M	E	K	N	V	T	V	T	H	A	Q	D	I	L	E	K	T	H	N	G	K	L	C	D	L	D
gi|133983279|gb|ABO44233.1| A/chicken/Egypt/2253-1/2006	I	V	K	S	D	Q	I	C	I	G	Y	H	A	N	N	S	T	E	Q	V	D	T	I	M	E	K	N	V	T	V	T	H	A	Q	D	I	L	E	K	T	H	N	G	K	L	C	D	L	D
gi|133983370|gb|ABO44244.1| A/turkey/Egypt/2253-2/2006	L	V	K	S	D	Q	I	C	I	G	Y	H	A	N	N	S	T	E	Q	V	D	T	I	M	E	K	N	V	T	V	T	H	A	Q	D	I	L	E	K	T	H	N	G	K	L	C	D	L	D
gi|133983577|gb|ABO44255.1| A/chicken/Sudan/1784-8/2006	L	V	K	S	D	Q	I	C	I	G	Y	H	A	N	N	S	T	E	Q	V	D	T	I	M	E	K	N	V	T	V	T	H	A	Q	D	I	L	E	K	T	H	N	G	K	L	C	D	L	D
gi|133983807|gb|ABO44266.1| A/chicken/Sudan/2115-9/2006	L	V	K	S	D	Q	I	C	I	G	Y	H	A	N	N	S	T	E	Q	V	D	T	I	M	E	K	N	V	T	V	T	H	A	Q	D	I	L	E	K	T	H	N	G	K	L	C	D	L	D
gi|133984041|gb|ABO44277.1| A/chicken/Sudan/2115-12/2006	L	V	K	S	D	Q	I	C	I	G	Y	H	A	N	N	S	T	E	Q	V	D	T	I	M	E	K	N	V	T	V	T	H	A	Q	D	I	L	E	K	T	H	N	G	K	L	C	D	L	D
gi|133984540|gb|ABO44288.1| A/turkey/Ivory Coast/4372-2/2006	L	V	K	G	D	Q	I	C	I	G	Y	H	A	N	N	S	T	E	Q	V	D	T	I	M	E	K	N	V	T	V	T	H	A	Q	D	I	L	E	K	T	H	N	G	K	L	C	D	L	D
gi|133984796|gb|ABO44299.1| A/turkey/Ivory Coast/4372-3/2006	L	V	K	G	D	Q	I	C	I	G	Y	H	A	N	N	S	T	E	Q	V	D	T	I	M	E	K	N	V	T	V	T	H	A	Q	D	I	L	E	K	T	H	N	G	K	L	C	D	L	D
gi|133984989|gb|ABO44310.1| A/turkey/Ivory Coast/4372-4/2006	L	V	K	G	D	Q	I	C	I	G	Y	H	A	N	N	S	T	E	Q	V	D	T	I	M	E	K	N	V	T	V	T	H	A	Q	D	I	L	E	K	T	H	N	G	K	L	C	D	L	D
gi|134048316|gb|ABO52720.1| A/chicken/Afghanistan/1573-7/2006	L	V	K	S	D	Q	I	C	I	G	Y	H	A	N	N	S	T	E	Q	V	D	T	I	M	E	K	N	V	T	V	T	H	A	Q	D	I	L	E	K	T	H	N	G	K	L	C	D	L	D
gi|134048354|gb|ABO52742.1| A/chicken/Sudan/2115-10/2006	L	V	K	S	D	Q	I	C	I	G	Y	H	A	N	N	S	T	E	Q	V	D	T	I	M	E	K	N	V	T	V	T	Q	A	Q	D	I	L	E	K	T	H	N	G	K	L	C	D	L	D
gi|134048373|gb|ABO52753.1| A/mallard/Italy/3401/2005	L	V	K	S	D	Q	I	C	I	G	Y	H	A	N	N	S	T	E	Q	V	D	T	I	M	E	K	N	V	T	V	T	H	A	Q	D	I	L	E	K	A	H	N	G	K	L	C	S	L	N
gi|134251780|gb|ABO64687.1| A/chicken/Egypt/1129N3-HK9/2007	L	V	K	S	D	Q	I	C	I	G	Y	H	A	N	N	S	T	E	Q	V	D	T	I	M	E	K	N	V	T	V	T	H	A	Q	D	I	L	E	K	T	H	N	G	K	L	C	D	L	D
gi|134251782|gb|ABO64688.1| A/chicken/Egypt/12378N3-CLEVB/2006	L	V	K	S	D	Q	I	C	I	G	Y	H	A	N	N	S	T	E	Q	V	D	T	I	M	E	K	N	V	T	V	T	H	A	Q	D	I	L	E	K	T	H	N	G	K	L	C	D	L	D
gi|134251784|gb|ABO64689.1| A/chicken/Egypt/12379N3-CLEVB/2006	L	V	K	S	D	Q	I	C	I	G	Y	H	A	N	N	S	T	E	Q	V	D	T	I	M	E	K	N	V	N	V	T	H	A	Q	D	I	L	E	K	T	H	N	G	K	L	C	D	L	D
gi|134251786|gb|ABO64690.1| A/chicken/Egypt/1889N3-SM26/2007	L	V	K	S	D	Q	I	C	I	G	Y	H	A	N	N	S	T	E	Q	V	D	T	I	M	E	K	N	V	T	V	T	H	A	Q	D	I	L	E	K	T	H	N	G	K	L	C	D	L	D
gi|134251788|gb|ABO64691.1| A/chicken/Egypt/1890N3-HK45/2007	L	V	K	S	D	Q	I	C	I	G	Y	H	A	N	N	S	T	E	Q	V	D	T	I	M	E	K	N	V	T	V	T	H	A	Q	D	I	L	E	K	T	H	N	G	K	L	C	D	L	D
gi|134251790|gb|ABO64692.1| A/duck/Egypt/12380N3-CLEVB/2006	L	V	K	S	D	Q	I	C	I	G	Y	H	A	N	N	S	T	E	Q	V	D	T	I	M	E	K	N	V	T	V	T	H	A	Q	D	I	L	E	K	T	H	N	G	K	L	C	D	L	D
gi|134251792|gb|ABO64693.1| A/duck/Egypt/13010N3-CLEVB/2006	L	V	K	S	D	Q	I	C	I	G	Y	H	A	N	N	S	T	E	Q	V	D	T	I	M	E	K	N	V	T	V	T	H	A	Q	D	I	L	E	K	T	H	N	G	K	L	C	D	L	D
gi|134251794|gb|ABO64694.1| A/duck/Egypt/1888N3-SM25/2007	L	V	K	S	D	Q	I	C	I	G	Y	H	A	N	N	S	T	E	Q	V	D	T	I	M	E	K	N	V	T	V	T	H	A	Q	D	I	L	E	K	T	H	N	G	K	L	C	D	L	D
gi|134251796|gb|ABO64695.1| A/goose/Egypt/13009N3-SM2/2006	L	V	K	S	D	Q	I	C	I	G	Y	H	A	N	N	S	T	E	Q	V	D	T	I	M	E	K	N	V	T	V	T	H	A	Q	D	I	L	E	K	T	H	N	G	K	L	C	D	L	D
gi|134251798|gb|ABO64696.1| A/chicken/Egypt/1891N3-CLEVB/2007	L	V	K	S	D	Q	I	C	I	G	Y	H	A	N	N	S	T	E	Q	V	D	T	I	M	E	K	N	V	T	V	T	H	A	Q	D	I	L	E	K	T	H	N	G	K	L	C	D	L	D
gi|134251800|gb|ABO64697.1| A/chicken/Egypt/1892N3-HK49/2007	L	V	E	S	D	Q	I	C	I	G	Y	H	A	N	N	S	T	E	Q	V	D	T	I	M	E	K	N	V	T	V	T	H	A	Q	D	I	L	E	K	T	H	N	G	K	L	C	D	L	D
gi|134273361|emb|CAL51387.1| A/hooded vulture/Burkina Faso/2/2006	L	V	K	G	D	Q	I	C	I	G	Y	H	A	N	N	S	T	E	Q	V	D	T	I	M	E	K	N	V	T	V	T	H	A	Q	D	I	L	E	K	T	H	N	G	K	L	C	D	L	D
gi|134273363|emb|CAL51388.1| A/chicken/Burkina Faso/13.1/2006	L	V	K	G	D	Q	I	C	I	G	Y	H	A	N	N	S	T	E	Q	V	D	T	I	M	E	K	N	V	T	V	T	H	A	Q	D	I	L	E	K	T	H	N	G	K	L	C	D	L	D
gi|134273365|emb|CAL51389.1| A/chicken/Burkina Faso/01.03/2006	L	V	K	G	D	Q	I	C	I	G	Y	H	A	N	N	S	T	E	Q	V	D	T	I	M	E	K	N	V	T	V	T	H	A	Q	D	I	L	E	K	T	H	N	G	K	L	C	D	L	D
gi|134273367|emb|CAL51390.1| A/chicken/Nigeria/SO227/2006	L	V	K	S	D	Q	I	C	I	G	Y	H	A	N	N	S	T	K	Q	V	D	T	I	M	E	K	N	V	T	V	T	H	A	Q	D	I	L	E	K	T	H	N	G	K	L	C	D	L	D
gi|134273369|emb|CAL51391.1| A/chicken/Nigeria/SO294/2006	L	V	K	S	D	Q	I	C	I	G	Y	H	A	N	N	S	T	K	Q	V	D	T	I	M	E	K	N	V	T	V	T	H	A	Q	D	I	L	E	K	T	H	N	G	K	L	C	D	L	D
gi|134273371|emb|CAL51392.1| A/chicken/Nigeria/SO457/2006	L	V	K	S	D	Q	I	C	I	G	Y	H	A	N	N	S	T	K	Q	V	D	T	I	M	E	K	N	V	T	V	T	H	A	Q	D	I	L	E	K	T	H	N	G	K	L	C	D	L	D
gi|134273373|emb|CAL51393.1| A/chicken/Nigeria/SO461/2006	L	V	K	S	D	Q	I	C	I	G	Y	H	A	N	N	S	T	K	Q	V	D	T	I	M	E	K	N	V	T	V	T	H	A	Q	D	I	L	E	K	T	H	N	G	K	L	C	D	L	D
gi|134273375|emb|CAL51394.1| A/chicken/Nigeria/SO470/2006	L	V	K	S	D	Q	I	C	I	G	Y	H	A	N	N	S	T	K	Q	V	D	T	I	M	E	K	N	V	T	V	T	H	A	Q	D	I	L	E	K	T	H	N	G	K	L	C	D	L	D
gi|134273377|emb|CAL51395.1| A/chicken/Nigeria/SO478/2006	L	V	K	S	D	Q	I	C	I	G	Y	H	A	N	N	S	T	K	Q	V	D	T	I	M	E	K	N	V	T	V	T	H	A	Q	D	I	L	E	K	T	H	N	G	K	L	C	D	L	D
gi|134273379|emb|CAL51396.1| A/chicken/Nigeria/SO485/2006	L	V	K	S	D	Q	I	C	I	G	Y	H	A	N	N	S	T	K	Q	V	D	T	I	M	E	K	N	V	T	V	T	H	A	Q	D	I	L	E	K	T	H	N	G	K	L	C	D	L	D
gi|136054183|emb|CAL48276.1| A/Canada goose/Germany/R71/2006	L	V	K	S	D	Q	I	C	I	G	Y	H	A	N	N	S	T	E	Q	V	D	T	I	M	E	K	N	V	T	V	T	H	A	Q	D	I	L	E	K	T	H	N	G	K	L	C	D	L	D
gi|136054188|emb|CAL48275.1| A/whooper swan/Germany/R88/06	L	V	K	S	D	Q	I	C	I	G	Y	H	A	N	N	S	T	E	Q	V	D	T	I	M	E	K	N	V	T	V	T	H	A	Q	D	I	L	E	K	T	H	N	G	K	L	C	D	L	D
gi|136054195|emb|CAL48274.1| A/common buzzard/Germany/R306/06	L	V	K	S	D	Q	I	C	I	G	Y	H	A	N	N	S	T	E	Q	V	D	T	I	M	E	K	N	V	T	V	T	H	A	Q	D	I	L	E	K	T	H	N	G	K	L	C	D	L	D
gi|136054797|emb|CAL48273.1| A/duck/Germany/R338/06	L	V	K	S	D	Q	I	C	I	G	Y	H	A	N	N	S	T	E	Q	V	D	T	I	M	E	K	N	V	T	V	T	H	A	Q	D	I	L	E	K	T	H	N	G	K	L	C	D	L	D
gi|136054803|emb|CAL48272.1| A/pochard/Germany/R348/06	L	V	K	S	D	Q	I	C	I	G	Y	H	A	N	N	S	T	E	Q	V	D	T	I	M	E	K	N	V	T	V	T	H	A	Q	D	I	L	E	K	T	H	N	G	K	L	C	D	L	D
gi|136054811|emb|CAL48271.1| A/duck/Germany/R592/06	L	V	K	S	D	Q	I	C	I	G	Y	H	A	N	N	S	T	E	Q	V	D	T	I	M	E	K	N	V	T	V	T	H	A	Q	D	I	L	E	K	T	H	N	G	K	L	C	D	L	D
gi|136054814|emb|CAL48270.1| A/duck/Germany/R603/06	L	V	K	S	D	Q	I	C	I	G	Y	H	A	N	N	S	T	E	Q	V	D	T	I	M	E	K	N	V	T	V	T	H	A	Q	D	I	L	E	K	T	H	N	G	K	L	C	D	L	D
gi|136054822|emb|CAL48269.1| A/cat/Germany/R606/06	L	V	K	S	D	Q	I	C	I	G	Y	H	A	N	N	S	T	E	Q	V	D	T	I	M	E	K	N	V	T	V	T	H	A	Q	D	I	L	E	K	T	H	N	G	K	L	C	D	L	D
gi|136054827|emb|CAL48268.1| A/coot/Germany/R655/06	L	V	K	S	D	Q	I	C	I	G	Y	H	A	N	N	S	T	E	Q	V	D	T	I	M	E	K	N	V	T	V	T	H	A	Q	D	I	L	E	K	T	H	N	G	K	L	C	D	L	D
gi|136054835|emb|CAL48267.1| A/duck/Germany/R751/06	L	V	K	S	D	Q	I	C	I	G	Y	H	A	N	N	S	T	E	Q	V	D	T	I	M	E	K	N	V	T	V	T	H	A	Q	D	I	L	E	K	T	H	N	G	K	L	C	D	L	D
gi|136054840|emb|CAL48279.1| A/mute swan/Germany/R854/06	L	V	K	S	D	Q	I	C	I	G	Y	H	A	N	N	S	T	E	Q	V	D	T	I	M	E	K	N	V	T	V	T	H	A	Q	D	I	L	E	K	T	H	N	G	K	L	C	D	L	D
gi|136054849|emb|CAL48278.1| A/turkey/Germany/R1077/06	L	V	K	S	D	Q	I	C	I	G	Y	H	A	N	N	S	T	E	Q	V	D	T	I	M	E	K	N	V	T	V	T	H	A	Q	D	I	L	E	K	T	H	N	G	K	L	C	D	L	D
gi|136054854|emb|CAL48266.1| A/eagle owl/Germany/R1166/06	L	V	K	S	D	Q	I	C	I	G	Y	H	A	N	N	S	T	E	Q	V	D	T	I	M	E	K	N	V	T	V	T	H	A	Q	D	I	L	E	K	T	H	N	G	K	L	C	D	L	D
gi|136054859|emb|CAL48265.1| A/Canada goose/Germany/R1207/2006	L	V	K	S	D	Q	I	C	I	G	Y	H	A	N	N	S	T	E	Q	V	D	T	I	M	E	K	N	V	T	V	T	H	A	Q	D	I	L	E	K	T	H	N	G	K	L	C	D	L	D
gi|136054870|emb|CAL48280.1| A/stork/Germany/R1239/06	L	V	K	S	D	Q	I	C	I	G	Y	H	A	N	N	S	T	E	Q	V	D	T	I	M	E	K	N	V	T	V	T	H	A	Q	D	I	L	E	K	T	H	N	G	K	L	C	D	L	N
gi|136054887|emb|CAL59784.1| A/cormorant/Germany/R292/06	-	-	-	-	-	-	I	C	I	G	Y	H	A	N	N	S	T	E	Q	V	D	T	I	M	E	K	N	V	T	V	T	H	A	Q	D	I	L	E	K	T	H	N	G	K	L	C	D	L	D
gi|136054889|emb|CAL59783.1| A/goose/Germany/R696/06	-	-	-	-	-	-	I	C	I	G	Y	H	A	N	N	S	T	E	Q	V	D	T	I	M	E	K	N	V	T	V	T	H	A	Q	D	I	L	E	K	T	H	N	G	K	L	C	D	L	D
gi|136054899|emb|CAL59782.1| A/falcon/Germany/R899/06	-	-	-	-	-	-	I	C	I	G	Y	H	A	N	N	S	T	E	Q	V	D	T	I	M	E	K	N	V	T	V	T	H	A	Q	D	I	L	E	K	T	H	N	G	K	L	C	D	L	D
gi|136054904|emb|CAL59781.1| A/great crested grebe/Germany/R1226/06	-	-	-	-	-	-	I	C	I	G	Y	H	A	N	N	S	T	E	Q	V	D	T	I	M	E	K	N	V	T	V	T	H	A	Q	D	I	L	E	K	T	H	N	G	K	L	C	D	L	D
gi|136054908|emb|CAL59780.1| A/common buzzard/Germany/R870/06	-	-	-	-	-	-	I	C	I	G	Y	H	A	N	N	S	T	E	Q	V	D	T	I	M	E	K	N	V	T	V	T	H	A	Q	D	I	L	E	K	T	H	N	G	K	L	C	D	L	N
gi|136054912|emb|CAL59779.1| A/teal/Germany/WV632/2005	L	V	K	S	D	Q	I	C	I	G	Y	H	A	N	N	S	T	E	Q	V	D	T	I	M	E	K	N	V	T	V	T	H	A	Q	D	I	L	E	K	A	H	N	G	K	L	C	S	L	N
gi|136054918|emb|CAL59786.1| A/gull/Germany/R882/06	L	V	K	S	D	Q	I	C	I	G	Y	H	A	N	N	S	T	E	Q	V	D	T	I	M	E	K	N	V	T	V	T	H	A	Q	D	I	L	E	K	T	H	N	G	K	L	C	D	L	D
gi|136054923|emb|CAL59785.1| A/tufted duck/Germany/R1240/06	L	V	K	S	D	Q	I	C	I	G	Y	H	A	N	N	S	T	E	Q	V	D	T	I	M	E	K	N	V	T	V	T	H	A	Q	D	I	L	E	K	T	H	N	G	K	L	C	D	L	D
gi|13676825|gb|AAK38298.1|AF364334 1 A/goose/Guangdong/3/1997	L	V	K	S	D	Q	I	C	I	G	Y	H	A	N	N	S	T	E	Q	V	D	T	I	M	E	K	N	V	T	V	T	H	A	Q	D	I	L	E	K	T	H	N	G	K	L	C	D	L	N
gi|138361415|gb|ABO76638.1| A/chicken/Suzdalka/06/05	L	V	K	S	D	Q	I	C	I	G	Y	H	A	N	N	S	T	E	Q	V	D	T	I	M	E	K	N	V	T	V	T	H	A	Q	D	I	L	E	K	T	H	N	G	K	L	C	D	L	D
gi|138361432|gb|ABO76639.1| A/chicken/Omsk/14/05	L	V	K	S	D	Q	I	C	I	G	Y	H	A	N	N	S	T	E	Q	V	D	T	I	M	E	K	N	V	T	V	T	H	A	Q	D	I	L	E	K	T	H	N	G	K	L	C	D	L	D
gi|138361437|gb|ABO76640.1| A/goose/Suzdalka/10/05	L	V	K	S	D	Q	I	C	I	G	Y	H	A	N	N	S	T	E	Q	V	D	T	I	M	E	K	N	V	T	V	T	H	A	Q	D	I	L	E	K	T	H	N	G	K	L	C	D	L	D
gi|138361442|gb|ABO76641.1| A/goose/Krasnoozerskoye/627/2005	L	V	K	S	D	Q	I	C	I	G	Y	H	A	N	N	S	T	E	Q	V	D	T	I	M	E	K	N	V	T	V	T	H	A	Q	D	I	L	E	K	T	H	N	G	K	L	C	D	L	D
gi|138361451|gb|ABO76642.1| A/turkey/Suzdalka/12/05	L	V	K	S	D	Q	I	C	I	G	Y	H	A	N	N	S	T	E	Q	V	D	T	I	M	E	K	N	V	T	V	T	H	A	Q	D	I	L	E	K	T	H	N	G	K	L	C	D	L	D
gi|138361457|gb|ABO76643.1| A/chicken/Krasnodar/123/06	L	V	K	S	D	Q	I	C	I	G	Y	H	A	N	N	S	T	E	Q	V	D	T	I	M	E	K	N	V	T	V	T	H	A	Q	D	I	L	E	K	A	H	N	G	K	L	C	D	L	D
gi|138361475|gb|ABO76644.1| A/chicken/Tula/4/05	L	V	K	S	D	Q	I	C	I	G	Y	H	A	N	N	S	T	E	Q	V	D	T	I	M	E	K	N	V	T	V	T	H	A	Q	D	I	L	E	K	T	H	N	G	K	L	C	D	L	D
gi|138394446|gb|ABO77034.1| A/chicken/Ivory Coast/1787-35/2006	L	V	K	G	D	Q	I	C	I	G	Y	H	A	N	N	S	T	E	Q	V	D	T	I	M	E	K	N	V	T	V	T	H	A	Q	D	I	L	E	K	T	H	N	G	K	L	C	D	L	D
gi|144681490|gb|ABP01835.1| A/chicken/Viet Nam/14/2005	L	V	K	S	D	Q	I	C	I	G	Y	H	A	N	N	S	T	E	Q	V	D	T	I	M	E	K	N	V	T	V	T	H	A	Q	D	I	L	E	K	T	H	N	G	K	L	C	D	L	D
gi|145207499|emb|CAI96162.1| A/duck/France/05066b/2005	L	V	K	G	D	Q	I	C	I	G	Y	H	A	N	N	S	T	E	Q	V	D	T	I	M	E	K	N	V	T	V	T	H	A	Q	D	I	L	E	R	T	H	N	G	K	L	C	S	L	N
gi|145284448|gb|ABP51968.1| A/Prachinburi/6231/2004	L	V	K	S	D	Q	I	C	I	G	Y	H	A	N	N	S	T	E	Q	V	D	T	I	M	E	K	N	V	T	V	T	H	A	Q	D	I	L	E	K	T	H	N	G	K	L	C	D	L	D
gi|145284450|gb|ABP51969.1| A/Indonesia/5/2005	L	V	K	S	D	Q	I	C	I	G	Y	H	A	N	N	S	T	E	Q	V	D	T	I	M	E	K	N	V	T	V	T	H	A	Q	D	I	L	E	K	T	H	N	G	K	L	C	D	L	D
gi|145284458|gb|ABP51973.1| A/goose/Viet Nam/113/2001	-	-	-	-	D	Q	I	C	I	G	Y	H	A	N	N	S	T	E	Q	V	D	T	I	M	E	K	N	V	T	V	T	H	A	Q	D	I	L	E	K	T	H	N	G	K	L	C	D	L	D
gi|145284460|gb|ABP51974.1| A/goose/Viet Nam/324/2001	-	-	-	-	D	Q	I	C	I	G	Y	H	A	N	N	S	T	E	Q	V	D	T	I	M	E	K	N	V	T	V	T	H	A	Q	D	I	L	E	K	T	H	N	G	K	L	C	D	L	D
gi|145284462|gb|ABP51975.1| A/Hong Kong/213/2003	L	V	K	S	D	Q	I	C	I	G	Y	H	A	N	N	S	T	E	Q	V	D	T	I	M	E	K	N	V	T	V	T	H	A	Q	D	I	L	E	K	T	H	N	G	K	L	C	D	L	D
gi|145284464|gb|ABP51976.1| A/Viet Nam/1194/2004	L	V	K	S	D	Q	I	C	I	G	Y	H	A	N	N	S	T	E	Q	V	D	T	I	M	E	K	N	V	T	V	T	H	A	Q	D	I	L	E	K	T	H	N	G	K	L	C	D	L	D
gi|145284466|gb|ABP51977.1| A/Viet Nam/1203/2004	L	V	K	S	D	Q	I	C	I	G	Y	H	A	N	N	S	T	E	Q	V	D	T	I	M	E	K	N	V	T	V	T	H	A	Q	D	I	L	E	K	K	H	N	G	K	L	C	D	L	D
gi|145284468|gb|ABP51978.1| A/Viet Nam/1204/2004	L	V	K	S	D	Q	I	C	I	G	Y	H	A	N	N	S	T	E	Q	V	D	T	I	M	E	K	N	V	T	V	T	H	A	Q	D	I	L	E	K	K	H	N	G	K	L	C	D	L	D
gi|145284470|gb|ABP51979.1| A/duck/Viet Nam/Ncvd1/2003	L	V	K	S	D	Q	I	C	I	G	Y	H	A	N	N	S	T	E	Q	V	D	T	I	M	E	K	N	V	T	V	T	H	A	Q	D	I	L	E	K	T	H	N	G	K	L	C	D	L	D
gi|145284472|gb|ABP51980.1| A/chicken/Viet Nam/Ncvd31/2004	L	V	K	S	D	Q	I	C	I	G	Y	H	A	N	N	S	T	E	Q	V	D	T	I	M	E	K	N	V	T	V	T	H	A	Q	D	I	L	E	K	T	H	N	G	K	L	C	D	L	D
gi|145284474|gb|ABP51981.1| A/chicken/Viet Nam/Ncvd8/2003	L	V	K	S	D	Q	I	C	I	G	Y	H	A	N	N	S	T	E	Q	V	D	T	I	M	E	K	N	V	T	V	T	H	A	Q	D	I	L	E	K	T	H	N	G	K	L	C	D	L	D
gi|145284476|gb|ABP51982.1| A/Thailand/16/2004	L	V	K	S	D	Q	I	C	I	G	Y	H	A	N	N	S	T	E	Q	V	D	T	I	M	E	K	N	V	T	V	T	H	A	Q	D	I	L	E	K	T	H	N	G	K	L	C	D	L	D
gi|145284478|gb|ABP51983.1| A/chicken/Viet Nam/1/2004	L	V	K	S	D	Q	I	C	I	G	Y	H	A	N	N	S	T	E	Q	V	D	T	I	M	E	K	N	V	T	V	T	H	A	Q	D	I	L	E	K	T	H	N	G	K	L	C	D	L	D
gi|145284480|gb|ABP51984.1| A/Thailand/SP83/2004	L	V	K	S	D	Q	I	C	I	G	Y	H	A	N	N	S	T	E	Q	V	D	T	I	M	E	K	N	V	T	V	T	H	A	Q	D	I	L	E	K	T	H	N	G	K	L	C	D	L	D
gi|145284482|gb|ABP51985.1| A/Thailand/Kan353/2004	L	V	K	S	D	Q	I	C	I	G	Y	H	A	N	N	S	T	E	Q	V	D	T	I	M	E	K	N	V	T	V	T	H	A	Q	D	I	L	E	K	T	H	N	G	K	L	C	D	L	D
gi|145284484|gb|ABP51986.1| A/chicken/Korea/es/2003	-	-	-	-	D	Q	I	C	I	G	Y	H	A	N	N	S	T	E	Q	V	D	T	I	M	E	K	N	V	T	V	T	H	A	Q	D	I	L	E	K	T	H	N	G	K	L	C	D	L	D
gi|145284486|gb|ABP51987.1| A/chicken/Laos/7191/2004	L	V	K	S	D	Q	I	C	I	G	Y	H	A	N	N	S	T	E	Q	V	D	T	I	M	E	K	N	V	T	V	T	H	A	Q	D	I	L	E	K	T	H	N	G	K	L	C	D	L	D
gi|145284488|gb|ABP51988.1| A/chicken/Laos/7192/2004	L	V	K	S	D	Q	I	C	I	G	Y	H	A	N	N	S	T	E	Q	V	D	T	I	M	E	K	N	V	T	V	T	H	A	Q	D	I	L	E	K	T	H	N	G	K	L	C	D	L	D
gi|145284490|gb|ABP51989.1| A/chicken/Laos/44/2004	L	V	K	S	D	Q	I	C	I	G	Y	H	A	N	N	S	T	E	Q	V	D	T	I	M	E	K	N	V	T	V	T	H	A	Q	D	I	L	E	K	T	H	N	G	K	L	C	D	L	D
gi|145284494|gb|ABP51991.1| A/Thailand/Chaiyaphum/622/2004	L	V	K	S	D	Q	I	C	I	G	Y	H	A	N	N	S	T	E	Q	V	D	T	I	M	E	K	N	V	T	V	T	H	A	Q	D	I	L	E	K	T	H	N	G	K	L	C	D	L	D
gi|145337009|gb|ABP64751.1| A/tree sparrow/Thailand/VSMU-16-RBR/2005	L	V	K	S	D	Q	I	C	I	G	Y	H	A	N	N	S	T	E	Q	V	D	T	I	M	E	K	N	V	T	V	T	H	A	Q	D	I	L	E	K	T	H	N	G	K	L	C	D	L	D
gi|145337027|gb|ABP64761.1| A/golden pheasant/Thailand/VSMU-21-SPB/2005	L	V	K	S	D	Q	I	C	I	G	Y	H	A	N	N	S	T	E	Q	V	D	T	I	M	E	K	N	V	T	V	T	H	A	Q	D	I	L	E	K	T	H	N	G	K	L	C	D	L	D
gi|145337059|gb|ABP64779.1| A/tiger/Thailand/VSMU-11-SPB/2004	L	V	K	S	D	Q	I	C	I	G	Y	H	A	N	N	S	T	E	Q	V	D	T	I	M	E	K	N	V	T	V	T	H	A	Q	D	I	L	E	K	T	H	N	G	K	L	C	D	L	D
gi|145337063|gb|ABP64781.1| A/tiger/Thailand/VSMU-23-CBI/2004	L	V	K	S	D	Q	I	C	I	G	Y	H	A	N	N	S	T	E	Q	V	D	T	I	M	E	K	N	V	T	V	T	H	A	Q	D	I	L	E	K	T	H	N	G	K	L	C	D	L	D
gi|145554293|emb|CAL51397.2| A/hooded vulture/Burkina Faso/1/2006	L	V	K	G	D	Q	I	C	I	G	Y	H	A	N	N	S	T	E	Q	V	D	T	I	M	E	K	N	V	T	V	T	H	A	Q	D	I	L	E	K	T	H	N	G	K	L	C	D	L	D
gi|145843656|gb|ABP96845.1| A/Egypt/1394-NAMRU3/2007	L	V	K	S	D	Q	I	C	I	G	Y	H	A	N	N	S	T	E	Q	V	D	T	I	M	E	K	N	V	T	V	T	H	A	Q	D	I	L	E	K	T	H	N	G	K	L	C	N	L	D
gi|145843658|gb|ABP96846.1| A/Egypt/1604-NAMRU3/2007	L	V	K	S	D	Q	I	C	I	G	Y	H	A	N	N	S	T	E	Q	V	D	T	I	M	E	K	N	V	T	V	T	H	A	Q	D	I	L	E	K	T	H	N	G	K	L	C	D	L	D
gi|145843660|gb|ABP96847.1| A/Egypt/1731-NAMRU3/2007	L	V	K	S	D	Q	I	C	I	G	Y	H	A	N	N	S	T	E	Q	V	D	T	I	M	E	K	N	V	T	V	T	H	A	Q	D	I	L	E	K	T	H	N	G	K	L	C	D	L	D
gi|145843662|gb|ABP96848.1| A/Egypt/1902-NAMRU3/2007	L	V	K	S	D	Q	I	C	I	G	Y	H	A	N	N	S	T	E	Q	V	D	T	I	M	E	K	N	V	T	V	T	H	A	Q	D	I	L	E	K	T	H	N	G	K	L	C	D	L	D
gi|145843664|gb|ABP96849.1| A/Egypt/2256-NAMRU3/2007	L	V	K	S	D	Q	I	C	I	G	Y	H	A	N	N	S	T	E	Q	V	D	T	I	M	E	K	N	V	T	V	T	H	A	Q	D	I	L	E	K	T	H	N	G	K	L	C	D	L	D
gi|145843666|gb|ABP96850.1| A/Egypt/2321-NAMRU3/2007	L	V	K	S	D	Q	I	C	I	G	Y	H	A	N	N	S	T	E	Q	V	D	T	I	M	E	K	N	V	T	V	T	H	A	Q	D	I	L	E	K	T	H	N	G	K	L	C	D	L	D
gi|145843668|gb|ABP96851.1| A/Egypt/2331-NAMRU3/2007	L	V	K	S	D	Q	I	C	I	G	Y	H	A	N	N	S	T	E	Q	V	D	T	I	M	E	K	N	V	T	V	T	H	A	Q	D	I	L	E	K	T	H	N	G	K	L	C	D	L	D
gi|145843670|gb|ABP96852.1| A/Egypt/2616-NAMRU3/2007	L	V	K	S	D	Q	I	C	I	G	Y	H	A	N	N	S	T	E	Q	V	D	T	I	M	E	K	N	V	T	V	T	H	A	Q	D	I	L	E	K	T	H	N	G	K	L	C	D	L	D
gi|145843672|gb|ABP96853.1| A/Egypt/2620-NAMRU3/2007	L	V	K	S	D	Q	I	C	I	G	Y	H	A	N	N	S	T	E	Q	V	D	T	I	M	E	K	N	V	T	V	T	H	A	Q	D	I	L	E	K	T	H	N	G	K	L	C	D	L	D
gi|145843674|gb|ABP96854.1| A/Egypt/2621-NAMRU3/2007	L	V	K	S	D	Q	I	C	I	G	Y	H	A	N	N	S	T	E	Q	V	D	T	I	M	E	K	N	V	T	V	T	H	A	Q	D	I	L	E	K	T	H	N	G	K	L	C	N	L	D
gi|146215478|gb|ABQ09843.1| A/Duck/Viet Nam/NCVD08/2005	L	V	K	S	D	Q	I	C	I	G	Y	H	A	N	N	S	T	E	Q	V	D	T	I	M	E	K	N	V	T	V	T	H	A	Q	D	I	L	E	K	T	H	N	G	K	L	C	D	L	D
gi|146215480|gb|ABQ09844.1| A/Duck/Viet Nam/NCVD07/2005	L	V	K	S	D	Q	I	C	I	G	Y	H	A	N	N	S	T	E	Q	V	D	T	I	M	E	K	N	V	T	V	T	H	A	Q	D	I	L	E	K	T	H	N	G	K	L	C	D	L	D
gi|146215482|gb|ABQ09845.1| A/Duck/Viet Nam/NCVD06/2005	L	V	K	S	D	Q	I	C	I	G	Y	H	A	N	N	S	T	E	Q	V	D	T	I	M	E	K	N	V	T	V	T	H	A	Q	D	I	L	E	K	T	H	N	G	K	L	C	D	L	D
gi|146215484|gb|ABQ09846.1| A/Chicken/Viet Nam/NCVD12/2005	L	V	K	S	D	Q	I	C	I	G	Y	H	A	N	N	S	T	E	Q	V	D	T	I	M	E	K	N	V	T	V	T	H	A	Q	D	I	L	E	K	T	H	N	G	K	L	C	D	L	D
gi|146215486|gb|ABQ09847.1| A/Chicken/Viet Nam/NCVD10/2005	L	V	K	S	D	Q	I	C	I	G	Y	H	A	N	N	S	T	E	Q	V	D	T	I	M	E	K	N	V	T	V	T	H	A	Q	D	I	L	E	K	T	H	N	G	K	L	C	D	L	D
gi|146215488|gb|ABQ09848.1| A/Chicken/Viet Nam/NCVD09/2005	L	V	K	S	D	Q	I	C	I	G	Y	H	A	N	N	S	T	E	Q	V	D	T	I	M	E	K	N	V	T	V	T	H	A	Q	D	I	L	E	K	T	H	N	G	K	L	C	D	L	D
gi|146215490|gb|ABQ09849.1| A/Duck/Viet Nam/NCVD04/2005	L	V	K	S	D	Q	I	C	I	G	Y	H	A	N	N	S	T	E	Q	V	D	T	I	M	E	K	N	V	T	V	T	H	A	Q	D	I	L	E	K	T	H	N	G	K	L	C	D	L	D
gi|146215492|gb|ABQ09850.1| A/Muscovy Duck/Viet Nam/NCVD02/2005	L	V	K	S	D	Q	I	C	I	G	Y	H	A	N	N	S	T	E	Q	V	D	T	I	M	E	K	N	V	T	V	T	H	A	Q	D	I	L	E	K	T	H	N	G	K	L	C	D	L	D
gi|146215494|gb|ABQ09851.1| A/Duck/Viet Nam/NCVD01/2005	L	V	K	S	D	Q	I	C	I	G	Y	H	A	N	N	S	T	E	Q	V	D	T	I	M	E	K	N	V	T	V	T	H	A	Q	D	I	L	E	K	T	H	N	G	K	L	C	D	L	D
gi|146215496|gb|ABQ09852.1| A/Duck/Viet Nam/NCVD05/2005	L	V	K	S	D	Q	I	C	I	G	Y	H	A	N	N	S	T	E	Q	V	D	T	I	M	E	K	N	V	T	V	T	H	A	Q	D	I	L	E	K	T	H	N	G	K	L	C	D	L	D
gi|146215498|gb|ABQ09853.1| A/Duck/Viet Nam/367/2005	L	V	K	S	D	Q	I	C	I	G	Y	H	A	N	N	S	T	E	Q	V	D	T	I	M	E	K	N	V	T	V	T	H	A	Q	D	I	L	E	K	T	H	N	G	K	L	C	D	L	D
gi|146217827|gb|ABQ11001.1| A/duck/Phetchabun/NIAH6-2-0040/2004	L	V	K	S	D	Q	I	C	I	G	Y	H	A	N	N	S	T	E	Q	V	D	T	I	M	E	K	N	V	T	V	T	H	A	Q	D	I	L	E	K	T	H	N	G	K	L	C	D	L	D
gi|146217829|gb|ABQ11002.1| A/duck/Kamphaengphet/NIAH6-2-0041/2004	-	-	-	-	-	-	-	-	-	G	Y	H	A	N	N	S	T	E	Q	V	D	T	I	M	E	K	N	V	T	V	T	H	A	Q	D	I	L	E	K	T	H	N	G	K	L	C	D	L	D
gi|146217833|gb|ABQ11004.1| A/duck/Kamphaengphet/NIAH6-2-0043/2004	L	V	K	S	D	Q	I	C	I	G	Y	H	A	N	N	S	T	E	Q	V	D	T	I	M	E	K	N	V	T	V	T	H	A	Q	D	I	L	E	K	T	H	N	G	K	L	C	D	L	D
gi|146217835|gb|ABQ11005.1| A/duck/Phitsanulok/NIAH6-2-0044/2004	-	-	-	-	-	-	-	-	I	G	Y	H	A	N	N	S	T	E	Q	V	D	T	I	M	E	K	N	V	T	V	T	H	A	Q	D	I	L	E	K	T	H	N	G	K	L	C	D	L	D
gi|146217837|gb|ABQ11006.1| A/duck/Uthaithani/NIAH6-3-0008/2005	L	V	K	S	D	Q	I	C	I	G	Y	H	A	N	N	S	T	E	Q	V	D	T	I	M	E	K	N	V	T	V	T	H	A	Q	D	I	L	E	K	T	H	N	G	K	L	C	D	L	D
gi|146217839|gb|ABQ11007.1| A/chicken/Nakornsawan/NIAH6-3-0009/2005	L	V	K	S	D	Q	I	C	I	G	Y	H	A	N	N	S	T	E	Q	V	D	T	I	M	E	K	N	V	T	V	T	H	A	Q	D	I	L	E	K	T	H	N	G	K	L	C	D	L	D
gi|146217841|gb|ABQ11008.1| A/chicken/Kamphaengphet/NIAH6-3-0011/2005	L	V	K	S	V	Q	I	C	I	G	Y	H	A	N	N	S	T	E	Q	V	D	T	I	M	E	K	N	V	T	V	T	H	A	Q	D	I	L	E	K	T	H	N	G	K	L	C	D	L	D
gi|146217843|gb|ABQ11009.1| A/chicken/Uthaiyhani/NIAH6-3-0012/2005	L	V	K	S	D	Q	I	C	I	G	Y	H	A	N	N	S	T	E	Q	V	D	T	I	M	E	K	N	V	T	V	T	H	A	Q	D	I	L	E	K	T	H	N	G	K	L	C	D	L	D
gi|146217845|gb|ABQ11010.1| A/chicken/Kamphaengphet/NIAH6-3-0013/2005	L	V	K	S	D	Q	I	C	I	G	Y	H	A	N	N	S	T	E	Q	V	D	T	I	M	E	K	N	V	T	V	T	H	A	Q	D	I	L	E	K	T	H	N	G	K	L	C	D	L	D
gi|146217847|gb|ABQ11011.1| A/chicken/Kamphaengphet/NIAH6-3-0014/2005	L	V	K	S	D	Q	I	C	I	G	Y	H	A	N	N	S	T	E	Q	V	D	T	I	M	E	K	N	V	T	V	T	H	A	Q	D	I	L	E	K	T	H	N	G	K	L	C	D	L	D
gi|146217849|gb|ABQ11012.1| A/chicken/Kamphaengphet/NIAH6-3-0015/2005	L	V	K	S	D	Q	I	C	I	G	Y	H	A	N	N	S	T	E	Q	V	D	T	I	M	E	K	N	V	T	V	T	H	A	Q	D	I	L	E	K	T	H	N	G	K	L	C	D	L	D
gi|146217851|gb|ABQ11013.1| A/chicken/Phitsanulok/NIAH6-3-0011/2005	L	V	K	S	D	Q	I	C	I	G	Y	H	A	N	N	S	T	E	Q	V	D	T	I	M	E	K	N	V	T	V	T	H	A	Q	D	I	L	E	K	T	H	N	G	K	L	C	D	L	D
gi|146217853|gb|ABQ11014.1| A/chicken/Phitsanulok/NIAH6-3-0017/2005	L	V	K	S	D	Q	I	C	I	G	Y	H	A	N	N	S	T	E	Q	V	D	T	I	M	E	K	N	V	T	V	T	H	A	Q	D	I	L	E	K	T	H	N	G	K	L	C	D	L	D
gi|146217855|gb|ABQ11015.1| A/chicken/Sukhothai/NIAH6-3-0018/2005	L	V	K	S	D	Q	I	C	I	G	Y	H	A	N	N	S	T	E	Q	V	D	T	I	M	E	K	N	V	T	V	T	H	A	Q	D	I	L	E	K	T	H	N	G	K	L	C	D	L	D
gi|146260282|gb|ABQ14452.1| A/duck/Gaza/834/2006	L	V	K	S	D	Q	I	C	I	G	Y	H	A	N	N	S	T	E	Q	V	D	T	I	M	E	K	N	V	T	V	T	H	A	Q	D	I	L	E	K	T	H	N	G	K	L	C	D	L	D
gi|146260284|gb|ABQ14453.1| A/turkey/Israel/345/2006	L	V	K	S	D	Q	I	C	I	G	Y	H	A	N	N	S	T	E	Q	V	D	T	I	M	E	K	N	V	T	V	T	H	A	Q	D	I	L	E	K	T	H	N	G	K	L	C	D	L	D
gi|146260286|gb|ABQ14454.1| A/turkey/Israel/364/2006	L	V	K	S	D	Q	I	C	I	G	Y	H	A	N	N	S	T	E	Q	V	D	T	I	M	E	K	N	V	T	V	T	H	A	Q	D	I	L	E	K	T	H	N	G	K	L	C	D	L	D
gi|146260288|gb|ABQ14455.1| A/turkey/Israel/365/2006	L	V	K	S	D	Q	I	C	I	G	Y	H	A	N	N	S	T	E	Q	V	D	T	I	M	E	K	N	V	T	V	T	H	A	Q	D	I	L	E	K	T	H	N	G	K	L	C	D	L	D
gi|146260290|gb|ABQ14456.1| A/chicken/Israel/397/2006	L	V	K	S	D	Q	I	C	I	G	Y	H	A	N	N	S	T	E	Q	V	D	T	I	M	E	K	N	V	T	V	T	H	A	Q	D	I	L	E	K	T	H	N	G	K	L	C	D	L	D
gi|146260292|gb|ABQ14457.1| A/turkey/Israel/446/2006	L	V	K	S	D	Q	I	C	I	G	Y	H	A	N	N	S	T	E	Q	V	D	T	I	M	E	K	N	V	T	V	T	H	A	Q	D	I	L	E	K	T	H	N	G	K	L	C	D	L	D
gi|146260294|gb|ABQ14458.1| A/chicken/Gaza/450/2006	L	V	K	S	D	Q	I	C	I	G	Y	H	A	N	N	S	T	E	Q	V	D	T	I	M	E	K	N	V	T	V	T	H	A	Q	D	I	L	E	K	T	H	N	G	K	L	C	D	L	D
gi|146260296|gb|ABQ14459.1| A/chicken/Israel/625/2006	L	V	K	S	D	Q	I	C	I	G	Y	H	A	N	N	S	T	E	Q	V	D	T	I	M	E	K	N	V	T	V	T	H	A	Q	D	I	L	E	K	T	H	N	G	K	L	C	D	L	D
gi|146260298|gb|ABQ14460.1| A/chicken/Gaza/713/2006	L	V	K	S	D	Q	I	C	I	G	Y	H	A	N	N	S	T	E	Q	V	D	T	I	M	E	K	N	V	T	V	T	H	A	Q	D	I	L	E	K	T	H	N	G	K	L	C	D	L	D
gi|146260300|gb|ABQ14461.1| A/chicken/Gaza/714/2006	L	V	K	S	D	Q	I	C	I	G	Y	H	A	N	N	S	T	E	Q	V	D	T	I	M	E	K	N	V	T	V	T	H	A	Q	D	I	L	E	K	T	H	N	G	K	L	C	D	L	D
gi|146260302|gb|ABQ14462.1| A/duck/Gaza/760/2006	L	V	K	S	D	Q	I	C	I	G	Y	H	A	N	N	S	T	E	Q	V	D	T	I	M	E	K	N	V	T	V	T	H	A	Q	D	I	L	E	K	T	H	N	G	K	L	C	D	L	D
gi|146328372|emb|CAK18568.1| A/chicken/Nigeria/SO227/2006	L	V	K	S	D	Q	I	C	I	G	Y	H	A	N	N	S	T	K	Q	V	D	T	I	M	E	K	N	V	T	V	T	H	A	Q	D	I	L	E	K	T	H	N	G	K	L	C	D	L	D
gi|146328374|emb|CAK18569.1| A/chicken/Nigeria/SO294/2006	L	V	K	S	D	Q	I	C	I	G	Y	H	A	N	N	S	T	K	Q	V	D	T	I	M	E	K	N	V	T	V	T	H	A	Q	D	I	L	E	K	T	H	N	G	K	L	C	D	L	D
gi|146328376|emb|CAK18572.1| A/chicken/Nigeria/SO457/2006	L	V	K	S	D	Q	I	C	I	G	Y	H	A	N	N	S	T	K	Q	V	D	T	I	M	E	K	N	V	T	V	T	H	A	Q	D	I	L	E	K	T	H	N	G	K	L	C	D	L	D
gi|146328378|emb|CAK18573.1| A/chicken/Nigeria/SO461/2006	L	V	K	S	D	Q	I	C	I	G	Y	H	A	N	N	S	T	K	Q	V	D	T	I	M	E	K	N	V	T	V	T	H	A	Q	D	I	L	E	K	T	H	N	G	K	L	C	D	L	D
gi|146328380|emb|CAK18574.1| A/chicken/Nigeria/SO470/2006	L	V	K	S	D	Q	I	C	I	G	Y	H	A	N	N	S	T	K	Q	V	D	T	I	M	E	K	N	V	T	V	T	H	A	Q	D	I	L	E	K	T	H	N	G	K	L	C	D	L	D
gi|146328382|emb|CAK18575.1| A/chicken/Nigeria/SO478/2006	L	V	K	S	D	Q	I	C	I	G	Y	H	A	N	N	S	T	K	Q	V	D	T	I	M	E	K	N	V	T	V	T	H	A	Q	D	I	L	E	K	T	H	N	G	K	L	C	D	L	D
gi|146328384|emb|CAK18576.1| A/chicken/Nigeria/SO485/2006	L	V	K	S	D	Q	I	C	I	G	Y	H	A	N	N	S	T	K	Q	V	D	T	I	M	E	K	N	V	T	V	T	H	A	Q	D	I	L	E	K	T	H	N	G	K	L	C	D	L	D
gi|146359310|gb|ABQ23906.1| A/tufted duck/Switzerland/V504/2006	L	V	K	S	D	Q	I	C	I	G	Y	H	A	N	N	S	T	E	Q	V	D	T	I	M	E	K	N	V	T	V	T	H	A	Q	D	I	L	E	K	T	H	N	G	K	L	C	D	L	D
gi|146359323|gb|ABQ23907.1| A/mute swan/Germany/R797/06	L	V	K	S	D	Q	I	C	I	G	Y	H	A	N	N	S	T	E	Q	V	D	T	I	M	E	K	N	V	T	V	T	H	A	Q	D	I	L	E	K	T	H	N	G	K	L	C	D	L	D
gi|146447422|gb|ABQ41364.1| A/chicken/Thailand/vsmu-3-BKK/2004	L	V	K	S	D	Q	I	C	I	G	Y	H	A	N	N	S	T	E	Q	V	D	T	I	M	E	K	N	V	T	V	T	H	A	Q	D	I	L	E	K	T	H	N	G	K	L	C	D	L	D
gi|146746660|gb|ABQ43787.1| A/mallard/ON/499/2005	I	V	K	G	D	Q	I	C	I	G	Y	H	A	N	N	S	T	E	Q	V	D	T	I	M	E	K	N	V	T	V	T	H	A	Q	D	I	L	E	K	E	H	N	G	K	L	C	S	L	K
gi|146746664|gb|ABQ43789.1| A/mallard/ON/499/2005	I	V	K	G	D	Q	I	C	I	G	Y	H	A	N	N	S	T	E	Q	V	D	T	I	M	E	K	N	V	T	V	T	H	A	Q	D	I	L	E	K	E	H	N	G	K	L	C	S	L	K
gi|146746723|gb|ABQ43815.1| A/chicken/Russia Krasnodar/2/2007	L	V	K	S	D	Q	I	C	I	G	Y	H	A	N	N	S	T	E	Q	V	D	T	I	M	E	K	N	V	T	V	T	H	A	Q	D	I	L	E	K	T	H	N	G	K	L	C	D	L	D
gi|147667139|gb|ABQ45850.1| A/chicken/India/NIV33487/06	L	V	K	S	D	Q	I	C	I	G	Y	H	A	N	N	S	T	E	Q	V	D	T	I	M	E	K	N	V	T	V	T	H	A	Q	D	I	L	E	K	T	H	N	G	K	L	C	D	L	D
gi|147667157|gb|ABQ45860.1| A/chicken/India/NIV33491/06	L	V	K	S	D	Q	I	C	I	G	Y	H	A	N	N	S	T	E	Q	V	D	T	I	M	E	K	N	V	T	V	T	H	A	Q	D	I	L	E	K	T	H	N	G	K	L	C	D	L	D
gi|147846233|emb|CAM59134.1| A/chicken/Nigeria/FA6/2006	L	V	K	S	D	Q	I	C	I	G	Y	H	A	N	N	S	T	E	Q	V	D	T	I	M	E	K	N	V	T	V	T	H	A	Q	D	I	L	E	K	T	H	N	G	K	L	C	D	L	D
gi|147846235|emb|CAM59135.1| A/chicken/Nigeria/FA7/2006	L	V	K	S	D	Q	I	C	I	G	Y	H	A	N	N	S	T	E	Q	V	D	T	I	M	E	K	N	V	T	V	T	H	A	Q	D	I	L	E	K	T	H	N	G	K	L	C	D	L	D
gi|147846237|emb|CAM59136.1| A/chicken/Nigeria/OD9/2006	L	V	K	S	D	Q	I	C	I	G	Y	H	A	N	N	S	T	E	Q	V	D	T	I	M	E	K	N	V	T	V	T	H	A	Q	D	I	L	E	K	T	H	N	G	K	L	C	D	L	D
gi|147846239|emb|CAM59137.1| A/chicken/Nigeria/IF10/2006	L	V	K	S	D	Q	I	C	I	G	Y	H	A	N	N	S	T	E	Q	V	D	T	I	M	E	K	N	V	T	V	T	H	A	Q	D	I	L	E	K	T	H	N	G	K	L	C	D	L	D
gi|147846241|emb|CAM59138.1| A/chicken/Nigeria/AB13/2006	L	V	K	S	D	Q	I	C	I	G	Y	H	A	N	N	S	T	E	Q	V	D	T	I	M	E	K	N	V	T	V	T	H	A	Q	D	I	L	E	K	T	H	N	G	K	L	C	D	L	D
gi|147846243|emb|CAM59139.1| A/chicken/Nigeria/AB14/2006	L	V	K	S	D	Q	I	C	I	G	Y	H	A	N	N	S	T	E	Q	V	D	T	I	M	E	K	N	V	T	V	T	H	A	Q	D	I	L	E	K	T	H	N	G	K	L	C	D	L	D
gi|147846245|emb|CAM59140.1| A/chicken/Nigeria/FA4/2006	L	V	K	S	D	Q	I	C	I	G	Y	H	A	N	N	S	T	E	Q	V	D	T	I	M	E	K	N	V	T	V	T	H	A	Q	D	I	L	E	K	T	H	N	G	K	L	C	D	L	D
gi|147846247|emb|CAM59141.1| A/chicken/Nigeria/OD8/2006	L	V	K	S	D	Q	I	C	I	G	Y	H	A	N	N	S	T	E	Q	V	D	T	I	M	E	K	N	V	T	V	T	H	A	Q	D	I	L	E	K	T	H	N	G	K	L	C	D	L	D
gi|148340551|gb|ABQ58921.1| A/turkey/Turkey/1/2005	L	V	K	S	D	Q	I	C	I	G	Y	H	A	N	N	S	T	E	Q	V	D	T	I	M	E	K	N	V	T	V	T	H	A	Q	D	I	L	E	K	T	H	N	G	K	L	C	D	L	D
gi|148340553|gb|ABQ58922.1| A/Turkey/12/2006	-	-	-	-	D	Q	I	C	I	G	Y	H	A	N	N	S	T	E	Q	V	D	T	I	M	E	K	N	V	T	V	T	H	A	Q	D	I	L	E	K	T	H	N	G	K	L	C	D	L	D
gi|148340555|gb|ABQ58923.1| A/Turkey/15/2006	-	-	-	-	D	Q	I	C	I	G	Y	H	A	N	N	S	T	E	Q	V	D	T	I	M	E	K	N	V	T	V	T	H	A	Q	D	I	L	E	K	T	H	N	G	K	L	C	D	L	D
gi|148340557|gb|ABQ58924.1| A/Turkey/651242/2006	-	-	-	-	D	Q	I	C	I	G	Y	H	A	N	N	S	T	E	Q	V	D	T	I	M	E	K	N	V	T	V	T	H	A	Q	D	I	L	E	K	T	H	N	G	K	L	C	D	L	D
gi|148340559|gb|ABQ58925.1| A/Turkey/65596/2006	-	-	-	-	D	Q	I	C	I	G	Y	H	A	N	N	S	T	E	Q	V	D	T	I	M	E	K	N	V	T	V	T	H	A	Q	D	I	L	E	K	T	H	N	G	K	L	C	D	L	D
gi|148340806|gb|ABQ58979.1| A/Beijing/01/2003	L	V	K	S	D	Q	I	C	I	G	S	H	A	N	N	S	T	E	Q	V	D	T	I	M	E	K	N	V	T	V	T	H	A	Q	D	I	L	E	K	T	H	N	G	K	L	C	D	L	D
gi|148541003|gb|ABQ88013.1| A/mute swan/France/06299/2006	L	V	K	S	D	Q	I	C	I	G	Y	H	A	N	N	S	T	E	Q	V	D	T	I	M	E	K	N	V	T	V	T	H	A	Q	D	I	L	E	K	T	H	N	G	K	L	C	D	L	D
gi|148628589|gb|ABQ97197.1| A/chicken/Ghana/3158-NAMRU3/2007	L	V	K	G	D	Q	I	C	I	G	Y	H	A	N	N	S	T	E	Q	V	D	T	I	M	E	K	N	V	T	V	T	H	A	Q	D	I	L	E	K	T	H	N	G	K	L	C	D	L	D
gi|148628591|gb|ABQ97198.1| A/chicken/Ghana/3159-NAMRU3/2007	L	V	K	G	D	Q	I	C	I	G	Y	H	A	N	N	S	T	E	Q	V	D	T	I	M	E	K	N	V	T	V	T	H	A	Q	D	I	L	E	K	T	H	N	G	K	L	C	D	L	D
gi|148628593|gb|ABQ97199.1| A/chicken/Ghana/3160-NAMRU3/2007	L	V	K	G	D	Q	I	C	I	G	Y	H	A	N	N	S	T	E	Q	V	D	T	I	M	E	K	N	V	T	V	T	H	A	Q	D	I	L	E	K	T	H	N	G	K	L	C	D	L	D
gi|148767765|gb|ABR10842.1| A/China/2006	L	V	K	S	D	Q	I	C	I	G	Y	H	A	N	N	S	T	E	Q	V	D	T	I	M	E	K	N	V	T	V	T	H	A	Q	D	I	L	E	K	T	H	N	G	K	L	C	D	L	D
gi|148829010|gb|ABR13964.1| A/duck/Hunan/15/2004	L	V	K	S	D	Q	I	C	I	G	Y	H	A	N	N	S	T	E	Q	V	D	T	I	M	E	K	N	V	T	V	T	H	A	Q	D	I	L	E	K	T	H	N	G	K	L	C	D	L	D
gi|148829017|gb|ABR13968.1| A/chicken/Hubei/14/2004	L	V	K	S	D	Q	I	C	I	G	Y	H	A	N	N	S	T	E	Q	V	D	T	I	M	E	K	N	V	T	V	T	H	A	Q	D	I	L	E	K	T	H	N	G	K	L	C	D	L	D
gi|149999397|gb|ABR53782.1| A/buzzard/Denmark/6370/06	L	V	K	S	D	Q	I	C	I	G	Y	H	A	N	N	S	T	E	Q	V	D	T	I	M	E	K	N	V	T	V	T	H	A	Q	D	I	L	E	K	T	H	N	G	K	L	C	D	L	D
gi|149999399|gb|ABR53783.1| A/grey lag goose/Denmark/6692/06	L	V	K	S	D	Q	I	C	I	G	Y	H	A	N	N	S	T	E	Q	V	D	T	I	M	E	K	N	V	T	V	T	H	A	Q	D	I	L	E	K	T	H	N	G	K	L	C	D	L	D
gi|149999401|gb|ABR53784.1| A/peacock/Denmark/60295/06	L	V	K	S	D	Q	I	C	I	G	Y	H	A	N	N	S	T	E	Q	V	D	T	I	M	E	K	N	V	T	V	T	H	A	Q	D	I	L	E	K	T	H	N	G	K	L	C	D	L	D
gi|149999403|gb|ABR53785.1| A/peregrine/Denmark/6632/06	L	V	K	S	D	Q	I	C	I	G	Y	H	A	N	N	S	T	E	Q	V	D	T	I	M	E	K	N	V	T	V	T	H	A	Q	D	I	L	E	K	T	H	N	G	K	L	C	D	L	D
gi|149999405|gb|ABR53786.1| A/tufted duck/Denmark/6431/06	L	V	K	S	D	Q	I	C	I	G	Y	H	A	N	N	S	T	E	Q	V	D	T	I	M	E	K	N	V	T	V	T	H	A	Q	D	I	L	E	K	T	H	N	G	K	L	C	D	L	D
gi|149999407|gb|ABR53787.1| A/tufted duck/Denmark/6540/06	L	V	K	S	D	Q	I	C	I	G	Y	H	A	N	N	S	T	E	Q	V	D	T	I	M	E	K	N	V	T	V	T	H	A	Q	D	I	L	E	K	A	H	N	G	K	L	C	D	L	D
gi|149999409|gb|ABR53788.1| A/whooper swan/Denmark/7224/06	L	V	K	S	D	Q	I	C	I	G	Y	H	A	N	N	S	T	E	Q	V	D	T	I	M	E	K	N	V	T	V	T	H	A	Q	D	I	L	E	K	T	H	N	G	K	L	C	D	L	D
gi|149999411|gb|ABR53789.1| A/whooper swan/Denmark/7275/06	L	V	K	S	D	Q	I	C	I	G	Y	H	A	N	N	S	T	E	Q	V	D	T	I	M	E	K	N	V	T	V	T	H	A	Q	D	I	L	E	K	T	H	N	G	K	L	C	D	L	D
gi|149999413|gb|ABR53790.1| A/great crested grebe/Denmark/7498/06	L	V	K	S	D	Q	I	C	I	G	Y	H	A	N	N	S	T	E	Q	V	D	T	I	M	E	K	N	V	T	V	T	H	A	Q	D	I	L	E	K	T	H	N	G	K	L	C	D	L	D
gi|149999415|gb|ABR53791.1| A/fowl/Denmark/60296/06	L	V	K	S	D	Q	I	C	I	G	Y	H	A	N	N	S	T	E	Q	V	D	T	I	M	E	K	N	V	T	V	T	H	A	Q	D	I	L	E	K	T	H	N	G	K	L	C	D	L	D
gi|151574029|gb|ABQ11257.2| A/gray-crowed crane/Thailand/VSMU-4-CBI/2005	L	V	K	S	D	Q	I	C	I	G	Y	H	A	N	N	S	T	E	Q	V	D	T	I	M	E	K	N	V	T	V	T	H	A	Q	D	I	L	E	K	T	H	N	G	K	L	C	D	L	D
gi|151574031|gb|ABQ11258.2| A/great barbet/Thailand/VSMU-2-CBI/2005	L	V	K	S	D	Q	I	C	I	G	Y	H	A	N	N	S	T	E	Q	V	D	T	I	M	E	K	N	V	T	V	T	H	A	Q	D	I	L	E	K	T	H	N	G	K	L	C	D	L	D
gi|151574033|gb|ABQ11259.2| A/pigeon/Thailand/VSMU-25-BKK/2005	L	V	K	S	D	Q	I	C	I	G	Y	H	A	N	N	S	T	E	Q	V	D	T	I	M	E	K	N	V	T	V	T	H	A	Q	D	I	L	E	K	T	H	N	G	K	L	C	D	L	D
gi|151574035|gb|ABQ11260.2| A/open-billed Stork/Thailand/VSMU-15-ATG/2005	L	V	K	S	D	Q	I	C	I	G	Y	H	A	N	N	S	T	E	Q	V	D	T	I	M	E	K	N	V	T	V	T	H	A	Q	D	I	L	E	K	T	H	N	G	K	L	C	D	L	D
gi|151574037|gb|ABQ11261.2| A/green peafowl/Thailand/VSMU-3-CBI/2005	L	V	K	S	D	Q	I	C	I	G	Y	H	A	N	N	S	T	E	Q	V	D	T	I	M	E	K	N	V	T	V	T	H	A	Q	D	I	L	E	K	T	H	N	G	K	L	C	D	L	D
gi|152143895|gb|ABS29635.1| A/chicken/West Java/GrtMay206/2006	L	V	K	G	D	Q	I	C	I	G	Y	H	A	N	N	S	T	E	Q	V	D	T	I	M	E	K	N	V	T	V	T	H	A	Q	D	I	L	E	K	T	H	N	G	K	L	C	D	L	D
gi|152143897|gb|ABS29636.1| A/muscovy duck/Jakarta/Sum106/2006	L	V	K	S	D	Q	I	C	I	G	Y	H	A	N	N	S	T	E	Q	V	D	T	I	M	E	K	N	V	T	V	T	H	A	Q	D	I	L	E	K	T	H	N	G	K	L	C	D	L	D
gi|152143899|gb|ABS29637.1| A/duck/Jakarta/Slmt306/2006	-	-	-	S	D	L	H	W	L	-	-	H	A	N	N	S	T	E	Q	V	D	T	I	M	E	K	N	V	T	V	T	H	A	Q	D	I	L	E	K	T	H	N	G	K	L	C	D	L	D
gi|152143901|gb|ABS29638.1| A/pigeon/Jakarta/Hen406/2006	-	-	-	S	D	L	H	W	L	-	-	H	A	N	N	S	T	E	Q	V	D	T	I	M	E	K	N	V	T	V	T	H	A	Q	D	I	L	E	K	T	H	N	G	K	L	C	D	L	D
gi|152963830|gb|ABS50239.1| A/mute swan/Switzerland/V68/2006	L	V	K	S	D	Q	I	C	I	G	Y	H	A	N	N	S	T	E	Q	V	D	T	I	M	E	K	N	V	T	V	T	H	A	Q	D	I	L	E	K	T	H	N	G	K	L	C	D	L	D
gi|152963832|gb|ABS50240.1| A/little grebe/Switzerland/V330/2006	L	V	K	S	D	Q	I	C	I	G	Y	H	A	N	N	S	T	E	Q	V	D	T	I	M	E	K	N	V	T	V	T	H	A	Q	D	I	L	E	K	T	H	N	G	K	L	C	D	L	D
gi|152963834|gb|ABS50241.1| A/duck/Switzerland/V389/2006	L	V	K	S	D	Q	I	C	I	G	Y	H	A	N	N	S	T	E	Q	V	D	T	I	M	E	K	N	V	T	V	T	H	A	Q	D	I	L	E	K	T	H	N	G	K	L	C	D	L	D
gi|152963836|gb|ABS50242.1| A/duck/Switzerland/V426/2006	L	V	K	S	D	Q	I	C	I	G	Y	H	A	N	N	S	T	E	Q	V	D	T	I	M	E	K	N	V	T	V	T	H	A	Q	D	I	L	E	K	T	H	N	G	K	L	C	D	L	D
gi|152963838|gb|ABS50243.1| A/duck/Switzerland/V487/2006	L	V	K	S	D	Q	I	C	I	G	Y	H	A	N	N	S	T	E	Q	V	D	T	I	M	E	K	N	V	T	V	T	H	A	Q	D	I	L	E	K	T	H	N	G	K	L	C	D	L	D
gi|152963840|gb|ABS50244.1| A/common pochard/Switzerland/V505/2006	L	V	K	S	D	Q	I	C	I	G	Y	H	A	N	N	S	T	E	Q	V	D	T	I	M	E	K	N	V	T	V	T	H	A	Q	D	I	L	E	K	T	H	N	G	K	L	C	D	L	D
gi|152963842|gb|ABS50245.1| A/mallard/Switzerland/V537/2006	L	V	K	S	D	Q	I	C	I	G	Y	H	A	N	N	S	T	E	Q	V	D	T	I	M	E	K	N	V	T	V	T	H	A	Q	D	I	L	E	K	T	H	N	G	K	L	C	D	L	D
gi|152963844|gb|ABS50246.1| A/mallard/Switzerland/V558/2006	L	V	K	S	D	Q	I	C	I	G	Y	H	A	N	N	S	T	E	Q	V	D	T	I	M	E	K	N	V	T	V	T	H	A	Q	D	I	L	E	K	T	H	N	G	K	L	C	D	L	D
gi|152963846|gb|ABS50247.1| A/common pochard/Switzerland/V592/2006	L	V	K	S	D	Q	I	C	I	G	Y	H	A	N	N	S	T	E	Q	V	D	T	I	M	E	K	N	V	T	V	T	H	A	Q	D	I	L	E	K	T	H	N	G	K	L	C	D	L	D
gi|152963848|gb|ABS50248.1| A/common pochard/Switzerland/V762/2006	L	V	K	S	D	Q	I	C	I	G	Y	H	A	N	N	S	T	E	Q	V	D	T	I	M	E	K	N	V	T	V	T	H	A	Q	D	I	L	E	K	T	H	N	G	K	L	C	D	L	D
gi|154354596|gb|ABS76421.1| A/clouded leopard/Chonburi/AI-1216A/2004	L	V	K	S	D	Q	I	C	I	G	Y	H	A	N	N	S	T	E	Q	V	D	T	I	M	E	K	N	V	T	V	T	H	A	Q	D	I	L	E	K	T	H	N	G	K	L	C	D	L	D
gi|154819125|gb|ABS87900.1| A/chicken/Phichit/NIAH6-4-0001/2006	L	V	K	S	D	Q	I	C	I	G	Y	H	A	N	N	S	T	E	Q	V	D	T	I	M	E	R	N	V	T	V	T	H	A	Q	D	I	L	E	K	T	H	N	G	K	L	C	D	L	D
gi|156147972|gb|ABU53966.1| A/Egypt/2991-NAMRU3/2006	-	-	-	-	D	Q	I	C	I	G	Y	H	A	N	N	S	T	E	Q	V	D	T	I	M	E	K	N	V	T	V	T	H	A	Q	D	I	L	E	K	T	H	N	G	K	L	C	D	L	D
gi|156147974|gb|ABU53967.1| A/Egypt/2992-NAMRU3/2006	-	-	-	-	D	Q	I	C	I	G	Y	H	A	N	N	S	T	E	Q	V	D	T	I	M	E	K	N	V	T	V	T	H	A	Q	D	I	L	E	K	T	H	N	G	K	L	C	D	L	D
gi|156147976|gb|ABU53968.1| A/Egypt/2629-NAMRU3/2007	-	-	-	-	D	Q	I	C	I	G	Y	H	A	N	N	S	T	E	Q	V	D	T	I	M	E	K	N	V	T	V	T	H	A	Q	D	I	L	E	K	T	H	N	G	K	L	C	N	L	D
gi|156147978|gb|ABU53969.1| A/Egypt/2630-NAMRU3/2007	-	-	-	-	D	Q	I	C	I	G	Y	H	A	N	N	S	T	E	Q	V	D	T	I	M	E	K	N	V	T	V	T	H	A	Q	D	I	L	E	K	T	H	N	G	K	L	C	D	L	D
gi|156147980|gb|ABU53970.1| A/Egypt/2631-NAMRU3/2007	-	-	-	-	D	Q	I	C	I	G	Y	H	A	N	N	S	T	E	Q	V	D	T	I	M	E	K	N	V	T	V	T	H	A	Q	D	I	L	E	K	T	H	N	G	K	L	C	N	L	D
gi|156147982|gb|ABU53971.1| A/Egypt/2750-NAMRU3/2007	-	-	-	-	D	Q	I	C	I	G	Y	H	A	N	N	S	T	E	Q	V	D	T	I	M	E	K	N	V	T	V	T	H	A	Q	D	I	L	E	K	T	H	N	G	K	L	C	D	L	D
gi|156147984|gb|ABU53972.1| A/Egypt/2751-NAMRU3/2007	-	-	-	-	D	Q	I	C	I	G	Y	H	A	N	N	S	T	E	Q	V	D	T	I	M	E	K	N	V	T	V	T	H	A	Q	D	I	L	E	K	T	H	N	G	K	L	C	D	L	D
gi|156147986|gb|ABU53973.1| A/Egypt/4081-NAMRU3/2007	-	-	-	-	D	Q	I	C	I	G	Y	H	A	N	N	S	T	E	Q	V	D	T	I	M	E	K	N	V	T	V	T	H	A	Q	D	I	L	E	K	T	H	N	G	K	L	C	D	L	D
gi|156147988|gb|ABU53974.1| A/Egypt/4082-NAMRU3/2007	-	-	-	-	D	Q	I	C	I	G	Y	H	A	N	N	S	T	E	Q	V	D	T	I	M	E	K	N	V	T	V	T	H	A	Q	D	I	L	E	K	T	H	N	G	K	L	C	D	L	D
gi|156147990|gb|ABU53975.1| A/Egypt/4226-NAMRU3/2007	-	-	-	-	D	Q	I	C	I	G	Y	H	A	N	N	S	T	E	Q	V	D	T	I	M	E	K	N	V	T	V	T	H	A	Q	D	I	L	E	K	T	H	N	G	K	L	C	D	L	D
gi|156147992|gb|ABU53976.1| A/Egypt/6251-NAMRU3/2007	-	-	-	-	D	Q	I	C	I	G	Y	H	A	N	N	S	T	E	Q	V	D	T	I	M	E	K	N	V	T	V	T	H	A	Q	D	I	L	E	K	T	H	N	G	K	L	C	D	L	D
gi|156522879|dbj|BAF76006.1| A/duck/Hokkaido/Vac-3/2007	L	V	K	S	D	Q	I	C	I	G	Y	H	A	N	N	S	T	E	Q	V	D	T	I	M	E	K	N	V	T	V	T	H	A	Q	D	I	L	E	K	T	H	N	G	K	L	C	S	L	N
gi|156523770|gb|ABU68846.1| A/duck/Vietnam/5001/2005	L	V	K	S	D	Q	I	C	I	G	Y	H	A	N	N	S	T	E	Q	V	D	T	I	M	E	K	N	V	T	V	T	H	A	Q	D	I	L	E	K	T	H	N	G	K	L	C	D	L	D
gi|156523772|gb|ABU68847.1| A/duck/Vietnam/5003/2005	L	V	K	S	D	Q	I	C	I	G	Y	H	A	N	N	S	T	E	Q	V	D	T	I	M	E	K	N	V	T	V	T	H	A	Q	D	I	L	E	K	T	H	N	G	K	L	C	D	L	D
gi|156523774|gb|ABU68848.1| A/duck/Vietnam/5004/2005	L	V	K	S	D	Q	I	C	I	G	Y	H	A	N	N	S	T	E	Q	V	D	T	I	M	E	K	N	V	T	V	T	H	A	Q	D	I	L	E	K	T	H	N	G	K	L	C	D	L	D
gi|156523776|gb|ABU68849.1| A/duck/Vietnam/5082/2005	L	V	K	S	D	Q	I	C	I	G	Y	H	A	N	N	S	T	E	Q	V	D	T	I	M	E	K	N	V	T	V	T	H	A	Q	D	I	L	E	K	T	H	N	G	K	L	C	D	L	D
gi|156523778|gb|ABU68850.1| A/chicken/Vietnam/G04/2004	L	V	K	S	D	Q	I	C	I	G	Y	H	A	N	N	S	T	E	Q	V	D	T	I	M	E	K	N	V	T	V	T	H	A	Q	D	I	L	E	K	T	H	N	G	K	L	C	D	L	D
gi|156523780|gb|ABU68851.1| A/chicken/Vietnam/G62/2005	I	V	K	S	D	Q	I	C	I	G	Y	H	A	N	N	S	T	E	Q	V	D	T	I	M	E	K	N	V	T	V	T	H	A	Q	D	I	L	E	K	T	H	N	G	K	L	C	D	L	D
gi|156523782|gb|ABU68852.1| A/chicken/Vietnam/TY9/2005	L	V	K	S	D	Q	I	C	I	G	Y	H	A	N	N	S	T	E	Q	V	D	T	I	M	E	K	N	V	T	V	T	H	A	Q	D	I	L	E	K	T	H	N	G	K	L	C	D	L	D
gi|156523784|gb|ABU68853.1| A/chicken/Vietnam/TY25/2005	L	V	K	S	D	Q	I	C	I	G	Y	H	A	N	N	S	T	E	Q	V	D	T	I	M	E	K	N	V	T	V	T	H	A	Q	D	I	L	E	K	T	H	N	G	K	L	C	D	L	D
gi|156523786|gb|ABU68854.1| A/chicken/Vietnam/TY31/2005	L	V	K	S	D	Q	I	C	I	G	Y	H	A	N	N	S	T	E	Q	V	D	T	I	M	E	K	N	V	T	V	T	H	A	Q	D	I	L	E	R	T	H	N	G	K	L	C	D	L	D
gi|156988860|gb|ABU98988.1| A/Chicken/Indonesia/Wates1/2005	L	V	K	S	D	Q	I	C	I	G	Y	H	A	N	N	S	T	E	Q	V	D	T	I	M	E	K	N	V	T	V	T	H	A	Q	D	I	L	E	K	T	H	N	G	K	L	C	D	L	D
gi|156989856|gb|ABU98989.1| A/Chicken/Indonesia/Wates130/2005	L	V	K	S	D	Q	I	C	I	G	Y	H	A	N	N	S	T	E	Q	V	D	T	I	M	E	K	N	V	T	V	T	H	A	Q	D	I	L	E	K	T	H	N	G	K	L	C	D	L	D
gi|156989858|gb|ABU98990.1| A/Chicken/Indonesia/Wates77/2005	L	V	K	S	D	Q	I	C	I	G	Y	H	A	N	N	S	T	E	Q	V	D	T	I	M	E	K	N	V	T	V	T	H	A	Q	D	I	L	E	R	T	H	N	G	K	L	C	D	L	D
gi|156989860|gb|ABU98991.1| A/Chicken/Indonesia/Wates80/2005	L	V	K	S	D	Q	I	C	I	G	Y	H	A	N	N	S	T	E	Q	V	D	T	I	M	E	K	N	V	T	V	T	H	A	Q	D	I	L	E	K	T	H	N	G	K	L	C	D	L	D
gi|156989862|gb|ABU98992.1| A/Chicken/Indonesia/Wates126/2005	L	V	K	S	D	Q	I	C	I	G	Y	H	A	N	N	S	T	E	Q	V	D	T	I	M	E	K	N	V	T	V	T	H	A	Q	D	I	L	E	K	T	H	N	G	K	L	C	D	L	D
gi|156989864|gb|ABU98993.1| A/Chicken/Indonesia/Wates83/2005	L	V	E	S	D	Q	I	C	I	G	Y	H	A	N	N	S	T	E	Q	V	D	T	I	M	E	K	N	V	T	V	T	H	A	Q	D	I	L	E	K	T	H	N	G	K	L	C	D	L	D
gi|156989917|gb|ABU99018.1| A/Chicken/Langkat/BBPV1-576/2005	L	V	K	S	D	Q	I	C	I	G	Y	H	A	N	N	S	T	E	Q	V	D	T	I	M	E	K	N	V	T	V	T	H	A	Q	D	I	L	E	K	T	H	N	G	K	L	C	D	L	D
gi|156989919|gb|ABU99019.1| A/Chicken/Taput/BBPV1-576/2005	L	V	K	S	D	Q	I	C	I	G	Y	H	A	N	N	S	T	E	Q	V	D	T	I	M	E	K	N	V	T	V	T	H	A	Q	D	I	L	E	K	K	H	N	G	K	L	C	D	L	D
gi|156989921|gb|ABU99020.1| A/Duck/Indramayu/BBPW109/2006	L	V	K	S	D	Q	I	C	I	G	Y	H	A	N	N	S	T	E	Q	V	D	T	I	M	E	K	N	V	T	V	T	H	A	Q	D	I	L	E	K	T	H	N	G	K	L	C	D	L	D
gi|156989924|gb|ABU99021.1| A/Chicken/Way Kanan/BBPVIII/2006	L	V	K	S	D	Q	I	C	I	G	Y	H	A	N	N	S	T	E	Q	V	D	T	I	M	E	K	N	V	T	V	T	H	A	Q	D	I	L	E	K	T	H	N	G	K	L	C	D	L	D
gi|156989927|gb|ABU99022.1| A/Chicken/Padang/BBPVII/2006	L	V	K	S	D	Q	I	C	I	G	Y	H	A	N	N	S	T	E	Q	V	D	T	I	M	E	K	N	V	T	V	T	H	A	Q	D	I	L	E	K	T	H	N	G	K	L	C	D	L	D
gi|156989929|gb|ABU99023.1| A/Chicken/Karo/BBPVII/2006	L	V	K	S	D	Q	I	C	I	G	Y	H	A	N	N	S	T	E	Q	V	D	T	I	M	E	K	N	V	T	V	T	H	A	Q	D	I	L	E	K	T	H	N	G	K	L	C	D	L	D
gi|156989931|gb|ABU99024.1| A/Turkey/Langkat/BBPVI/2005	L	V	K	S	D	Q	I	C	I	G	Y	H	A	N	N	S	T	E	Q	V	D	T	I	M	E	K	N	V	T	V	T	H	A	Q	D	I	L	E	K	T	H	N	G	K	L	C	D	L	D
gi|156989933|gb|ABU99025.1| A/Chicken/Deli Derdang/BBPVI/2005	L	V	K	S	D	Q	I	C	I	G	Y	H	A	N	N	S	T	E	Q	V	D	T	I	M	E	K	N	V	T	V	T	H	A	Q	D	I	L	E	K	T	H	N	G	K	L	C	D	L	D
gi|156989935|gb|ABU99026.1| A/chicken/Medan/BPPV1-534/2005	L	V	K	S	D	Q	I	C	I	G	Y	H	A	N	N	S	T	E	Q	V	D	T	I	M	E	K	N	V	T	V	T	H	A	Q	D	I	L	E	K	T	H	N	G	K	L	C	D	L	D
gi|156989937|gb|ABU99027.1| A/Chicken/Pidie/BPPV1/2005	L	V	K	S	D	Q	I	C	I	G	Y	H	A	N	N	S	T	E	H	V	D	T	I	M	E	K	N	V	T	V	T	H	A	Q	D	I	L	E	K	T	H	N	G	K	L	C	D	L	D
gi|156989939|gb|ABU99028.1| A/Chicken/Medan/BPPV1-498/2005	L	V	K	S	D	Q	I	C	I	G	Y	H	A	N	N	S	T	E	Q	V	D	T	I	M	E	K	N	V	T	V	T	H	A	Q	D	I	L	E	K	T	H	N	G	K	L	C	D	L	D
gi|156989941|gb|ABU99029.1| A/Chicken/Agam/BBPVI/2005	L	V	K	S	D	Q	I	C	I	G	Y	H	A	N	N	S	T	E	Q	V	D	T	I	M	E	K	N	V	T	V	T	H	A	Q	D	I	L	E	K	T	H	N	G	K	L	C	D	L	D
gi|156989943|gb|ABU99030.1| A/Chicken/Salam/BBPV-II/2005	L	V	K	S	D	Q	I	C	I	G	Y	H	A	N	N	S	T	E	Q	V	D	T	I	M	E	K	N	V	T	V	T	H	A	Q	D	I	L	E	K	T	H	N	G	K	L	C	D	L	D
gi|156989945|gb|ABU99031.1| A/Chicken/Murao Jambi/BBPV-II/2005	L	V	K	S	D	Q	I	C	I	G	Y	H	A	N	N	S	T	E	Q	V	D	T	I	M	E	K	N	V	T	V	T	H	A	Q	D	I	L	E	K	T	H	N	G	K	L	C	D	L	D
gi|156989947|gb|ABU99032.1| A/chicken/Duma/BBPV-II/2005	L	V	K	S	D	Q	I	C	I	G	Y	H	A	N	N	S	T	E	Q	V	D	T	I	M	E	K	N	V	T	V	T	H	A	Q	D	I	L	E	K	T	H	N	G	K	L	C	D	L	D
gi|156989949|gb|ABU99033.1| A/Chicken/Rokan Hilli/BPPV-II/2005	L	V	K	S	D	Q	I	C	I	G	Y	H	A	N	N	S	T	E	Q	V	D	T	I	M	E	K	N	V	T	V	T	H	A	Q	D	I	L	E	K	T	H	N	G	K	L	C	D	L	D
gi|156989951|gb|ABU99034.1| A/Chicken/Siak/BPPV-II/2005	L	V	K	S	D	Q	I	C	I	G	Y	H	A	N	N	S	T	E	Q	V	D	T	I	M	E	K	N	V	T	V	T	H	A	Q	D	I	L	E	K	T	H	N	G	K	L	C	D	L	D
gi|156989954|gb|ABU99035.1| A/Chicken/Palembang/BPPV-III/2005	L	V	K	S	D	Q	I	C	I	G	Y	H	A	N	N	S	T	E	Q	V	D	T	I	M	E	K	N	V	T	V	T	H	A	Q	D	I	L	E	K	T	H	N	G	K	L	C	D	L	D
gi|156989956|gb|ABU99036.1| A/Chicken/Sembawa/BPPV-III/2005	L	V	K	S	D	Q	I	C	I	G	Y	H	A	N	N	S	T	E	Q	V	D	T	I	M	E	K	N	V	T	V	T	H	A	Q	D	I	L	E	K	T	H	N	G	K	L	C	D	L	D
gi|156989958|gb|ABU99037.1| A/Duck/Pali/BBVW1358/2005	L	V	K	S	D	Q	I	C	I	G	Y	H	A	N	N	S	T	E	Q	V	D	T	I	M	E	K	N	V	T	V	T	H	A	K	D	I	L	E	K	T	H	N	G	K	L	C	D	L	D
gi|156989960|gb|ABU99038.1| A/Duck/Madiun/BBVW1358/2005	L	V	K	S	D	Q	I	C	I	G	Y	H	A	N	N	S	T	E	Q	V	D	T	I	M	E	K	N	V	T	V	T	H	A	Q	D	I	L	E	K	T	H	N	G	K	L	C	D	L	D
gi|156989962|gb|ABU99039.1| A/Duck/Tabanan/BPPV1/2005	L	V	K	S	D	Q	I	C	I	G	Y	H	A	N	N	S	T	E	R	V	D	T	I	M	E	K	N	V	T	V	T	H	A	K	D	I	L	E	K	T	H	N	G	K	L	C	D	L	D
gi|156991521|gb|ABU99040.1| A/Chicken/Deli Serdang/BPPV1/2005	L	V	K	S	D	Q	I	C	I	G	Y	H	A	N	N	S	T	E	Q	V	D	T	I	M	E	K	N	V	T	V	T	H	A	Q	D	I	L	E	K	T	H	N	G	K	L	C	D	L	D
gi|156991573|gb|ABU99066.1| A/Duck/Vietnam/Dong Thap 680A/2005	L	V	K	S	D	Q	I	C	I	G	Y	H	A	N	N	S	T	E	Q	V	D	T	I	M	E	K	N	V	T	V	T	H	A	Q	D	I	L	E	K	T	H	N	G	K	L	C	D	L	D
gi|156991597|gb|ABU99078.1| A/Chicken/Gunung Kidul/BBVW/2006	L	V	K	S	D	Q	I	C	I	G	Y	H	A	N	N	S	T	E	Q	V	D	T	I	M	E	K	N	V	T	V	T	H	A	Q	D	I	L	E	K	T	H	N	G	K	L	C	D	L	D
gi|156991599|gb|ABU99079.1| A/Chicken/Madiun/BBVW1420/2005	L	V	K	S	D	Q	I	C	I	G	Y	H	A	N	N	S	T	E	Q	V	D	T	I	M	E	K	N	V	T	V	T	H	A	Q	D	I	L	E	K	T	H	N	G	K	L	C	D	L	D
gi|156991601|gb|ABU99080.1| A/Chicken/West Java/PWT-WIJ/2006	L	V	K	S	D	Q	I	C	I	G	Y	H	A	N	N	S	T	E	Q	V	D	T	I	M	E	K	N	V	T	V	T	H	A	Q	D	I	L	E	K	T	H	N	G	K	L	C	D	L	D
gi|156991603|gb|ABU99081.1| A/Muscovy Duck/Jakarta/HABWIN/2006	L	V	K	S	D	Q	I	C	I	G	Y	H	A	N	N	S	T	E	Q	V	D	T	I	M	E	K	N	V	T	V	T	H	A	Q	D	I	L	E	K	T	H	N	G	K	L	C	D	L	D
gi|156991605|gb|ABU99082.1| A/Chicken/West Java/SMI-CSLK-EC/2006	L	V	K	S	D	Q	I	C	I	G	Y	H	A	N	N	S	T	E	Q	V	D	T	I	M	E	K	N	V	T	V	T	H	A	Q	D	I	L	E	K	T	H	N	G	K	L	C	D	L	D
gi|156991607|gb|ABU99083.1| A/Chicken/West Java/TASIKSOL/2006	L	V	K	S	D	Q	I	C	I	G	Y	H	A	N	N	S	T	E	Q	V	D	T	I	M	E	K	N	V	T	V	T	H	A	Q	D	I	L	E	K	T	H	N	G	K	L	C	D	L	D
gi|156991609|gb|ABU99084.1| A/Quail/Jakarta/JU1/2006	L	V	K	S	D	Q	I	C	I	G	Y	H	A	N	N	S	T	E	Q	V	D	T	I	M	E	K	N	V	T	V	T	H	A	Q	D	I	L	E	K	T	H	N	G	K	L	C	D	L	D
gi|156991611|gb|ABU99085.1| A/Chicken/West Java/GARUT-MAY/2006	L	V	K	S	D	Q	I	C	I	G	Y	H	A	N	N	S	T	E	Q	V	D	T	I	M	E	K	N	V	T	V	T	H	A	Q	D	I	L	E	K	T	H	N	G	K	L	C	D	L	D
gi|156991613|gb|ABU99086.1| A/Chicken/West Java/TASIK2/2006	L	V	K	S	D	Q	I	C	I	G	Y	H	A	N	N	S	T	E	Q	I	D	T	I	M	E	K	N	V	T	V	T	H	A	Q	D	I	L	E	K	T	H	N	G	K	L	C	D	L	D
gi|156991615|gb|ABU99087.1| A/Chicken/West Java/TASIK1/2006	L	V	K	S	D	Q	I	C	I	G	Y	H	A	N	N	S	T	E	Q	I	D	T	I	M	E	K	N	V	T	V	T	H	A	Q	D	I	L	E	K	T	H	N	G	K	L	C	D	L	D
gi|156991617|gb|ABU99088.1| A/Chicken/Papua/TB15/2006	L	V	K	S	D	Q	I	C	I	G	Y	H	A	N	N	S	T	E	Q	V	D	T	I	M	E	K	N	V	T	V	T	H	A	Q	D	I	L	E	K	T	H	N	G	K	L	C	D	L	D
gi|156991619|gb|ABU99089.1| A/Chicken/Papua/TB1/2006	L	V	K	S	D	Q	I	C	I	G	Y	H	A	N	N	S	T	E	Q	V	D	T	I	M	E	K	N	V	T	V	T	H	A	Q	D	I	L	E	K	T	H	N	G	K	L	C	D	L	D
gi|156991621|gb|ABU99090.1| A/Chicken/Papua/TA5/2006	L	V	K	S	D	Q	I	C	I	G	Y	H	A	N	N	S	T	E	Q	V	D	T	I	M	E	K	N	V	T	V	T	H	A	Q	D	I	L	E	K	T	H	N	G	K	L	C	D	L	D
gi|156991623|gb|ABU99091.1| A/Quail/Central Java/SMRG/2006	L	V	K	S	D	Q	I	C	I	G	Y	H	A	N	N	S	T	E	Q	V	D	T	I	M	E	K	N	V	T	V	T	H	A	Q	D	I	L	E	K	T	H	N	G	K	L	C	D	L	D
gi|156991625|gb|ABU99092.1| A/Chicken/West Java/SMI-PAT/2006	L	V	K	S	D	Q	I	C	I	G	Y	H	A	N	N	S	T	E	Q	V	D	T	I	M	E	K	N	V	T	V	T	H	A	Q	D	I	L	E	K	T	H	N	G	K	L	C	D	L	D
gi|156991627|gb|ABU99093.1| A/Chicken/West Java/SMI-ENDRI2/2006	L	V	K	S	D	Q	I	C	I	G	Y	H	A	N	N	S	T	E	Q	V	D	T	I	M	E	K	N	V	T	V	T	H	A	Q	D	I	L	E	K	T	H	N	G	K	L	C	D	L	D
gi|156991629|gb|ABU99094.1| A/Chicken/West Java/SMI-ENDRI1/2006	L	V	K	S	D	Q	I	C	I	G	Y	H	A	N	N	S	T	E	Q	V	D	T	I	M	E	K	N	V	T	V	T	H	A	Q	D	I	L	E	K	T	H	N	G	K	L	C	D	L	D
gi|156991631|gb|ABU99095.1| A/Chicken/West Java/HAMD/2006	L	V	K	S	D	Q	I	C	I	G	Y	H	A	N	N	S	T	E	Q	V	D	T	I	M	E	K	N	V	T	V	T	H	A	Q	D	I	L	E	K	T	H	N	G	K	L	C	D	L	D
gi|156991633|gb|ABU99096.1| A/Duck/Vietnam/Ca Mau498A/2006	L	V	K	S	D	Q	I	C	I	G	Y	H	A	N	N	S	T	E	Q	V	D	T	I	M	E	K	N	V	T	V	T	H	A	Q	D	I	L	E	K	T	H	N	G	K	L	C	D	L	D
gi|156992217|gb|ABU99097.1| A/Duck/Vietnam/Ca Mau498/2006	L	V	K	S	D	Q	I	C	I	G	Y	H	A	N	N	S	T	E	Q	V	D	T	I	M	E	K	N	V	T	V	T	H	A	Q	D	I	L	E	K	T	H	N	G	K	L	C	D	L	N
gi|156992219|gb|ABU99098.1| A/Duck/Vietnam/Tien Giang 409/2006	L	V	K	S	D	Q	I	C	I	G	Y	H	A	N	N	S	T	E	Q	V	D	T	I	M	E	K	N	V	T	V	T	H	A	Q	D	I	L	E	K	T	H	N	G	K	L	C	D	L	D
gi|156992221|gb|ABU99099.1| A/Muscovy Duck/Vietnam/Ben Tre 342/2006	L	V	K	S	D	Q	I	C	I	G	Y	H	A	N	N	S	T	E	Q	V	D	T	I	M	E	K	N	V	T	V	T	H	A	Q	D	I	L	E	K	T	H	N	G	K	L	C	D	L	D
gi|156992223|gb|ABU99100.1| A/Chicken/Vietnam/Long An 636/2005	L	V	K	S	D	Q	I	C	I	G	Y	H	A	N	N	S	T	E	Q	V	D	T	I	M	E	K	N	V	T	V	T	H	A	Q	D	I	L	E	K	T	H	N	G	K	L	C	D	L	D
gi|156992225|gb|ABU99101.1| A/Chicken/Vietnam/Binh Duong477/2005	L	V	K	S	D	Q	I	C	I	G	Y	H	A	N	N	S	T	E	Q	V	D	T	I	M	E	K	N	V	T	V	T	H	A	Q	D	I	L	E	K	T	H	N	G	K	L	C	D	L	D
gi|156992227|gb|ABU99102.1| A/Duck/Vietnam/Dong Thap 680H/2005	L	V	K	S	D	Q	I	C	I	G	Y	H	A	N	N	S	T	E	Q	V	D	T	I	M	E	K	N	V	T	V	T	H	A	Q	D	I	L	E	K	T	H	N	G	K	L	C	D	L	D
gi|156992229|gb|ABU99103.1| A/Duck/Vietnam/Soc Trang 680G/2005	L	V	K	S	D	Q	I	C	I	G	Y	H	A	N	N	S	T	E	Q	V	D	T	I	M	E	K	N	V	T	V	T	H	A	Q	D	I	L	E	K	T	H	N	G	K	L	C	D	L	D
gi|156992231|gb|ABU99104.1| A/Duck/Vietnam/Hau Giang680F/2005	L	V	K	S	D	Q	I	C	I	G	Y	H	A	N	N	S	T	E	Q	V	D	T	I	M	E	R	N	V	T	V	T	H	A	Q	D	I	L	E	K	T	H	N	G	K	L	C	D	L	D
gi|156992233|gb|ABU99105.1| A/Duck/Vietnam/Hau Giang680E/2005	L	V	K	S	D	Q	I	C	I	G	Y	H	A	N	N	S	T	E	Q	V	D	T	I	M	E	R	N	V	T	V	T	H	A	Q	D	I	L	E	K	T	H	N	G	K	L	C	D	L	D
gi|156992235|gb|ABU99106.1| A/Duck/Vietnam/Dong Thap 680D/2005	L	V	K	S	D	Q	I	C	I	G	Y	H	A	N	N	S	T	E	Q	V	D	T	I	M	E	K	N	V	T	V	T	H	A	Q	D	I	L	E	K	T	H	N	G	K	L	C	D	L	D
gi|156992237|gb|ABU99107.1| A/Duck/Vietnam/Soc Trang 680C/2005	L	V	K	S	D	Q	I	C	I	G	Y	H	A	N	N	S	T	E	Q	V	D	T	I	M	E	K	N	V	T	V	T	H	A	Q	D	I	L	E	K	T	H	N	G	K	L	C	D	L	D
gi|156992239|gb|ABU99108.1| A/Vietnam/1196/2004	L	V	K	S	D	Q	I	C	I	G	Y	H	A	N	N	S	T	E	Q	V	D	T	I	M	E	K	N	V	T	V	T	H	A	Q	D	I	L	E	K	T	H	N	G	K	L	C	D	L	D
gi|156992257|gb|ABU99118.1| A/Chicken/Laos/Xaythiani-26/2006	L	V	K	S	D	Q	I	C	I	G	Y	H	A	N	N	S	T	E	Q	V	D	T	I	M	E	K	N	V	T	V	T	H	A	Q	D	I	L	E	K	T	H	N	G	K	L	C	D	L	D
gi|156992259|gb|ABU99119.1| A/Chicken/Laos/Xaythiani 32/2006	L	V	K	S	D	Q	I	C	I	G	Y	H	A	N	N	S	T	E	Q	V	D	T	I	M	E	K	N	V	T	V	T	H	A	Q	D	I	L	E	K	T	H	N	G	K	L	C	D	L	D
gi|156992261|gb|ABU99120.1| A/Chicken/Laos/Xaythiani 36/2006	L	V	K	S	D	Q	I	C	I	G	Y	H	A	N	N	S	T	E	Q	V	D	T	I	M	E	K	N	V	T	V	T	H	A	Q	D	I	L	E	K	T	H	N	G	K	L	C	D	L	D
gi|156992263|gb|ABU99121.1| A/Chicken/Laos/Xaythiani 37/2006	L	V	K	S	D	Q	I	C	I	G	Y	H	A	N	N	S	T	E	Q	V	D	T	I	M	E	K	N	V	T	V	T	H	A	Q	D	I	L	E	K	T	H	N	G	K	L	C	D	L	D
gi|156992286|gb|ABU99134.1| A/Chicken/Indonesia/Siak1631-2/2006	L	V	K	S	D	Q	I	C	I	G	Y	H	A	N	N	S	T	E	Q	V	D	T	I	M	E	K	N	V	T	V	T	H	A	Q	D	I	L	E	K	T	H	N	G	K	L	C	D	L	D
gi|156994251|gb|ABU99192.1| A/duck/Vietnam/An Giang 680B/2005	L	V	K	S	D	Q	I	C	I	G	Y	H	A	N	N	S	T	E	Q	V	D	T	I	M	E	K	N	V	T	V	T	H	A	Q	D	I	L	E	K	T	H	N	G	K	L	C	D	L	D
gi|156994257|gb|ABU99195.1| A/chicken/West Java/SMI-CSLK-EB/2006	L	V	K	S	D	Q	I	C	I	G	Y	H	A	N	N	S	T	E	Q	V	D	T	I	M	E	K	N	V	T	V	T	H	A	Q	D	I	L	E	K	T	H	N	G	K	L	C	D	L	D
gi|156994259|gb|ABU99196.1| A/chicken/West Java/TASIKSOB/2006	L	V	K	S	D	Q	I	C	I	G	Y	H	A	N	N	S	T	E	Q	I	D	T	I	M	E	K	N	V	T	V	T	H	A	Q	D	I	L	E	K	T	H	N	G	K	L	C	D	L	D
gi|157056570|gb|ABV02196.1| A/chicken/Nigeria/VRD130b/2006	L	V	K	S	D	Q	I	C	I	G	Y	H	A	N	N	S	T	E	Q	V	D	T	I	M	E	K	N	V	T	V	T	H	A	Q	D	I	L	E	K	T	H	N	G	K	L	C	D	L	D
gi|157056572|gb|ABV02197.1| A/chicken/Nigeria/VRD145/2006	L	V	K	S	D	Q	I	C	I	G	Y	H	A	N	N	S	T	E	Q	V	D	T	I	M	E	K	N	V	T	V	T	H	A	Q	D	I	L	E	K	T	H	N	G	K	L	C	D	L	D
gi|157056574|gb|ABV02198.1| A/chicken/Nigeria/VRD200/2006	L	V	K	S	D	Q	I	C	I	G	Y	H	A	N	N	S	T	E	Q	V	D	T	I	M	E	K	N	V	T	V	T	H	A	Q	D	I	L	E	K	T	H	N	G	K	L	C	D	L	D
gi|157056580|gb|ABV02201.1| A/chicken/Nigeria/VRD218/2006	L	V	K	S	D	Q	I	C	I	G	Y	H	A	N	N	S	T	E	Q	V	D	T	I	M	E	K	N	V	T	V	T	H	A	Q	D	I	L	E	K	T	H	N	G	K	L	C	D	L	D
gi|157056582|gb|ABV02202.1| A/chicken/Nigeria/VRD284/2006	L	V	K	S	D	Q	I	C	I	G	Y	H	A	N	N	S	T	E	Q	V	D	T	I	M	E	K	N	D	T	V	T	H	A	Q	D	I	L	E	K	T	H	N	G	K	L	C	D	L	D
gi|157056584|gb|ABV02203.1| A/chicken/Nigeria/VRD311/2006	L	V	K	S	D	Q	I	C	I	G	Y	H	A	N	N	S	T	E	Q	V	D	T	I	M	E	K	N	V	T	V	T	H	A	Q	D	I	L	E	K	T	H	N	G	K	L	C	D	L	D
gi|157056586|gb|ABV02204.1| A/chicken/Nigeria/VRD368/2006	L	V	K	S	D	Q	I	C	I	G	Y	H	A	N	N	S	T	E	Q	V	D	T	I	M	E	K	N	V	T	V	T	H	A	Q	D	I	L	E	K	T	H	N	G	K	L	C	D	L	D
gi|157056588|gb|ABV02205.1| A/chicken/Nigeria/VRD419/2006	L	V	K	S	D	Q	I	C	I	G	Y	H	A	N	N	S	T	E	Q	V	D	T	I	M	E	K	N	V	T	V	T	H	A	Q	D	I	L	E	K	T	H	N	G	K	L	C	D	L	D
gi|157056590|gb|ABV02206.1| A/chicken/Nigeria/VRD44/2006	L	V	K	S	D	Q	I	C	I	G	Y	H	A	N	N	S	T	E	Q	V	D	T	I	M	E	K	N	V	T	V	T	H	A	Q	D	I	L	E	K	T	H	N	G	K	L	C	D	L	D
gi|157056592|gb|ABV02207.1| A/chicken/Nigeria/VRD457/2006	L	V	K	S	D	Q	I	C	I	G	Y	H	A	N	N	S	T	E	Q	V	D	T	I	M	E	K	N	V	T	V	T	H	A	Q	D	I	L	E	K	T	H	N	G	K	L	C	D	L	D
gi|157056594|gb|ABV02208.1| A/chicken/Nigeria/VRD49/2006	-	-	-	S	D	Q	I	C	I	G	Y	H	A	N	N	S	T	E	Q	V	D	T	I	M	E	K	N	V	T	V	T	H	A	Q	D	I	L	E	K	T	H	N	G	K	L	C	D	L	D
gi|157056596|gb|ABV02209.1| A/chicken/Nigeria/VRD83/2006	L	V	K	S	D	Q	I	C	I	G	Y	H	A	N	N	S	T	E	Q	V	D	T	I	M	E	K	N	V	T	V	T	H	A	Q	D	I	L	E	K	T	H	N	G	K	L	C	D	L	D
gi|157056598|gb|ABV02210.1| A/chicken/Nigeria/VRD193/2006	L	G	K	S	D	Q	I	C	I	G	Y	H	A	N	N	S	T	E	Q	V	D	T	I	M	E	K	N	V	T	V	T	H	A	Q	D	I	L	E	K	T	H	N	G	K	L	C	D	L	D
gi|157056600|gb|ABV02211.1| A/chicken/Nigeria/VRD286/2006	L	V	K	S	D	Q	I	C	I	G	Y	H	A	N	N	S	T	E	Q	V	D	T	I	M	E	K	N	V	T	V	T	H	A	Q	D	I	L	E	K	T	H	N	G	K	L	C	D	L	D
gi|157056602|gb|ABV02212.1| A/chicken/Nigeria/VRD403/2006	L	V	K	S	D	Q	I	C	I	G	Y	H	A	N	N	S	T	E	Q	V	D	T	I	M	E	K	N	V	T	V	T	H	A	Q	D	I	L	E	K	T	H	N	G	K	L	C	D	L	D
gi|157056604|gb|ABV02213.1| A/duck/Nigeria/VRD418/2006	L	V	K	S	D	Q	I	C	I	G	Y	H	A	N	N	S	T	E	Q	V	D	T	I	M	E	K	N	V	T	V	T	H	A	Q	D	I	L	E	K	T	H	N	G	K	L	C	D	L	D
gi|157056606|gb|ABV02214.1| A/guinea fowl/Nigeria/VRD005/2007	L	V	K	S	D	Q	I	C	I	G	Y	H	A	N	N	S	T	E	Q	V	D	T	I	M	E	K	N	V	T	V	T	H	A	Q	D	I	L	E	K	T	H	N	G	K	L	C	D	L	D
gi|157056608|gb|ABV02215.1| A/guinea fowl/JWP/Nigeria/VRD252/2006	L	V	K	S	D	Q	I	C	I	G	Y	H	A	N	N	S	T	E	Q	V	D	T	I	M	E	K	N	V	T	V	T	H	A	Q	D	I	L	E	K	T	H	N	G	K	L	C	D	L	D
gi|157056610|gb|ABV02216.1| A/pigeon/Nigeria/VRD370/2006	L	V	K	S	D	Q	I	C	I	G	Y	H	A	N	N	S	T	E	Q	V	D	T	I	M	E	K	N	V	T	V	T	H	A	Q	D	I	L	E	K	T	H	N	G	K	L	C	D	L	D
gi|157056614|gb|ABV02218.1| A/turkey/Nigeria/VRD345/2006	L	V	K	S	D	Q	I	C	I	G	Y	H	A	N	N	S	T	E	Q	V	D	T	I	M	E	K	N	V	T	V	T	H	A	Q	D	I	L	E	K	T	H	N	G	K	L	C	D	L	D
gi|157056616|gb|ABV02219.1| A/vulture/Nigeria/VRD184/2006	L	V	K	S	D	Q	I	C	I	G	Y	H	A	N	N	S	T	E	Q	V	D	T	I	M	E	K	N	V	T	V	T	H	A	Q	D	I	L	E	K	T	H	N	G	K	L	C	D	L	D
gi|157101129|emb|CAL48277.2| A/mute swan/Germany/R65/06	L	V	K	S	D	Q	I	C	I	G	Y	H	A	N	N	S	T	E	Q	V	D	T	I	M	E	K	N	V	T	V	T	H	A	Q	D	I	L	E	K	T	H	N	G	K	L	C	D	L	D
gi|157103050|gb|ABV23934.1| A/Nigeria/6e/07	-	-	-	-	D	Q	I	C	I	G	Y	H	A	N	N	S	T	E	Q	V	D	T	I	M	E	K	N	V	T	V	T	H	A	Q	N	I	L	E	K	T	H	N	G	K	L	C	D	L	D
gi|157103054|gb|ABV23936.1| A/chicken/Egypt/2/2006	-	-	-	-	D	Q	I	C	I	G	Y	H	A	N	N	S	T	E	Q	V	D	T	I	M	E	K	N	V	T	V	T	H	A	Q	D	I	L	E	K	T	H	N	G	K	L	C	D	L	D
gi|157103058|gb|ABV23938.1| A/chicken/Egypt/1/2006	-	-	-	-	D	Q	I	C	I	G	Y	H	A	N	N	S	T	E	Q	V	D	T	I	M	E	K	N	V	T	V	T	H	A	Q	D	I	L	E	K	T	H	N	G	K	L	C	D	L	D
gi|157103062|gb|ABV23940.1| A/Iraq/756/2006	-	-	-	-	D	Q	I	C	I	G	Y	H	A	N	N	S	T	E	Q	V	D	T	I	M	E	K	N	V	T	V	T	H	A	Q	D	I	L	E	K	T	H	N	G	K	L	C	D	L	D
gi|157103064|gb|ABV23941.1| A/Iraq/754/2006	-	-	-	-	D	Q	I	C	I	G	Y	H	A	N	N	S	T	E	Q	V	D	T	I	M	E	K	N	V	T	V	T	H	A	Q	D	I	L	E	K	T	H	N	G	K	L	C	D	L	D
gi|157103066|gb|ABV23942.1| A/Iraq/659/2006	-	-	-	-	D	Q	I	C	I	G	Y	H	A	N	N	S	T	E	Q	V	D	T	I	M	E	K	N	V	T	V	T	H	A	Q	D	I	L	E	K	T	H	N	G	K	L	C	D	L	D
gi|157103070|gb|ABV23944.1| A/Azerbaijan/002-115/2006	-	-	-	-	D	Q	I	C	I	G	Y	H	A	N	N	S	T	E	Q	V	D	T	I	M	E	K	N	V	T	V	T	H	A	Q	D	I	L	E	K	A	H	N	G	K	L	C	D	L	D
gi|157103084|gb|ABV23952.1| A/Azerbaijan/001-161/2006	-	-	-	-	D	Q	I	C	I	G	Y	H	A	N	N	S	T	E	Q	V	D	T	I	M	E	K	N	V	T	V	T	H	A	Q	D	I	L	E	K	A	H	N	G	K	L	C	N	L	D
gi|157103098|gb|ABV23960.1| A/Azerbaijan/011-162/2006	-	-	-	-	D	Q	I	C	I	G	Y	H	A	N	N	S	T	E	Q	V	D	T	I	M	E	K	N	V	T	V	T	H	A	Q	D	I	L	E	K	A	H	N	G	K	L	C	N	L	D
gi|157103117|gb|ABV23971.1| A/Azerbaijan/008-208/2006	-	-	-	-	D	Q	I	C	I	G	Y	H	A	N	N	S	T	E	Q	V	D	T	I	M	E	K	N	V	T	V	T	H	A	Q	D	I	L	E	K	A	H	N	G	K	L	C	D	L	D
gi|157103133|gb|ABV23980.1| A/Azerbaijan/006-207/2006	-	-	-	-	D	Q	I	C	I	G	Y	H	A	N	N	S	T	E	Q	V	D	T	I	M	E	K	N	V	T	V	T	H	A	Q	D	I	L	E	K	A	H	N	G	K	L	C	D	L	D
gi|157103309|gb|ABV23989.1| A/Iraq/1/2006	-	-	-	-	D	Q	I	C	I	G	Y	H	A	N	N	S	T	E	Q	V	D	T	I	M	E	K	N	V	T	V	T	H	A	Q	D	I	L	E	K	T	H	N	G	K	L	C	D	L	D
gi|157103563|gb|ABV24000.1| A/Iraq/755/2006	-	-	-	-	D	Q	I	C	I	G	Y	H	A	N	N	S	T	E	Q	V	D	T	I	M	E	K	N	V	T	V	T	H	A	Q	D	I	L	E	K	T	H	N	G	K	L	C	D	L	D
gi|157103695|gb|ABV24009.1| A/Egypt/902786/2006	-	-	-	-	D	Q	I	C	I	G	Y	H	A	N	N	S	T	E	Q	V	D	T	I	M	E	K	N	V	T	V	T	H	A	Q	D	I	L	E	K	T	H	N	G	K	L	C	D	L	D
gi|157103913|gb|ABV24020.1| A/Egypt/902782/2006	-	-	-	-	D	Q	I	C	I	G	Y	H	A	N	N	S	T	E	Q	V	D	T	I	M	E	K	N	V	T	V	T	H	A	Q	D	I	L	E	K	T	H	N	G	K	L	C	D	L	D
gi|157104065|gb|ABV24031.1| A/chicken/Egypt/3/2006	-	-	-	-	D	Q	I	C	I	G	Y	H	A	N	N	S	T	E	Q	V	D	T	I	M	E	K	N	V	T	V	T	H	A	Q	D	I	L	E	K	T	H	N	G	K	L	C	D	L	D
gi|157399692|gb|ABV53468.1| A/chicken/Nigeria/1071-1/2007	L	V	K	S	D	Q	I	C	I	G	Y	H	A	N	N	S	T	E	Q	V	D	T	I	M	E	K	N	V	T	V	T	H	A	Q	D	I	L	E	K	T	H	N	G	K	L	C	D	L	D
gi|157399710|gb|ABV53478.1| A/chicken/Nigeria/1071-3/2007	L	V	K	S	D	Q	I	C	I	G	Y	H	A	N	N	S	T	E	Q	V	D	T	I	M	E	K	N	V	T	V	T	H	A	Q	D	I	L	E	K	T	H	N	G	K	L	C	D	L	D
gi|157399728|gb|ABV53488.1| A/chicken/Nigeria/1071-4/2007	L	V	K	S	D	Q	I	C	I	G	Y	H	A	N	N	S	T	E	Q	V	D	T	I	M	E	K	N	V	T	V	T	H	A	Q	D	I	L	E	K	T	H	N	G	K	L	C	D	L	D
gi|157399746|gb|ABV53498.1| A/chicken/Nigeria/1071-5/2007	L	V	K	S	D	Q	I	C	I	G	Y	H	A	N	N	S	T	E	Q	V	D	T	I	M	E	K	N	V	T	V	T	H	A	Q	D	I	L	E	K	T	H	N	G	K	L	C	D	L	D
gi|157399764|gb|ABV53508.1| A/chicken/Nigeria/1071-7/2007	L	V	K	S	D	Q	I	C	I	G	Y	H	A	N	N	S	T	E	Q	V	D	T	I	M	E	K	N	V	T	V	T	H	A	Q	D	I	L	E	K	T	H	N	G	K	L	C	D	L	D
gi|157399782|gb|ABV53518.1| A/chicken/Nigeria/1071-9/2007	L	V	K	S	D	Q	I	C	I	G	Y	H	A	N	N	S	T	E	Q	V	D	T	I	M	E	K	N	V	T	V	T	H	A	Q	D	I	L	E	K	T	H	N	G	K	L	C	D	L	D
gi|157399800|gb|ABV53528.1| A/chicken/Nigeria/1071-10/2007	L	V	K	S	D	Q	I	C	I	G	Y	H	A	N	N	S	T	E	Q	V	D	T	I	M	E	K	N	V	T	V	T	H	A	Q	D	I	L	E	K	T	H	N	G	K	L	C	D	L	D
gi|157399818|gb|ABV53538.1| A/chicken/Nigeria/1071-15/2007	L	V	K	S	D	Q	I	C	I	G	Y	H	A	N	N	S	T	E	Q	V	D	T	I	M	E	K	N	V	T	V	T	H	A	Q	D	I	L	E	K	T	H	N	G	K	L	C	D	L	D
gi|157399836|gb|ABV53548.1| A/chicken/Nigeria/1071-22/2007	L	V	K	S	D	Q	I	C	I	G	Y	H	A	N	N	S	T	E	Q	V	D	T	I	M	E	K	N	V	T	V	T	H	A	Q	D	I	L	E	K	T	H	N	G	K	L	C	D	L	D
gi|157399854|gb|ABV53558.1| A/duck/Nigeria/1071-23/2007	L	V	K	S	D	Q	I	C	I	G	Y	H	A	N	N	S	T	E	Q	V	D	T	I	M	E	K	N	V	T	V	T	H	A	Q	D	I	L	E	K	T	H	N	G	K	L	C	D	L	D
gi|157399872|gb|ABV53568.1| A/chicken/Nigeria/1071-29/2007	L	V	K	S	D	Q	I	C	I	G	Y	H	A	N	N	S	T	E	Q	V	D	T	I	M	E	K	N	V	T	V	T	H	A	Q	D	I	L	E	K	T	H	N	G	K	L	C	D	L	D
gi|157399890|gb|ABV53578.1| A/chicken/Nigeria/1071-30/2007	L	V	K	S	D	Q	I	C	I	G	Y	H	A	N	N	S	T	E	Q	V	D	T	I	M	E	K	N	V	T	V	T	H	A	Q	D	I	L	E	K	T	H	N	G	K	L	C	D	L	D
gi|157419624|gb|ABR88091.2| A/muscovy duck/Klapanunggal/IPB1-RS/2006	P	V	K	S	D	Q	I	C	I	G	Y	H	A	N	N	S	T	E	Q	V	D	T	I	M	E	K	N	V	T	V	T	H	A	Q	D	I	L	E	K	T	H	N	G	K	L	C	D	L	N
gi|157419626|gb|ABR88092.2| A/goose/Leuwiliang/IPB4-RS/2006	L	V	K	S	D	Q	I	C	I	G	Y	H	A	N	N	S	T	E	Q	V	D	T	I	M	E	K	N	V	T	V	T	H	A	Q	D	I	L	E	K	T	H	N	G	K	L	C	D	L	N
gi|157419628|gb|ABR88093.2| A/duck/Leuwiliang/IPB3-RS/2006	L	V	K	S	D	Q	I	C	I	G	Y	H	A	N	N	S	T	E	Q	V	D	T	I	M	E	K	N	V	T	V	T	H	A	Q	D	I	L	E	K	T	H	N	G	K	L	C	D	L	N
gi|157419630|gb|ABR88095.2| A/heron/Cicurug/IPB25-RS/2006	L	V	K	S	D	Q	I	C	I	G	Y	H	A	N	N	S	T	E	Q	V	D	T	I	M	E	K	N	V	T	V	T	H	A	Q	D	I	L	E	K	T	H	N	G	K	L	C	D	L	N
gi|157678110|gb|ABV60441.1| A/chicken/Krasnodar/300/07	L	V	K	S	D	Q	I	C	I	G	Y	H	A	N	N	S	T	E	Q	V	D	T	I	M	E	K	N	V	T	V	T	H	A	Q	D	I	L	E	K	T	H	N	G	K	L	C	D	L	D
gi|157955423|gb|ABW06108.1| A/Indonesia/5/2005	L	V	K	S	D	Q	I	C	I	G	Y	H	A	N	N	S	T	E	Q	V	D	T	I	M	E	K	N	V	T	V	T	H	A	Q	D	I	L	E	K	T	H	N	G	K	L	C	D	L	D
gi|157955439|gb|ABW06117.1| A/Indonesia/583H/2006	L	V	K	S	D	Q	I	C	I	G	Y	H	A	N	N	S	T	E	Q	V	D	T	I	M	E	K	N	V	T	V	T	H	A	Q	D	I	L	E	K	T	H	N	G	K	L	C	D	L	D
gi|157955458|gb|ABW06128.1| A/Indonesia/569H/2006	L	V	K	S	D	Q	I	C	I	G	Y	H	A	N	N	S	T	E	Q	V	D	T	I	M	E	K	N	V	T	V	T	H	A	Q	D	I	L	E	K	T	H	N	G	K	L	C	D	L	D
gi|157955477|gb|ABW06139.1| A/Indonesia/604H/2006	L	V	K	S	D	Q	I	C	I	G	Y	H	A	N	N	S	T	E	Q	V	D	T	I	M	E	K	N	V	T	V	T	H	A	Q	D	I	L	E	K	T	H	N	G	K	L	C	D	L	D
gi|157955496|gb|ABW06150.1| A/Indonesia/546bH/2006	L	V	K	S	D	Q	I	C	I	G	Y	H	A	N	N	S	T	E	Q	V	D	T	I	M	E	K	N	V	T	V	T	H	A	Q	D	I	L	E	K	T	H	N	G	K	L	C	D	L	D
gi|157955514|gb|ABW06160.1| A/Indonesia/560H/2006	L	V	K	S	D	Q	I	C	I	G	Y	H	A	N	N	S	T	E	Q	V	D	T	I	M	E	K	N	V	T	V	T	H	A	Q	D	I	L	E	K	T	H	N	G	K	L	C	D	L	D
gi|157955531|gb|ABW06169.1| A/Indonesia/542H/2006	L	V	K	S	D	Q	I	C	I	G	Y	H	A	N	N	S	T	E	Q	V	D	T	I	M	E	K	N	V	T	V	T	H	A	Q	D	I	L	E	K	T	H	N	G	K	L	C	D	L	D
gi|157955548|gb|ABW06178.1| A/Indonesia/546H/2006	L	V	K	S	D	Q	I	C	I	G	Y	H	A	N	N	S	T	E	Q	V	D	T	I	M	E	K	N	V	T	V	T	H	A	Q	D	I	L	E	K	T	H	N	G	K	L	C	D	L	D
gi|157955567|gb|ABW06189.1| A/Indonesia/536H/2006	L	V	K	S	D	Q	I	C	I	G	Y	H	A	N	N	S	T	E	Q	V	D	T	I	M	E	K	N	V	T	V	T	H	A	Q	D	I	L	E	K	T	H	N	G	K	L	C	D	L	D
gi|157955586|gb|ABW06200.1| A/Indonesia/535H/2006	L	V	K	S	D	Q	I	C	I	G	Y	H	A	N	N	S	T	E	Q	V	D	T	I	M	E	K	N	V	T	V	T	H	A	Q	D	I	L	E	K	T	H	N	G	K	L	C	D	L	D
gi|157955605|gb|ABW06211.1| A/Indonesia/538H/2006	L	V	K	S	D	Q	I	C	I	G	Y	H	A	N	N	S	T	E	Q	V	D	T	I	M	E	K	N	V	T	V	T	H	A	Q	D	I	L	E	K	T	H	N	G	K	L	C	D	L	D
gi|157955624|gb|ABW06222.1| A/Indonesia/567H/2006	L	V	K	S	D	Q	I	C	I	G	Y	H	A	N	N	S	T	E	Q	V	D	T	I	M	E	K	N	V	T	V	T	H	A	Q	D	I	L	E	K	T	H	N	G	K	L	C	D	L	D
gi|157955643|gb|ABW06233.1| A/Indonesia/534H/2006	-	V	K	S	D	Q	I	C	I	G	Y	H	A	N	N	S	T	E	Q	V	D	T	I	M	E	K	N	V	T	V	T	H	A	Q	D	I	L	E	K	T	H	N	G	K	L	C	D	L	D
gi|157955662|gb|ABW06244.1| A/Indonesia/341H/2006	L	V	K	S	D	Q	I	C	I	G	Y	H	A	N	N	S	T	E	Q	V	D	T	I	M	E	K	N	V	T	V	T	H	A	Q	D	I	L	E	K	T	H	N	G	K	L	C	D	L	D
gi|157955681|gb|ABW06255.1| A/Indonesia/321H/2006	L	V	K	S	D	Q	I	C	I	G	Y	H	A	N	N	S	T	E	Q	V	D	T	I	M	E	K	N	V	T	V	T	H	A	Q	D	I	L	E	K	T	H	N	G	K	L	C	D	L	D
gi|157955700|gb|ABW06266.1| A/Indonesia/292H/2006	L	V	K	S	D	Q	I	C	I	G	Y	H	A	N	N	S	T	E	Q	V	D	T	I	M	E	K	N	V	T	V	T	H	A	Q	D	I	L	E	K	T	H	N	G	K	L	C	D	L	D
gi|157955737|gb|ABW06287.1| A/Indonesia/298H/2006	L	V	K	S	D	Q	I	C	I	G	Y	H	A	N	N	S	T	E	Q	V	D	T	I	M	E	K	N	V	T	V	T	H	A	Q	D	I	L	E	K	T	H	N	G	K	L	C	N	L	D
gi|157955753|gb|ABW06295.1| A/Indonesia/286H/2006	L	V	K	S	D	Q	I	C	I	G	Y	H	A	N	N	S	T	E	Q	V	D	T	I	M	E	K	N	V	T	V	T	H	A	Q	D	I	L	E	K	T	H	N	G	K	L	C	D	L	D
gi|157955770|gb|ABW06304.1| A/Indonesia/283H/2006	L	V	K	S	D	Q	I	C	I	G	Y	H	A	N	N	S	T	E	Q	V	D	T	I	M	E	K	N	V	T	V	T	H	A	Q	D	I	L	E	K	T	H	N	G	K	L	C	D	L	D
gi|157955789|gb|ABW06315.1| A/Indonesia/245H/2005	-	-	-	-	D	Q	I	C	I	G	Y	H	A	N	N	S	T	E	Q	V	D	T	I	M	E	K	N	V	T	V	T	H	A	Q	D	I	L	E	K	T	H	N	G	K	L	C	D	L	D
gi|157955808|gb|ABW06326.1| A/Indonesia/239H/2005	-	-	-	-	D	Q	I	C	I	G	Y	H	A	N	N	S	T	E	Q	V	D	T	I	M	E	K	N	V	T	V	T	H	A	Q	D	I	L	E	K	T	H	N	G	K	L	C	D	L	D
gi|157955826|gb|ABW06336.1| A/Indonesia/195H/2005	L	V	K	S	D	Q	I	C	I	G	Y	H	A	N	N	S	T	E	Q	V	D	T	I	M	E	K	N	V	T	V	T	H	A	Q	D	I	L	E	K	T	H	N	G	K	L	C	D	L	D
gi|157955845|gb|ABW06347.1| A/Indonesia/160H/2005	L	V	K	S	D	Q	I	C	I	G	Y	H	A	N	N	S	T	E	Q	V	D	T	I	M	E	K	N	V	T	V	T	H	A	Q	D	I	L	E	K	T	H	N	G	K	L	C	D	L	D
gi|157955864|gb|ABW06358.1| A/Indonesia/175H/2005	L	V	K	S	D	Q	I	C	I	G	Y	H	A	N	N	S	T	E	Q	V	D	T	I	M	E	K	N	V	T	V	T	H	A	Q	D	I	L	E	K	T	H	N	G	K	L	C	D	L	D
gi|157955881|gb|ABW06367.1| A/Indonesia/7/2005	L	V	K	S	D	Q	I	C	I	G	Y	H	A	N	N	S	T	E	Q	V	D	T	I	M	E	K	N	V	T	V	T	H	A	Q	D	I	L	E	K	T	H	N	G	K	L	C	D	L	D
gi|157955899|gb|ABW06377.1| A/Indonesia/6/2005	L	V	K	S	D	Q	I	C	I	G	Y	H	A	N	N	S	T	E	Q	V	D	T	I	M	E	K	N	V	T	V	T	H	A	Q	D	I	L	E	K	T	H	N	G	K	L	C	D	L	D
gi|158144812|gb|ABW21647.1| hemagglutinin protein Influenza A virus A/mallard/Huadong/S/2005	L	V	K	S	D	Q	I	C	I	G	Y	H	A	N	N	S	T	E	Q	V	D	T	I	M	E	K	N	V	T	V	T	H	A	Q	D	I	L	E	K	T	H	N	G	K	L	C	D	L	D
gi|158144830|gb|ABW21657.1| A/mallard/Huadong/lk/2005	L	V	K	S	D	Q	I	C	I	G	Y	H	A	N	N	S	T	E	Q	V	D	T	I	M	E	K	N	V	T	V	T	H	A	Q	D	I	L	E	K	T	H	N	G	K	L	C	D	L	D
gi|158144848|gb|ABW21667.1| A/mallard/Huadong/hn/2005	L	V	K	S	D	Q	I	C	I	G	Y	H	A	N	N	S	T	E	Q	V	D	T	I	M	E	K	N	V	T	V	T	H	A	Q	D	I	L	E	K	T	H	N	G	K	L	C	N	L	D
gi|158144866|gb|ABW21677.1| A/mallard/Huadong/Y/2003	L	V	K	S	D	Q	I	C	I	G	Y	H	A	N	N	S	T	E	Q	V	D	T	I	M	E	K	N	V	T	V	T	H	A	Q	D	I	L	E	K	T	H	N	G	K	L	C	D	L	D
gi|158144886|gb|ABW21684.1| A/chicken/Cicurug/IPB24-RS/2006	L	V	K	S	D	Q	I	C	I	G	Y	H	A	N	N	S	T	E	Q	V	D	T	I	M	E	K	N	V	T	V	T	H	A	Q	D	I	L	E	K	T	H	N	G	K	L	C	D	L	D
gi|158263499|gb|ABW24462.1| A/Anhui/T2/2006	-	-	-	-	-	-	-	-	-	-	-	-	-	-	N	S	T	E	Q	V	D	T	I	M	E	K	N	V	T	V	T	H	A	Q	D	I	L	E	K	T	H	N	G	K	L	C	D	L	D
gi|158349809|gb|ABW37357.1| A/chicken/Suphanburi/137/2005	L	V	K	S	D	Q	I	C	I	G	Y	H	A	N	N	S	T	E	Q	V	D	T	I	M	E	K	N	V	T	V	T	H	A	Q	D	I	L	E	K	T	H	N	G	K	L	C	D	L	D
gi|158389145|gb|ABW37425.1| A/turkey/Egypt/F1/2006	L	V	K	S	D	Q	I	C	I	G	Y	H	A	N	N	S	T	E	Q	V	D	T	I	M	E	K	N	V	T	V	T	H	A	Q	D	I	L	E	K	T	H	N	G	K	L	C	D	L	D
gi|158389147|gb|ABW37426.1| A/turkey/Egypt/F2/2006	L	V	K	S	D	Q	I	C	I	G	F	H	A	N	N	S	T	E	Q	V	D	T	I	M	E	K	N	V	T	V	T	H	A	Q	D	I	L	E	K	T	H	N	G	K	L	C	D	L	D
gi|158389149|gb|ABW37427.1| A/chicken/Egypt/F3/2006	L	V	K	S	D	Q	I	C	I	G	Y	H	A	N	N	S	T	E	Q	V	D	T	I	M	E	K	N	V	T	V	T	H	A	Q	D	I	L	E	K	T	H	N	G	K	L	C	D	L	D
gi|158389151|gb|ABW37428.1| A/chicken/Egypt/F4/2006	L	V	K	S	D	Q	I	C	I	G	Y	H	A	N	N	S	T	E	Q	V	D	T	I	M	E	K	N	V	T	V	T	H	A	Q	D	I	L	E	K	T	H	N	G	K	L	C	D	L	D
gi|158389153|gb|ABW37429.1| A/duck/Egypt/F5/2006	L	V	K	S	D	Q	I	C	I	G	Y	H	A	N	N	S	T	E	Q	V	D	T	I	M	E	K	N	V	T	V	T	H	A	Q	D	I	L	E	K	T	H	N	G	K	L	C	D	L	D
gi|158389155|gb|ABW37430.1| A/chicken/Egypt/F6/2007	L	V	E	S	D	Q	I	C	I	G	Y	H	A	N	N	S	T	E	Q	V	D	T	I	M	E	K	N	V	T	V	T	H	A	Q	D	I	L	E	K	T	H	N	G	K	L	C	D	L	D
gi|158389157|gb|ABW37431.1| A/chicken/Egypt/R1/2006	L	V	K	S	D	Q	I	C	I	G	Y	H	A	N	N	S	T	E	Q	V	D	T	I	M	E	K	N	V	T	V	T	H	A	Q	D	I	L	E	K	T	H	N	G	K	L	C	D	L	D
gi|158389159|gb|ABW37432.1| A/chicken/Egypt/R2/2007	L	V	K	S	D	Q	I	C	I	G	Y	H	A	N	N	S	T	E	Q	V	D	T	I	M	E	K	N	V	T	V	T	H	A	Q	D	I	L	E	K	T	H	N	G	K	L	C	N	L	D
gi|158389161|gb|ABW37433.1| A/chicken/Egypt/R3/2007	L	V	E	S	D	Q	I	C	I	G	Y	H	A	N	N	S	T	E	Q	V	D	T	I	M	E	K	N	V	T	V	T	H	A	Q	D	I	L	E	K	T	H	N	G	K	L	C	N	L	D
gi|158389163|gb|ABW37434.1| A/goose/Egypt/R4/2007	L	V	K	S	D	Q	I	C	I	G	Y	H	A	N	N	S	T	E	Q	V	D	T	I	M	E	K	N	V	T	V	T	H	A	Q	D	I	L	E	K	T	H	N	G	K	L	C	N	L	D
gi|158389165|gb|ABW37435.1| A/duck/Egypt/R5/2007	L	V	K	S	D	Q	I	C	I	G	Y	H	A	N	N	S	T	E	Q	V	D	T	I	M	E	K	N	V	T	V	T	H	A	Q	D	I	L	E	K	T	H	N	G	K	L	C	N	L	D
gi|158389167|gb|ABW37436.1| A/chicken/Egypt/R6/2007	V	V	K	S	D	Q	I	C	I	G	Y	H	A	N	Y	S	T	E	Q	V	D	T	I	M	E	K	D	V	I	V	T	H	A	Q	D	I	L	E	K	T	H	N	G	K	L	C	N	L	E
gi|158516740|gb|ABW70133.1| A/domestic goose/Pavlodar/1/2005	L	V	K	S	D	Q	I	C	I	G	Y	H	A	N	N	S	T	E	Q	V	D	T	I	M	E	K	N	V	T	V	T	H	A	Q	D	I	L	E	K	T	H	N	G	K	L	C	D	L	D
gi|158538680|gb|ABW73730.1| A/environment/Korea/W150/2006	L	V	K	S	D	Q	I	C	I	G	Y	H	A	N	N	S	T	E	Q	V	D	T	I	M	E	K	N	V	T	V	T	H	A	Q	D	I	L	E	K	T	H	N	G	K	L	C	D	L	D
gi|158538699|gb|ABW73741.1| A/environment/Korea/W149/2006	L	V	K	S	D	Q	I	C	I	G	Y	H	A	N	N	S	T	E	Q	V	D	T	I	M	E	K	N	V	T	V	T	H	A	Q	D	I	L	E	K	T	H	N	G	K	L	C	D	L	D
gi|158538718|gb|ABW73752.1| A/quail/Korea/KJ4/2006	L	V	K	S	D	Q	I	C	I	G	Y	H	A	N	N	S	T	E	Q	V	D	T	I	M	E	K	N	V	T	V	T	H	A	Q	D	I	L	E	K	T	H	N	G	K	L	C	D	L	D
gi|158538737|gb|ABW73763.1| A/duck/Korea/Asan6/2006	L	V	K	S	D	Q	I	C	I	G	Y	H	A	N	N	S	T	E	Q	V	D	T	I	M	E	K	N	V	T	V	T	H	A	Q	D	I	L	E	K	T	H	N	G	K	L	C	D	L	D
gi|158538756|gb|ABW73774.1| A/duck/Korea/Asan5/2006	L	V	K	S	D	Q	I	C	I	G	Y	H	A	N	N	S	T	E	Q	V	D	T	I	M	E	K	N	V	T	V	T	H	A	Q	D	I	L	E	K	T	H	N	G	K	L	C	D	L	D
gi|158538775|gb|ABW73785.1| A/chicken/Korea/CA7/2006	L	V	K	S	D	Q	I	C	I	G	Y	H	A	N	N	S	T	E	Q	V	D	T	I	M	E	K	N	V	T	V	T	H	A	Q	D	I	L	E	K	T	H	N	G	K	L	C	D	L	D
gi|158538794|gb|ABW73796.1| A/chicken/Korea/IS2/2006	L	V	K	S	D	Q	I	C	I	G	Y	H	A	N	N	S	T	E	Q	V	D	T	I	M	E	K	N	V	T	V	T	H	A	Q	D	I	L	E	K	T	H	N	G	K	L	C	D	L	D
gi|158538813|gb|ABW73807.1| A/chicken/Korea/IS/2006	L	V	K	S	D	Q	I	C	I	G	Y	H	A	N	N	S	T	E	Q	V	D	T	I	M	E	K	N	V	T	V	T	H	A	Q	D	I	L	E	K	T	H	N	G	K	L	C	D	L	D
gi|158633820|gb|ABW75847.1| A/chicken/Korea/IS3/2006	L	V	K	S	D	Q	I	C	I	G	Y	H	A	N	N	S	T	E	Q	V	D	T	I	M	E	K	N	V	T	V	T	H	A	Q	D	I	L	E	K	T	H	N	G	K	L	C	D	L	D
gi|159139250|gb|ABW89589.1| A/chicken/Thailand/ICRC-V143/2007	L	V	K	S	D	Q	I	C	I	G	Y	H	A	N	N	S	T	E	Q	V	D	T	I	M	E	K	N	V	T	V	T	H	A	Q	D	I	L	E	K	T	H	N	G	K	L	C	D	L	D
gi|159161891|gb|ABW95938.1| A/duck/Guangxi/12/2003	L	V	K	S	D	Q	I	C	I	G	Y	H	A	N	N	S	T	E	Q	V	D	T	I	M	E	K	N	V	T	V	T	H	A	Q	N	I	L	E	K	T	H	N	G	K	L	C	D	L	D
gi|159161910|gb|ABW95949.1| A/duck/Guangxi/27/2003	L	V	K	S	D	Q	I	C	I	G	Y	H	A	N	N	S	T	E	Q	V	D	T	I	M	E	K	N	V	T	V	T	H	A	Q	N	I	L	E	K	T	H	N	G	K	L	C	D	L	D
gi|159895921|gb|ABX10496.1| A/chicken/Hebei/126/2005	L	V	K	S	D	Q	I	C	V	G	Y	H	A	N	N	S	T	E	Q	V	D	T	I	M	E	K	N	V	T	V	T	H	A	Q	D	I	Q	E	K	T	H	N	G	K	L	C	N	L	D
gi|159895923|gb|ABX10497.1| A/chicken/Hebei/102/2005	L	V	K	S	D	Q	I	C	V	G	Y	H	A	N	N	S	T	E	Q	V	D	T	I	M	E	K	N	V	T	V	T	H	A	Q	D	I	L	E	K	T	H	N	G	K	L	C	N	L	D
gi|159895958|gb|ABX10515.1| A/Thailand/16/2004	L	V	K	S	D	Q	I	C	I	G	Y	H	A	N	N	S	T	E	Q	V	D	T	I	M	E	K	N	V	T	V	T	H	A	Q	D	I	L	E	K	T	H	N	G	K	L	C	D	L	D
gi|160332312|sp|P09345.2|HEMA I59A0 RecName: Full Hemagglutinin Contains: RecName: Full Hemagglutinin HA1 chain Contains: RecName: Full Hemagglutinin HA2 chain Flags: Precursor	L	V	K	S	D	Q	I	C	I	G	Y	H	A	N	K	S	T	K	Q	V	D	T	I	M	E	K	N	V	T	V	T	H	A	Q	D	I	L	E	R	T	H	N	G	K	L	C	S	L	N
gi|160369952|gb|ABX38814.1| A/chicken/Burkina Faso/1347-16/2006	L	V	K	G	D	Q	I	C	I	G	Y	H	A	N	N	S	T	E	Q	V	D	T	I	M	E	K	N	V	T	V	T	H	A	Q	D	I	L	E	K	T	H	N	G	K	L	C	D	L	D
gi|160369971|gb|ABX38825.1| A/guinea fowl/Burkina Faso/1347-20/2006	L	V	K	G	D	Q	I	C	I	G	Y	H	A	N	N	S	T	E	Q	V	D	T	I	M	E	K	N	V	T	V	T	H	A	Q	D	I	L	E	K	T	H	N	G	K	L	C	D	L	D
gi|161019234|gb|ABX56047.1| A/Cygnus cygnus/Krasnodar/329/07	L	V	K	S	D	Q	I	C	I	G	Y	H	A	N	N	S	T	E	Q	V	D	T	I	M	E	K	N	V	T	V	T	H	A	Q	D	I	L	E	K	T	H	N	G	K	L	C	D	L	D
gi|161137743|gb|ABX57871.1| A/China/GD02/2006	L	V	K	S	D	Q	I	C	I	G	Y	H	A	N	N	S	T	E	Q	V	D	T	I	M	E	K	N	V	T	V	T	H	A	Q	D	I	L	E	K	T	H	N	G	K	L	C	D	L	D
gi|161338518|emb|CAO78559.1| A/mute swan/Germany/R1349/07	L	V	K	S	D	Q	I	C	I	G	Y	H	A	N	N	S	T	E	Q	V	D	T	I	M	E	K	N	V	T	V	T	H	A	Q	D	I	L	E	K	T	H	N	G	K	L	C	D	L	D
gi|161338520|emb|CAO78560.1| A/mute swan/Germany/R1359/2007	L	V	K	S	D	Q	I	C	I	G	Y	H	A	N	N	S	T	E	Q	V	D	T	I	M	E	K	N	V	T	V	T	H	A	Q	D	I	L	E	K	T	H	N	G	K	L	C	D	L	D
gi|161338524|emb|CAO79553.1| A/black-necked grebe/Germany/R1393/2007	L	V	K	S	D	Q	I	C	I	G	Y	H	A	N	N	S	T	E	Q	V	D	T	I	M	E	K	N	V	T	V	T	H	A	Q	D	I	L	E	K	T	H	N	G	K	L	C	D	L	D
gi|161367864|gb|ABX71211.1| A/clouded leopard/Thailand/KU-11/2004	L	V	K	S	D	Q	I	C	I	G	Y	H	A	N	N	S	T	E	Q	V	D	T	I	M	E	K	N	V	T	V	T	H	A	Q	D	I	L	E	K	T	H	N	G	K	L	C	D	L	D
gi|161897911|gb|ABX80054.1| A/avian/Russia/5354-vac/2005	L	V	K	S	D	Q	I	C	I	G	Y	H	A	N	N	S	T	E	Q	V	D	T	I	M	E	K	N	V	T	V	T	H	S	Q	D	I	L	E	K	T	H	N	G	K	L	C	D	L	D
gi|162296059|gb|ABX83938.1| A/wild duck/Hunan/021/2005	L	V	K	S	D	Q	I	C	I	G	Y	H	A	N	N	S	T	E	Q	V	D	T	I	M	E	K	N	V	T	V	T	H	A	Q	D	I	L	E	K	A	H	N	G	K	L	C	N	L	D
gi|162296081|gb|ABX83951.1| A/wild duck/Hunan/211/2005	L	V	K	S	D	Q	I	C	I	G	Y	H	A	N	N	S	T	E	Q	V	D	T	I	M	E	K	N	V	T	V	T	H	A	Q	D	I	L	E	K	T	H	N	G	K	L	C	D	L	D
gi|163965290|gb|ABY51580.1| A/chicken/Vietnam/10/2004	L	V	K	S	D	Q	I	C	I	G	Y	H	A	N	N	S	T	E	Q	V	D	T	I	M	E	K	N	V	T	V	T	H	A	Q	D	I	L	E	K	T	H	N	G	K	L	C	D	L	D
gi|163965309|gb|ABY51591.1| A/chicken/Vietnam/23/2004	L	V	K	S	D	Q	I	C	I	G	Y	H	A	N	N	S	T	E	Q	V	D	T	I	M	E	K	N	V	T	V	T	H	A	Q	D	I	L	E	K	T	H	N	G	K	L	C	D	L	D
gi|163965328|gb|ABY51602.1| A/chicken/Vietnam/24/2004	L	V	K	S	D	Q	I	C	I	G	Y	H	A	N	N	S	T	E	Q	V	D	T	I	M	E	K	N	V	T	V	T	H	A	Q	D	I	L	E	K	T	H	N	G	K	L	C	D	L	D
gi|164415206|gb|ABY53037.1| A/cat/Romania/TL/nov/2007	-	V	K	S	D	Q	I	C	I	G	Y	H	A	N	N	S	T	E	Q	V	D	T	I	M	E	K	N	V	T	V	T	H	A	Q	D	I	L	E	K	T	H	N	G	K	L	C	D	L	D
gi|164415208|gb|ABY53038.1| A/chicken/Romania/TL/nov/2007	-	V	K	S	D	Q	I	C	I	G	Y	H	A	N	N	S	T	E	Q	V	D	T	I	M	E	K	N	V	T	V	T	H	A	Q	D	I	L	E	K	T	H	N	G	K	L	C	D	L	D
gi|164415210|gb|ABY53039.1| A/duck/Romania/TL/nov/2007	-	V	K	S	D	Q	I	C	I	G	Y	H	A	N	N	S	T	E	Q	V	D	T	I	M	E	K	N	V	T	V	T	H	A	Q	D	I	L	E	K	T	H	N	G	K	L	C	D	L	D
gi|165855558|gb|ABY67919.1| A/duck/Nong-Khai/Thailand/KU-56/2007	L	V	K	S	D	Q	I	C	I	G	Y	H	A	N	N	S	T	E	Q	V	D	T	I	M	E	K	N	V	T	V	T	H	A	Q	D	I	L	E	K	T	H	N	G	K	L	C	D	L	D
gi|165973136|gb|ABY76247.1| A/chicken/Egypt/06207-NLQP/2006	L	V	K	S	D	Q	I	C	I	G	Y	H	A	N	N	S	T	E	Q	V	D	T	I	M	E	K	N	V	T	V	T	H	A	Q	D	I	L	E	K	T	H	N	G	K	L	C	D	L	D
gi|165973138|gb|ABY76248.1| A/chicken/Egypt/06459-3-NLQP/2006	L	V	K	S	D	Q	I	C	I	G	Y	H	A	N	N	S	T	E	Q	V	D	T	I	M	E	K	N	V	T	V	T	H	A	Q	D	I	L	E	K	T	H	N	G	K	L	C	D	L	D
gi|165973140|gb|ABY76249.1| A/chicken/Egypt/06495-NLQP/2006	L	V	K	S	D	Q	I	C	I	G	Y	H	A	N	N	S	T	E	Q	V	D	T	I	M	E	K	N	V	T	V	T	H	A	Q	D	I	L	E	K	T	H	N	G	K	L	C	D	L	D
gi|165973142|gb|ABY76250.1| A/chicken/Egypt/06541-NLQP/2006	L	V	K	S	D	Q	I	C	I	G	Y	H	A	N	N	S	T	E	Q	V	D	T	I	M	E	K	N	V	T	V	T	H	A	Q	D	I	L	E	K	T	H	N	G	K	L	C	D	L	D
gi|165973144|gb|ABY76251.1| A/chicken/Egypt/06959-NLQP/2006	L	V	K	S	D	Q	I	C	I	G	Y	H	A	N	N	S	T	E	Q	V	D	T	I	M	E	K	N	V	T	V	T	H	A	Q	D	I	L	E	K	T	H	N	G	K	L	C	D	L	D
gi|165974692|gb|ABY76282.1| A/chicken/Rostov/22-1/2007	L	V	K	S	D	Q	I	C	I	G	Y	H	A	N	N	S	T	E	H	V	D	T	I	M	E	K	N	V	T	V	T	H	A	Q	D	I	L	E	K	A	H	N	G	R	L	C	D	L	D
gi|166034473|gb|ABY79008.1| A/duck/Egypt/3043NAMRU3-CLEVB56/2007	L	V	K	S	D	Q	I	C	I	G	Y	H	A	N	N	S	T	E	Q	V	D	T	I	M	E	K	N	V	T	V	T	H	A	Q	D	I	L	E	K	T	H	N	G	K	L	C	D	L	D
gi|166034475|gb|ABY79009.1| A/chicken/Egypt/3044NAMRU3-CLEVB59/2007	L	V	K	S	D	Q	I	C	I	G	Y	H	A	N	N	S	T	E	Q	V	D	T	I	M	E	K	N	V	T	V	T	H	A	Q	D	I	L	E	K	T	H	N	G	K	L	C	D	L	D
gi|166034477|gb|ABY79010.1| A/chicken/Egypt/3045NAMRU3-CLEVB60/2007	L	V	K	S	D	Q	I	C	I	G	Y	H	A	N	N	S	T	E	Q	V	D	T	I	M	E	K	N	V	T	V	T	H	A	Q	D	I	L	E	K	T	H	N	G	K	L	C	D	L	D
gi|166034479|gb|ABY79011.1| A/chicken/Egypt/3046NAMRU3-CLEVB62/2007	L	V	K	S	D	Q	I	C	I	G	Y	H	A	N	N	S	T	E	Q	V	D	T	I	M	E	K	N	V	T	V	T	H	A	Q	D	I	L	E	K	T	H	N	G	K	L	C	D	L	D
gi|166034481|gb|ABY79012.1| A/duck/Egypt/3047NAMRU3-CLEVB63/2007	I	V	K	S	D	Q	I	C	I	G	Y	H	A	N	N	S	T	E	H	V	D	T	I	M	E	K	N	V	T	V	T	H	A	Q	D	I	L	E	K	T	H	N	G	K	L	C	D	L	D
gi|166034483|gb|ABY79013.1| A/duck/Egypt/3048NAMRU3-CLEVB74/2007	I	V	K	S	D	Q	I	C	I	G	Y	H	A	N	N	S	T	E	H	V	D	T	I	M	E	K	N	V	T	V	T	H	A	Q	D	I	L	E	K	T	H	N	G	K	L	C	D	L	D
gi|166034485|gb|ABY79014.1| A/chicken/Egypt/3049NAMRU3-CLEVB75/2007	L	V	K	S	D	Q	I	C	I	G	Y	H	A	N	N	S	T	E	Q	V	D	T	I	M	E	K	N	V	T	V	T	H	A	Q	D	I	L	E	K	T	H	N	G	K	L	C	D	L	N
gi|166034487|gb|ABY79015.1| A/quail/Egypt/3050NAMRU3-CLEVB77/2007	L	V	K	S	D	Q	I	C	I	G	Y	H	A	N	N	S	T	E	Q	V	D	T	I	M	E	K	N	V	T	V	T	H	A	Q	D	I	L	E	K	T	H	N	G	K	L	C	D	L	D
gi|166034489|gb|ABY79016.1| A/chicken/Egypt/3051NAMRU3-CLEVB78/2007	L	V	E	S	D	Q	I	C	I	G	Y	H	A	N	N	S	T	E	Q	V	D	T	I	M	E	K	N	V	T	V	T	H	A	Q	D	I	L	E	K	T	H	N	G	K	L	C	D	L	D
gi|166034491|gb|ABY79017.1| A/chicken/Egypt/3052NAMRU3-CLEVB104/2007	L	V	K	S	D	Q	I	C	I	G	Y	H	A	N	N	S	T	E	Q	V	D	T	I	M	E	K	N	V	T	V	T	H	A	Q	D	I	L	E	K	T	H	N	G	K	L	C	D	L	D
gi|166034493|gb|ABY79018.1| A/crow/Egypt/9382NAMRU3-CLEVB111/2007	L	V	K	S	D	Q	I	C	I	G	Y	H	A	N	N	S	T	E	Q	V	D	T	I	M	E	K	N	V	T	V	T	H	A	Q	D	I	L	E	K	T	H	N	G	K	L	C	D	L	D
gi|166034495|gb|ABY79019.1| A/chicken/Egypt/9383NAMRU3-CLEVB112/2007	L	V	K	S	D	Q	I	C	I	G	Y	H	A	N	N	S	T	E	Q	V	D	T	I	M	E	K	N	V	T	V	T	H	A	Q	D	I	L	E	K	T	H	N	G	K	L	C	D	L	D
gi|166034497|gb|ABY79020.1| A/chicken/Egypt/9384NAMRU3-CLEVB118/2007	L	V	K	S	D	Q	I	C	I	G	Y	H	A	N	N	S	T	E	Q	V	D	T	I	M	E	K	N	V	T	V	T	H	A	Q	D	I	L	E	K	T	H	N	G	K	L	C	D	L	D
gi|166034499|gb|ABY79021.1| A/chicken/Egypt/9385NAMRU3-CLEVB125/2007	L	V	E	S	D	Q	I	C	I	G	Y	H	A	N	N	S	T	E	Q	V	D	T	I	M	E	K	N	V	T	V	T	H	A	Q	D	I	L	E	K	T	H	N	G	K	L	C	D	L	D
gi|166034501|gb|ABY79022.1| A/chicken/Egypt/9386NAMRU3-CLEVB136/2007	L	V	E	S	D	Q	I	C	I	G	Y	H	A	N	N	S	T	E	Q	V	D	T	I	M	E	K	N	V	T	V	T	H	A	Q	D	I	L	E	K	T	H	N	G	K	L	C	D	L	D
gi|166034503|gb|ABY79023.1| A/chicken/Egypt/9387NAMRU3-CLEVB148/2007	L	V	E	S	D	Q	I	C	I	G	Y	H	A	N	N	S	T	E	Q	V	D	T	I	M	E	K	N	V	T	V	T	H	A	Q	D	I	L	E	K	T	H	N	G	K	L	C	D	L	D
gi|166034505|gb|ABY79024.1| A/chicken/Egypt/9388NAMRU3-CLEVB149/2007	L	V	K	S	D	Q	I	C	I	G	Y	H	A	N	N	S	T	E	Q	V	D	T	I	M	E	K	N	V	T	V	T	H	A	Q	D	I	L	E	K	T	H	N	G	K	L	C	D	L	D
gi|166034507|gb|ABY79025.1| A/chicken/Egypt/9389NAMRU3-CLEVB150/2007	L	V	K	S	D	Q	I	C	I	G	Y	H	A	N	N	S	T	E	Q	V	D	T	I	M	E	K	N	V	T	V	T	H	A	Q	D	I	L	E	K	T	H	N	G	K	L	C	D	L	D
gi|166034509|gb|ABY79026.1| A/chicken/Egypt/9390NAMRU3-CLEVB157/2007	L	V	E	S	D	Q	I	C	I	G	Y	H	A	N	N	S	T	E	Q	V	D	T	I	M	E	K	N	V	T	V	T	H	A	Q	D	I	L	E	K	T	H	N	G	K	L	C	D	L	D
gi|166034511|gb|ABY79027.1| A/chicken/Egypt/9391NAMRU3-CLEVB158/2007	L	V	E	S	D	Q	I	C	I	G	Y	H	A	N	N	S	T	E	Q	V	D	T	I	M	E	K	N	V	T	V	T	H	A	Q	D	I	L	E	K	T	H	N	G	K	L	C	D	L	D
gi|166034513|gb|ABY79028.1| A/chicken/Egypt/9392NAMRU3-CLEVB167/2007	L	V	E	S	D	Q	I	C	I	G	Y	H	A	N	N	S	T	E	Q	V	D	T	I	M	E	K	N	V	T	V	T	H	A	Q	D	I	L	E	K	T	H	N	G	K	L	C	D	L	D
gi|166034515|gb|ABY79029.1| A/chicken/Egypt/9396NAMRU3-CLEVB187/2007	L	V	K	S	D	Q	I	C	I	G	Y	H	A	N	N	S	T	E	Q	V	D	T	I	M	E	K	N	V	T	V	T	H	A	Q	D	I	L	E	K	T	H	N	G	K	L	C	D	L	D
gi|166034517|gb|ABY79030.1| A/chicken/Egypt/9397NAMRU3-CLEVB188/2007	L	V	K	S	D	Q	I	C	I	G	Y	H	A	N	N	S	T	E	Q	V	D	T	I	M	E	K	N	V	T	V	T	H	A	Q	D	I	L	E	K	T	H	N	G	K	L	C	D	L	D
gi|166034519|gb|ABY79031.1| A/turkey/Egypt/9398NAMRU3-CLEVB195/2007	L	V	K	S	D	Q	I	C	I	G	Y	H	A	N	N	S	T	E	Q	V	D	T	I	M	E	K	N	V	T	V	T	H	A	Q	D	I	L	E	K	T	H	N	G	K	L	C	D	L	D
gi|166034521|gb|ABY79032.1| A/duck/Egypt/9399NAMRU3-CLEVB202/2007	L	V	K	S	D	Q	I	C	I	G	Y	H	A	N	N	S	T	E	Q	V	D	T	I	M	E	K	N	V	T	V	T	H	A	Q	D	I	L	E	K	T	H	N	G	K	L	C	D	L	N
gi|166034523|gb|ABY79033.1| A/chicken/Egypt/9400NAMRU3-CLEVB211/2007	L	V	K	S	D	Q	I	C	I	G	Y	H	A	N	N	S	T	E	Q	V	D	T	I	M	E	K	N	V	T	V	T	H	A	Q	D	I	L	E	K	T	H	N	G	K	L	C	N	L	D
gi|166065490|gb|ABY79830.1| A/chicken/Ghana/2534/2007	L	V	K	G	D	Q	I	C	I	G	Y	H	A	N	N	S	T	E	Q	V	D	T	I	M	E	K	N	V	T	V	T	H	A	Q	D	I	L	E	K	T	H	N	G	K	L	C	D	L	D
gi|166065492|gb|ABY79831.1| A/chicken/Egypt/452-2/2007	-	-	-	-	-	-	-	-	-	-	Y	H	A	N	N	S	T	E	Q	V	D	T	I	M	E	K	N	V	T	V	T	H	A	Q	D	I	L	E	K	T	H	N	G	K	L	C	D	L	D
gi|166065494|gb|ABY79832.1| A/chicken/Egypt/2628-1/2007	L	V	K	S	D	Q	I	C	I	G	Y	H	A	N	N	S	T	E	Q	V	D	T	I	M	E	K	N	V	T	V	T	H	A	Q	D	I	L	E	K	T	H	N	G	K	L	C	D	L	D
gi|166065496|gb|ABY79833.1| A/duck/Egypt/5169-1/2007	L	V	K	S	D	Q	I	C	I	G	Y	H	A	N	N	S	T	E	Q	V	D	T	I	M	E	K	N	V	T	V	T	H	A	Q	D	I	L	E	K	T	H	N	G	K	L	C	D	L	D
gi|166065498|gb|ABY79834.1| A/chicken/Togo/4106-1/2007	L	V	K	S	D	Q	I	C	I	G	Y	H	A	N	N	S	T	E	Q	V	D	T	I	M	E	K	N	V	T	V	T	H	A	Q	D	I	L	E	K	T	H	N	G	K	I	C	D	L	D
gi|166239962|gb|ABY86497.1| hemagglutinin precursor Influenza A virus A/turkey/Islamabad-Pakistan/NARC-7871/02/2007	L	V	K	S	D	Q	I	C	I	G	Y	H	A	N	N	S	T	E	Q	V	D	T	I	M	E	K	N	V	T	V	T	H	A	Q	D	I	L	E	K	T	H	N	G	K	L	C	D	L	D
gi|166239964|gb|ABY86498.1| hemagglutinin precursor Influenza A virus A/goose/Lahore-Pakistan/NARC-3321/4/2006	L	V	K	S	D	Q	I	C	I	G	Y	H	A	N	N	S	T	E	Q	V	D	T	I	M	E	K	N	V	T	V	T	H	A	Q	D	I	L	E	K	T	H	N	G	K	L	C	D	L	D
gi|166239966|gb|ABY86499.1| hemagglutinin precursor Influenza A virus A/peacock/Mansehra-Pakistan/NARC-7558/02/2007	L	V	K	S	D	Q	I	C	I	G	Y	H	A	N	N	S	T	E	Q	V	D	T	I	M	E	K	N	V	T	V	T	H	A	Q	D	I	L	E	K	T	H	N	G	K	L	C	D	L	D
gi|166782742|gb|ABY88905.1| A/chicken/Malaysia/5223/2007	L	V	K	G	D	Q	I	C	I	G	Y	H	A	N	N	S	T	E	Q	V	D	T	I	M	E	K	N	V	T	V	T	H	A	Q	D	I	L	E	K	T	H	N	G	K	L	C	D	L	D
gi|166798259|gb|ABY89674.1| A/chicken/Rostov-on-Don/35/2007	L	V	K	S	D	Q	I	C	I	G	Y	H	A	N	N	S	T	E	H	V	D	T	I	M	E	K	N	V	T	V	T	H	A	Q	D	I	L	E	K	A	H	N	G	R	L	C	D	L	D
gi|166997886|emb|CAM57329.1| A/common pochard/France/06167-2.1/2006	L	V	K	S	D	Q	I	C	I	G	Y	H	A	N	N	S	T	E	Q	V	D	T	I	M	E	K	N	V	T	V	T	H	A	Q	D	I	L	E	K	T	H	N	G	K	L	C	D	L	D
gi|166997888|emb|CAM57330.1| A/turkey/France/06222-1.1/2006	L	V	K	S	D	Q	I	C	I	G	Y	H	A	N	N	S	T	E	Q	V	D	T	I	M	E	K	N	V	T	V	T	H	A	Q	D	I	L	E	K	T	H	N	G	K	L	C	D	L	D
gi|166997890|emb|CAM57331.1| A/mute swan/France/06303/2006	L	V	K	S	D	Q	I	C	I	G	Y	H	A	N	N	S	T	E	Q	V	D	T	I	M	E	K	N	V	T	V	T	H	A	Q	D	I	L	E	K	T	H	N	G	K	L	C	D	L	D
gi|166997892|emb|CAM57332.1| A/greylag goose/France/06310/2006	L	V	K	S	D	Q	I	C	I	G	Y	H	A	N	N	S	T	E	Q	V	D	T	I	M	E	K	N	V	T	V	T	H	A	Q	D	I	L	E	K	T	H	N	G	K	L	C	D	L	D
gi|166997894|emb|CAM57333.1| A/mute swan/France/06631a/2006	L	V	K	S	D	Q	I	C	I	G	Y	H	A	N	N	S	T	E	Q	V	D	T	I	M	E	K	N	V	T	V	T	H	A	Q	D	I	L	E	K	T	H	N	G	K	L	C	D	L	D
gi|167613753|gb|ABZ89504.1| A/houbara bustard/Saudi Arabia/6732-1/2007	L	V	K	S	D	Q	I	C	I	G	Y	H	A	N	N	S	T	E	Q	V	D	T	I	M	E	K	N	V	T	V	T	H	A	Q	D	I	L	E	K	T	H	N	G	K	L	C	D	L	D
gi|167613755|gb|ABZ89505.1| A/turkey/Saudi Arabia/6732-6/2007	L	V	K	S	D	Q	I	C	I	G	Y	H	A	N	N	S	T	E	Q	V	D	T	I	M	E	K	N	V	T	V	T	H	A	Q	D	I	L	E	K	T	H	N	G	K	L	C	D	L	D
gi|167613757|gb|ABZ89506.1| A/chicken/Benin/6693-16/2007	L	A	K	S	D	Q	I	C	I	G	Y	H	A	N	N	S	T	E	R	V	D	T	I	M	E	K	N	V	T	V	T	H	A	Q	D	I	L	E	K	T	H	N	G	K	L	C	D	L	D
gi|167716899|gb|ABZ91690.1| A/domestic green-winged teal/Hunan/79/2005	L	V	K	S	D	Q	I	C	I	G	Y	H	A	N	N	S	T	E	Q	V	D	T	I	M	E	K	N	V	T	V	T	H	A	Q	D	I	L	E	K	T	H	N	G	K	L	C	D	L	D
gi|167716901|gb|ABZ91691.1| A/domestic green-winged teal/Hunan/67/2005	L	V	K	S	D	Q	I	C	I	G	Y	H	A	N	N	S	T	E	Q	V	D	T	I	M	E	K	N	V	T	V	T	H	A	Q	D	I	L	E	K	T	H	N	G	K	L	C	D	L	D
gi|167859340|gb|ACA04629.1| A/chicken/Vietnam/15/2004	L	V	K	S	D	Q	I	C	I	G	Y	H	A	N	N	S	T	E	Q	V	D	T	I	M	E	K	N	V	T	V	T	H	A	Q	D	I	L	E	K	T	H	N	G	K	L	C	D	L	D
gi|168203437|gb|ACA21566.1| A/chicken/Kuwait/KISR2/2007	L	V	K	S	D	Q	I	C	I	G	Y	H	A	N	N	S	T	E	Q	V	D	T	I	M	E	K	N	V	T	V	T	H	A	Q	D	I	L	E	K	T	H	N	G	K	L	C	D	L	D
gi|168203456|gb|ACA21577.1| A/chicken/Kuwait/KISR3/2007	L	V	K	S	D	Q	I	C	I	G	Y	H	A	N	N	S	T	E	Q	V	D	T	I	M	E	K	N	V	T	V	T	H	A	Q	D	I	L	E	K	T	H	N	G	K	L	C	D	L	D
gi|168203475|gb|ACA21588.1| A/chicken/Kuwait/KISR5/2007	L	V	K	S	D	Q	I	C	I	G	Y	H	A	N	N	S	T	E	Q	V	D	T	I	M	E	K	N	V	T	V	T	H	A	Q	D	I	L	E	K	T	H	N	G	K	L	C	D	L	D
gi|168203494|gb|ACA21599.1| A/chicken/Kuwait/KISR6/2007	L	V	K	S	D	Q	I	C	I	G	Y	H	A	N	N	S	T	E	Q	V	D	T	I	M	E	K	N	V	T	V	T	H	A	Q	D	I	L	E	K	T	H	N	G	K	L	C	D	L	D
gi|168203513|gb|ACA21610.1| A/chicken/Kuwait/KISR7/2007	L	V	K	S	D	Q	I	C	I	G	Y	H	A	N	N	S	T	E	Q	V	D	T	I	M	E	K	N	V	T	V	T	H	A	Q	D	I	L	E	K	T	H	N	G	K	L	C	D	L	D
gi|168203532|gb|ACA21621.1| A/chicken/Kuwait/KISR8/2007	L	V	K	S	D	Q	I	C	I	G	Y	H	A	N	N	S	T	E	Q	V	D	T	I	M	E	K	N	V	T	V	T	H	A	Q	D	I	L	E	K	T	H	N	G	K	L	C	D	L	D
gi|168203551|gb|ACA21632.1| A/chicken/Kuwait/KISR9/2007	L	V	K	S	D	Q	I	C	I	G	Y	H	A	N	N	S	T	E	Q	V	D	T	I	M	E	K	N	V	T	V	T	H	A	Q	D	I	L	E	K	T	H	N	G	K	L	C	D	L	D
gi|168203844|gb|ACA21691.1| A/starling/Rostov-on-Don/39/2007	L	V	K	S	D	Q	I	C	I	G	Y	H	A	N	N	S	T	E	H	V	D	T	I	M	E	K	N	V	T	V	T	H	A	Q	D	I	L	E	K	A	H	N	G	R	L	C	D	L	D
gi|168258985|gb|ACA23174.1| A/whooper swan/Scotland/1430/2006	L	V	K	S	D	Q	I	C	I	G	Y	H	A	N	N	S	T	E	Q	V	D	T	I	M	E	K	N	V	T	V	T	H	A	Q	D	I	L	E	K	T	H	N	G	K	L	C	D	L	D
gi|168445525|gb|ACA23987.1| A/muscovy duck/Rostov-on-Don/51/2007	L	V	K	S	D	Q	I	C	I	G	Y	H	A	N	N	S	T	E	H	V	D	T	I	M	E	K	N	V	T	V	T	H	A	Q	D	I	L	E	K	A	H	N	G	R	L	C	D	L	D
gi|168445543|gb|ACA23997.1| A/pigeon/Rostov-on-Don/6/2007	L	V	K	S	D	Q	I	C	I	G	Y	H	A	N	N	S	T	E	H	V	D	T	I	M	E	K	N	V	T	V	T	H	A	Q	D	I	L	E	K	A	H	N	G	R	L	C	D	L	D
gi|168805354|gb|ACA28750.1| A/Cygnus olor/Czech Republic/10662/06	L	V	K	S	D	Q	I	C	I	G	Y	H	A	N	N	S	T	E	Q	V	D	T	I	M	E	K	N	V	T	V	T	H	A	Q	D	I	L	E	K	T	H	N	G	K	L	C	D	L	D
gi|168805356|gb|ACA28751.1| A/Cygnus olor/Czech Republic/10814/06	L	V	K	S	D	Q	I	C	I	G	Y	H	A	N	N	S	T	E	Q	V	D	T	I	M	E	K	N	V	T	V	T	H	A	Q	D	I	L	E	K	T	H	N	G	K	L	C	D	L	D
gi|168805358|gb|ACA28752.1| A/Cygnus olor/Czech Republic/5583/06	L	V	K	S	D	Q	I	C	I	G	Y	H	A	N	N	S	T	E	Q	V	D	T	I	M	E	K	N	V	T	V	T	H	A	Q	D	I	L	E	K	T	H	N	G	K	L	C	D	L	D
gi|168805360|gb|ACA28753.1| A/Cygnus olor/Czech Republic/6206/06	L	V	K	S	D	Q	I	C	I	G	Y	H	A	N	N	S	T	E	Q	V	D	T	I	M	E	K	N	V	T	V	T	H	A	Q	D	I	L	E	K	T	H	N	G	K	L	C	D	L	D
gi|168805362|gb|ACA28754.1| A/Cygnus olor/Czech Republic/5963/06	L	V	K	S	D	Q	I	C	I	G	Y	H	A	N	N	S	T	E	Q	V	D	T	I	M	E	K	N	V	T	V	T	H	A	Q	D	I	L	E	K	T	H	N	G	K	L	C	D	L	D
gi|168805364|gb|ACA28755.1| A/Cygnus olor/Czech Republic/7185/06	L	V	K	S	D	Q	I	C	I	G	Y	H	A	N	N	S	T	E	Q	V	D	T	I	M	E	K	N	V	T	V	T	H	A	Q	D	I	L	E	K	T	H	N	G	K	L	C	D	L	D
gi|168805366|gb|ACA28756.1| A/Cygnus olor/Czech Republic/5761/06	L	V	K	S	D	Q	I	C	I	G	Y	H	A	N	N	S	T	E	Q	V	D	T	I	M	E	K	N	V	T	V	T	H	A	Q	D	I	L	E	K	T	H	N	G	K	L	C	D	L	D
gi|168805368|gb|ACA28757.1| A/Cygnus olor/Czech Republic/7208/06	L	V	K	S	D	Q	I	C	I	G	Y	H	A	N	N	S	T	E	Q	V	D	T	I	M	E	K	N	V	T	V	T	H	A	Q	D	I	L	E	K	T	H	N	G	K	L	C	D	L	D
gi|168805370|gb|ACA28758.1| A/Cygnus olor/Czech Republic/6111/06	L	V	K	S	D	Q	I	C	I	G	Y	H	A	N	N	S	T	E	Q	V	D	T	I	M	E	K	N	V	T	V	T	H	A	Q	D	I	L	E	K	T	H	N	G	K	L	C	D	L	D
gi|168805372|gb|ACA28759.1| A/Mergus albellus/Slovakia/Vh212/2006	L	V	K	S	D	Q	I	C	I	G	Y	H	A	N	N	S	T	E	Q	V	D	T	I	M	E	K	N	V	T	V	T	H	A	Q	D	I	L	E	K	T	H	N	G	K	L	C	D	L	D
gi|168805374|gb|ACA28760.1| A/Cygnus olor/Czech Republic/6461/06	L	V	K	S	D	Q	I	C	I	G	Y	H	A	N	N	S	T	E	Q	V	D	T	I	M	E	K	N	V	T	V	T	H	A	Q	D	I	L	E	K	T	H	N	G	K	L	C	D	L	D
gi|168805376|gb|ACA28761.1| A/Peregrine falcon/Slovakia/Vh246/06	L	V	K	S	D	Q	I	C	I	G	Y	H	A	N	N	S	T	E	Q	V	D	T	I	M	E	K	N	V	T	V	T	H	A	Q	D	I	L	E	K	T	H	N	G	K	L	C	D	L	D
gi|168805378|gb|ACA28762.1| A/chicken/Czech Republic/11242-38/2007	L	V	K	S	D	Q	I	C	I	G	Y	H	A	N	N	S	T	E	Q	V	D	T	I	M	E	K	N	V	T	V	T	H	A	Q	D	I	L	E	K	T	H	N	G	K	L	C	D	L	D
gi|168805380|gb|ACA28763.1| A/turkey/Czech Republic/10309-3/07	L	V	K	S	D	Q	I	C	I	G	Y	H	A	N	N	S	T	E	Q	V	D	T	I	M	E	K	N	V	T	V	T	H	A	Q	D	I	L	E	K	T	H	N	G	K	L	C	D	L	D
gi|168805382|gb|ACA28764.1| A/Cygnus olor/Czech Republic/10732/07	L	V	K	S	D	Q	I	C	I	G	Y	H	A	N	N	S	T	E	Q	V	D	T	I	M	E	K	N	V	T	V	T	H	A	Q	D	I	L	E	K	T	H	N	G	K	L	C	D	L	D
gi|168810699|gb|ACA29666.1| A/chicken/Egypt/06553-NLQP/2006	L	V	K	S	D	Q	I	C	I	G	Y	H	A	N	N	S	T	E	Q	V	D	T	I	M	E	K	N	V	T	V	T	H	A	Q	D	I	L	E	K	T	H	N	G	K	L	C	D	L	D
gi|168810701|gb|ACA29667.1| A/chicken/Egypt/06612-NLQP/2006	L	V	K	S	D	Q	I	C	I	G	Y	H	A	N	N	S	T	E	Q	V	D	T	I	M	E	K	N	V	T	V	T	H	A	Q	D	I	L	E	K	T	H	N	G	K	L	C	D	L	D
gi|168810703|gb|ACA29668.1| A/quail/Egypt/07120-NLQP/2007	L	V	K	S	D	Q	I	C	I	G	Y	H	A	N	N	S	T	E	Q	V	D	T	I	M	E	K	N	V	T	V	T	H	A	Q	D	I	L	E	K	T	H	N	G	K	L	C	D	L	D
gi|168810705|gb|ACA29669.1| A/chicken/Egypt/07125-NLQP/2007	L	V	K	S	D	Q	I	C	I	G	Y	H	A	N	N	S	T	E	Q	V	D	T	I	M	E	K	N	V	T	V	T	H	A	Q	D	I	L	E	K	T	H	N	G	K	L	C	D	L	D
gi|168810707|gb|ACA29670.1| A/chicken/Egypt/07181-NLQP/2007	L	V	K	S	D	Q	I	C	I	G	Y	H	A	N	N	S	T	E	Q	V	D	T	I	M	E	K	N	V	T	V	T	H	A	Q	D	I	L	E	K	T	H	N	G	K	L	C	D	L	D
gi|168810709|gb|ACA29671.1| A/chicken/Egypt/07201-NLQP/2007	-	-	-	-	D	Q	I	C	I	G	Y	H	A	N	N	S	T	E	Q	V	D	T	I	M	E	K	N	V	T	V	T	H	A	Q	D	I	L	E	K	T	H	N	G	K	L	C	D	L	D
gi|168810711|gb|ACA29672.1| A/chicken/Egypt/07202-NLQP/2007	L	V	K	S	D	Q	I	C	I	G	Y	H	A	N	N	S	T	E	Q	V	D	T	I	M	E	K	N	V	T	V	T	H	A	Q	D	I	L	E	K	T	H	N	G	K	L	C	D	L	D
gi|168810713|gb|ACA29673.1| A/turkey/Egypt/07203-NLQP/2007	L	V	K	S	D	Q	I	C	I	G	Y	H	A	N	N	S	T	E	Q	V	D	T	I	M	E	K	N	V	T	V	T	H	A	Q	D	I	L	E	K	T	H	N	G	K	L	C	D	L	D
gi|168810715|gb|ACA29674.1| A/duck/Egypt/07264S-NLQP/2007	L	V	K	S	D	Q	I	C	I	G	Y	H	A	N	N	S	T	E	Q	V	D	T	I	M	E	K	N	V	T	V	T	H	A	Q	D	I	L	E	K	T	H	N	G	K	L	C	D	L	N
gi|168810717|gb|ACA29675.1| A/duck/Egypt/07322S-NLQP/2007	L	V	K	S	D	Q	I	C	I	G	Y	H	A	N	N	S	T	E	Q	V	D	T	I	M	E	K	N	V	T	V	T	H	A	Q	D	I	L	E	K	T	H	N	G	K	L	C	D	L	D
gi|168810719|gb|ACA29676.1| A/goose/Egypt/07364S-NLQP/2007	-	-	K	S	D	Q	I	C	I	G	Y	H	A	N	N	S	T	E	Q	V	D	T	I	M	E	K	N	V	T	V	T	H	A	Q	D	I	L	E	K	T	H	N	G	K	L	C	D	L	D
gi|168810721|gb|ACA29677.1| A/turkey/Egypt/07444S-NLQP/2007	L	V	K	S	D	Q	I	C	I	G	Y	H	A	N	N	S	T	E	Q	V	D	T	I	M	E	K	N	V	T	V	T	H	A	Q	D	I	L	E	K	T	H	N	G	K	L	C	D	L	D
gi|168810723|gb|ACA29678.1| A/chicken/Egypt/07632S-NLQP/2007	L	V	K	S	D	Q	I	C	I	G	Y	H	A	N	N	S	T	E	Q	V	D	T	I	M	E	K	N	V	T	V	T	H	A	Q	D	I	L	E	K	T	H	N	G	K	L	C	D	L	D
gi|168810725|gb|ACA29679.1| A/chicken/Egypt/07665S-NLQP/2007	L	V	K	S	D	Q	I	C	I	G	Y	H	A	N	N	S	T	E	Q	V	D	T	I	M	E	K	N	V	T	V	T	H	A	Q	D	I	L	E	K	T	H	N	G	K	L	C	D	L	D
gi|168810727|gb|ACA29680.1| A/chicken/Egypt/07701S-NLQP/2007	-	-	-	S	D	Q	I	C	I	G	Y	H	A	N	N	S	T	E	Q	V	D	T	I	M	E	K	N	V	T	V	T	H	A	Q	D	I	L	E	K	T	H	N	G	K	L	C	D	L	D
gi|168810729|gb|ACA29681.1| A/chicken/Egypt/086Q-NLQP/2008	-	-	-	-	-	-	-	-	I	G	Y	H	A	N	N	S	T	E	Q	V	D	T	I	M	E	K	N	V	T	V	T	H	A	Q	D	I	L	E	K	T	H	N	G	K	L	C	D	L	D
gi|168810731|gb|ACA29682.1| A/chicken/Egypt/088S-NLQP/2008	L	V	K	S	D	Q	I	C	I	G	Y	H	A	N	N	S	T	E	Q	V	D	T	I	M	E	K	N	V	T	V	T	H	A	Q	D	I	L	E	K	T	H	N	G	K	L	C	D	L	D
gi|168810733|gb|ACA29683.1| A/chicken/Egypt/0836S-NLQP/2008	-	-	K	S	D	Q	I	G	I	G	Y	H	A	N	N	S	T	E	Q	V	D	T	I	M	E	K	N	V	T	V	T	H	A	Q	D	I	L	E	K	T	H	N	G	K	L	C	D	L	D
gi|169119253|gb|ACA43184.1| A/falcon/Kuwait/1019-7/2007	L	V	K	S	D	Q	I	C	I	G	Y	H	A	N	N	S	T	E	Q	V	D	T	I	M	E	K	N	V	T	V	T	H	A	Q	D	I	L	E	K	T	H	N	G	K	L	C	D	L	D
gi|169124060|gb|ACA47406.1| A/duck/Shantou/195/2001	L	V	K	S	D	Q	I	C	I	G	Y	H	A	N	N	S	T	E	Q	V	D	T	I	M	E	K	N	V	T	V	T	H	A	Q	D	I	L	E	K	T	H	N	G	K	L	C	D	L	N
gi|169124079|gb|ACA47417.1| A/chicken/Shantou/904/2001	L	V	K	S	D	Q	I	C	I	G	Y	H	A	N	N	S	T	E	Q	V	D	T	I	M	E	K	N	V	T	V	T	H	A	Q	D	I	L	E	K	T	H	N	G	K	L	C	D	L	D
gi|169124098|gb|ACA47428.1| A/duck/Shantou/1101/2001	L	V	K	S	D	Q	I	C	I	G	Y	H	A	N	N	S	T	E	Q	V	D	T	I	M	E	K	N	V	T	V	T	H	A	Q	D	I	L	E	K	T	H	N	G	K	L	C	D	L	D
gi|169124117|gb|ACA47439.1| A/duck/Shantou/1437/2001	L	V	K	S	D	Q	I	C	I	G	Y	H	A	N	N	S	T	E	Q	V	D	T	I	M	E	K	N	V	T	V	T	H	A	Q	D	I	L	E	K	T	H	N	G	K	L	C	D	L	D
gi|169124136|gb|ACA47450.1| A/duck/Shantou/1930/2001	L	V	K	S	D	Q	I	C	I	G	Y	H	A	N	N	S	T	E	Q	V	D	T	I	M	E	K	N	V	T	V	T	H	A	Q	D	I	L	E	K	T	H	N	G	K	L	C	D	L	D
gi|169124155|gb|ACA47461.1| A/chicken/Shantou/2535/2001	L	V	Q	S	D	Q	I	C	I	G	Y	H	A	N	N	S	T	E	Q	V	D	T	I	M	E	K	N	V	T	V	T	H	A	Q	D	I	L	E	K	T	H	N	G	K	L	C	D	L	D
gi|169124174|gb|ACA47472.1| A/goose/Shantou/4325/2001	L	V	K	S	D	Q	I	C	I	G	Y	H	A	N	N	S	T	E	Q	V	D	T	I	M	E	K	N	V	T	V	T	H	A	Q	D	I	L	E	K	T	H	N	G	K	L	C	D	L	D
gi|169124193|gb|ACA47483.1| A/duck/Shantou/4407/2001	L	V	K	S	D	Q	I	C	I	G	Y	H	A	N	N	S	T	E	Q	V	D	T	I	M	E	K	N	V	T	V	T	H	A	Q	D	I	L	E	K	T	H	N	G	K	L	C	D	L	D
gi|169124212|gb|ACA47494.1| A/goose/Shantou/4885/2001	L	V	K	S	D	Q	I	C	I	G	Y	H	A	N	N	S	T	E	Q	V	D	T	I	M	E	K	N	V	T	V	T	H	A	Q	D	I	L	E	K	T	H	N	G	K	L	C	D	L	D
gi|169124231|gb|ACA47505.1| A/duck/Shantou/4912/2001	L	V	K	S	D	Q	I	C	I	G	Y	H	A	N	N	S	T	E	Q	V	D	T	I	M	E	K	N	V	T	V	T	H	A	Q	D	I	L	E	K	T	H	N	G	K	L	C	D	L	D
gi|169124250|gb|ACA47516.1| A/quail/Shantou/5164/2001	L	V	K	S	D	Q	I	C	I	G	Y	H	A	N	N	S	T	E	Q	V	D	T	I	M	E	K	N	V	T	V	T	H	A	Q	D	I	L	E	K	T	H	N	G	K	L	C	D	L	D
gi|169124269|gb|ACA47527.1| A/goose/Shantou/5456/2001	L	V	K	S	D	Q	I	C	I	G	Y	H	A	N	N	S	T	E	Q	V	D	T	I	M	E	K	N	V	T	V	T	H	A	Q	D	I	L	E	K	T	H	N	G	K	L	C	D	L	D
gi|169124288|gb|ACA47538.1| A/duck/Shantou/5526/2001	L	V	K	S	D	Q	I	C	I	G	Y	H	A	N	N	S	T	E	Q	V	D	T	I	M	E	K	N	V	T	V	T	H	A	Q	D	I	L	E	K	T	H	N	G	K	L	C	D	L	D
gi|169124307|gb|ACA47549.1| A/chicken/Shantou/5738/2001	L	V	K	S	D	Q	I	C	I	G	Y	H	A	N	N	S	T	E	Q	V	D	T	I	M	E	K	N	V	T	V	T	H	A	Q	D	I	L	E	K	T	H	N	G	K	L	C	D	L	D
gi|169124326|gb|ACA47560.1| A/chicken/Shantou/5746/2001	L	V	K	S	D	Q	I	C	I	G	Y	H	A	N	N	S	T	E	Q	V	D	T	I	M	E	K	N	V	T	V	T	H	A	Q	D	I	L	E	K	T	H	N	G	K	L	C	D	L	D
gi|169124345|gb|ACA47571.1| A/chicken/Shantou/9/2002	L	V	K	S	D	Q	I	C	I	G	Y	H	A	N	N	S	T	E	Q	V	D	T	I	M	E	K	N	V	T	V	T	H	A	Q	D	I	L	E	K	T	H	N	G	K	L	C	D	L	D
gi|169124364|gb|ACA47582.1| A/chicken/Shantou/28/2002	L	V	K	S	D	Q	I	C	I	G	Y	H	A	N	N	S	T	E	Q	V	D	T	I	M	E	K	N	V	T	V	T	H	A	Q	D	I	L	E	K	T	H	N	G	K	L	C	D	L	D
gi|169124383|gb|ACA47593.1| A/goose/Shantou/157/2002	L	V	K	S	D	Q	I	C	I	G	Y	H	A	N	N	S	T	E	Q	V	D	T	I	M	E	K	N	V	T	V	T	H	A	Q	D	I	L	E	K	K	H	N	G	K	L	C	D	L	D
gi|169124402|gb|ACA47604.1| A/partridge/Shantou/478/2002	L	V	K	S	D	Q	I	C	I	G	Y	H	A	N	N	S	T	V	Q	V	D	T	I	M	E	K	N	V	T	V	T	H	A	Q	D	I	L	E	K	T	H	N	G	K	L	C	D	L	D
gi|169124421|gb|ACA47615.1| A/duck/Shantou/700/2002	L	V	K	S	D	Q	I	C	I	G	Y	H	A	N	N	S	T	V	Q	V	D	T	I	M	E	K	N	V	T	V	T	H	A	Q	D	I	L	E	K	T	H	N	G	K	L	C	D	L	D
gi|169124440|gb|ACA47626.1| A/goose/Shantou/753/2002	L	V	K	S	D	Q	I	C	I	G	Y	H	A	N	N	S	T	V	Q	V	D	T	I	M	E	K	N	V	T	V	T	H	A	Q	D	I	L	E	K	T	H	N	G	K	L	C	D	L	D
gi|169124459|gb|ACA47637.1| A/partridge/Shantou/1075/2002	L	V	K	S	D	Q	I	C	I	G	Y	H	A	N	N	S	T	E	Q	V	D	T	I	M	E	K	N	V	T	V	T	H	A	Q	D	I	L	E	K	T	H	N	G	K	L	C	D	L	D
gi|169124478|gb|ACA47648.1| A/quail/Shantou/3054/2002	L	V	K	S	D	Q	I	C	I	G	Y	H	A	N	N	S	T	E	Q	V	D	T	I	M	E	K	N	V	T	V	T	H	A	Q	D	I	L	E	K	T	H	N	G	K	L	C	D	L	D
gi|169124497|gb|ACA47659.1| A/quail/Shantou/3071/2002	L	V	K	S	D	Q	I	C	I	G	Y	H	A	N	N	S	T	E	Q	V	D	T	I	M	E	K	N	V	T	V	T	H	A	Q	D	I	L	E	K	T	H	N	G	K	L	C	D	L	D
gi|169124516|gb|ACA47670.1| A/quail/Shantou/3846/2002	-	-	-	-	-	-	-	-	-	-	-	H	A	N	N	S	T	E	Q	V	D	T	I	M	E	K	N	V	T	V	T	H	A	Q	D	I	L	E	K	T	H	N	G	K	L	C	D	L	D
gi|169124535|gb|ACA47681.1| A/chicken/Shantou/3900/2002	L	V	K	S	D	Q	I	C	I	G	Y	H	A	N	N	S	T	E	Q	V	D	T	I	M	E	K	N	V	T	V	T	H	A	Q	D	I	L	E	K	T	H	N	G	K	L	C	D	L	D
gi|169124554|gb|ACA47692.1| A/chicken/Shantou/4059/2002	-	-	-	-	-	-	-	-	-	-	-	-	-	N	N	S	T	E	Q	V	D	T	I	M	E	K	N	V	T	V	T	H	A	Q	D	I	L	E	K	T	H	N	G	K	L	C	D	L	D
gi|169124573|gb|ACA47703.1| A/silky chicken/Shantou/4071/2002	L	V	K	S	D	Q	I	C	I	G	Y	H	A	N	N	S	T	E	Q	V	D	T	I	M	E	K	N	V	T	V	T	H	A	Q	D	I	L	E	K	T	H	N	G	K	L	C	D	L	D
gi|169124592|gb|ACA47714.1| A/pheasant/Shantou/4567/2002	L	V	K	S	D	Q	I	C	I	G	Y	H	A	N	N	S	T	E	Q	V	D	T	I	M	E	K	N	V	T	V	T	H	A	Q	D	I	L	E	K	T	H	N	G	K	L	C	D	L	D
gi|169124611|gb|ACA47725.1| A/pheasant/Shantou/40/2003	L	V	K	S	D	Q	I	C	I	G	Y	H	A	N	N	S	T	E	Q	V	D	T	I	M	E	K	N	V	T	V	T	H	A	Q	D	I	L	E	K	T	H	N	G	K	L	C	D	L	D
gi|169124630|gb|ACA47736.1| A/chicken/Shantou/133/2003	L	V	K	S	D	Q	I	C	I	G	Y	H	A	N	N	S	T	E	Q	V	D	T	I	M	E	K	N	V	T	V	T	H	A	Q	D	I	L	E	K	T	H	N	G	K	L	C	D	L	D
gi|169124649|gb|ACA47747.1| A/silky chicken/Shantou/540/2003	L	V	K	S	D	Q	I	C	I	G	Y	H	A	N	N	S	T	E	Q	V	D	T	I	M	E	K	N	V	T	V	T	H	A	Q	D	I	L	E	K	T	H	N	G	K	L	C	D	L	D
gi|169124687|gb|ACA47769.1| A/partridge/Shantou/2886/2003	L	V	K	S	D	Q	I	C	I	G	Y	H	A	N	N	S	T	V	Q	V	D	T	I	M	E	K	N	V	T	V	T	H	A	Q	D	I	L	E	K	T	H	N	G	K	L	C	D	L	D
gi|169124706|gb|ACA47780.1| A/pheasant/Shantou/3535/2003	L	V	K	S	D	Q	I	C	I	G	Y	H	A	N	N	S	T	V	Q	V	D	T	I	M	E	K	N	V	T	V	T	H	A	Q	D	I	L	E	K	T	H	N	G	K	L	C	D	L	D
gi|169124725|gb|ACA47791.1| A/chicken/Shantou/3744/2003	L	V	K	S	D	Q	I	C	I	G	Y	H	A	N	N	S	T	E	Q	V	D	T	I	M	E	K	N	V	T	V	T	H	A	Q	D	I	L	E	K	T	H	N	G	K	L	C	D	L	D
gi|169124744|gb|ACA47802.1| A/chukar/Shantou/4690/2003	L	V	K	S	D	Q	I	C	I	G	Y	H	A	N	N	S	T	E	Q	V	D	T	I	M	E	K	N	V	T	V	T	H	A	Q	D	I	L	E	K	T	H	N	G	K	L	C	D	L	D
gi|169124763|gb|ACA47813.1| A/silky chicken/Shantou/475/2004	L	V	K	S	D	Q	I	C	I	G	Y	H	A	N	N	S	T	E	Q	V	D	T	I	M	E	K	N	V	T	V	T	H	A	Q	D	I	L	E	K	T	H	N	G	K	L	C	D	L	D
gi|169124782|gb|ACA47824.1| A/chicken/Hunan/23/2002	L	V	K	S	D	Q	I	C	I	G	Y	H	A	N	N	S	T	E	Q	V	D	T	I	M	E	K	N	V	T	V	T	H	A	Q	D	I	L	E	K	T	H	N	G	K	L	C	D	L	D
gi|169124801|gb|ACA47835.1| A/duck/Hunan/795/2002	L	V	K	S	D	Q	I	C	I	G	Y	H	A	N	N	S	T	E	Q	V	D	T	I	M	E	K	N	V	T	V	T	H	A	Q	D	I	L	E	K	T	H	N	G	K	L	C	D	L	D
gi|169124820|gb|ACA47846.1| A/duck/Hunan/1340/2002	L	V	K	S	D	Q	I	C	I	G	Y	H	A	N	N	S	T	E	Q	V	D	T	I	M	E	K	N	V	T	V	T	H	A	Q	D	I	L	E	K	T	H	N	G	K	L	C	D	L	D
gi|169124839|gb|ACA47857.1| A/duck/Hunan/300/2003	L	V	K	S	D	Q	I	C	I	G	Y	H	A	N	N	S	T	E	Q	V	D	T	I	M	E	K	N	V	T	V	T	H	A	Q	D	I	L	E	R	T	H	N	G	K	L	C	D	L	D
gi|169124858|gb|ACA47868.1| A/duck/Hunan/378/2003	L	V	K	S	D	Q	I	C	I	G	Y	H	A	N	N	S	T	E	Q	V	D	T	I	M	E	K	N	V	T	V	T	H	A	Q	D	I	L	E	K	T	H	N	G	K	L	C	D	L	D
gi|169124877|gb|ACA47879.1| A/duck/Hunan/782/2003	L	V	K	S	D	Q	I	C	I	G	Y	H	A	N	N	S	T	E	Q	V	D	T	I	M	E	K	N	V	T	V	T	H	A	Q	D	I	L	E	K	T	H	N	G	K	L	C	D	L	D
gi|169124896|gb|ACA47890.1| A/duck/Hunan/1386/2003	L	V	K	S	D	Q	I	C	I	G	Y	H	A	N	N	S	T	E	Q	V	D	T	I	M	E	K	N	V	T	V	T	H	A	Q	D	I	L	E	K	T	H	N	G	K	L	C	D	L	D
gi|169124915|gb|ACA47901.1| A/duck/Hunan/533/2004	L	V	K	S	D	Q	I	C	I	G	S	H	A	N	N	S	T	E	Q	V	D	T	I	M	E	K	N	V	T	V	T	H	A	Q	D	I	L	E	K	T	H	N	G	K	L	C	D	L	D
gi|169124934|gb|ACA47912.1| A/duck/Hunan/733/2004	L	V	K	S	D	Q	I	C	I	G	Y	H	A	N	N	S	T	E	Q	V	D	T	I	M	E	K	N	V	T	V	T	H	A	Q	D	I	L	E	K	T	H	N	G	K	L	C	D	L	D
gi|169124953|gb|ACA47923.1| A/duck/Yunnan/862/2002	L	V	K	S	D	Q	I	C	I	G	Y	H	A	N	N	S	T	E	Q	V	D	T	I	M	E	K	N	V	T	V	T	H	A	Q	D	I	L	E	K	T	H	N	G	K	L	C	D	L	D
gi|169124972|gb|ACA47934.1| A/duck/Yunnan/971/2002	L	V	K	S	D	Q	I	C	I	G	Y	H	A	N	N	S	T	E	Q	V	D	T	I	M	E	K	N	V	T	V	T	H	A	Q	D	I	L	E	K	T	H	N	G	K	L	C	D	L	D
gi|169124991|gb|ACA47945.1| A/chicken/Yunnan/1215/2002	L	V	K	S	D	Q	I	C	I	G	Y	H	A	N	N	S	T	E	Q	V	D	T	I	M	E	K	N	V	T	V	T	H	A	Q	D	I	L	E	K	T	H	N	G	K	L	C	D	L	D
gi|169125010|gb|ACA47956.1| A/duck/Yunnan/119/2003	L	V	K	S	D	Q	I	C	I	G	Y	H	A	N	N	S	T	E	Q	V	D	T	I	M	E	K	N	V	T	V	T	H	A	Q	D	I	L	E	K	T	H	N	G	K	L	C	D	L	D
gi|169125029|gb|ACA47967.1| A/duck/Yunnan/215/2003	L	V	K	S	D	Q	I	C	I	G	Y	H	A	N	N	S	T	E	Q	V	D	T	I	M	E	K	N	V	T	V	T	H	A	Q	D	I	L	E	K	T	H	N	G	K	L	C	D	L	D
gi|169125048|gb|ACA47978.1| A/chicken/Yunnan/564/2003	L	V	K	S	D	Q	I	C	I	G	Y	H	A	N	N	S	T	E	Q	V	D	T	I	M	E	K	N	V	T	V	T	H	A	Q	D	I	L	E	K	T	H	N	G	K	L	C	D	L	D
gi|169125067|gb|ACA47989.1| A/duck/Yunnan/662/2003	L	V	K	S	D	Q	I	C	I	G	Y	H	A	N	N	S	T	E	Q	V	D	T	I	M	E	K	N	V	T	V	T	H	A	Q	D	I	L	E	K	T	H	N	G	K	L	C	D	L	D
gi|169125086|gb|ACA48000.1| A/chicken/Yunnan/1083/2003	L	V	K	S	D	Q	I	C	I	G	Y	H	A	N	N	S	T	E	Q	V	D	T	I	M	E	K	N	V	T	V	T	H	A	Q	D	I	L	E	K	T	H	N	G	K	L	C	D	L	D
gi|169125105|gb|ACA48011.1| A/chicken/Yunnan/1251/2003	-	-	K	S	D	Q	I	C	I	G	Y	H	A	N	N	S	T	E	Q	V	D	T	I	M	E	K	N	V	T	V	T	H	A	Q	D	I	L	E	K	T	H	N	G	K	L	C	D	L	D
gi|169125124|gb|ACA48022.1| A/chicken/Yunnan/1252/2003	-	-	K	S	D	Q	I	C	I	G	Y	H	A	N	N	S	T	E	Q	V	D	T	I	M	E	K	N	V	T	V	T	H	A	Q	D	I	L	E	K	T	H	N	G	K	L	C	D	L	D
gi|169125143|gb|ACA48033.1| A/chicken/Yunnan/1628/2003	L	V	K	S	D	Q	I	C	I	G	Y	H	A	N	N	S	T	E	Q	V	D	T	I	M	E	K	N	V	T	V	T	H	A	Q	D	I	L	E	K	T	H	N	G	K	L	C	D	L	D
gi|169125162|gb|ACA48044.1| A/duck/Yunnan/4072/2003	L	V	K	S	D	Q	I	C	I	G	Y	H	A	N	N	S	T	E	Q	V	D	T	I	M	E	K	N	V	T	V	T	H	A	Q	D	I	L	E	K	T	H	N	G	K	L	C	D	L	D
gi|169125181|gb|ACA48055.1| A/duck/Yunnan/4645/2003	L	V	K	S	D	Q	I	C	I	G	Y	H	A	N	N	S	T	E	Q	V	D	T	I	M	E	K	N	V	T	V	T	H	A	Q	D	I	L	E	K	T	H	N	G	K	L	C	D	L	D
gi|169125200|gb|ACA48066.1| A/duck/Yunnan/5090/2003	L	V	K	S	D	Q	I	C	I	G	Y	H	A	N	N	S	T	E	Q	V	D	T	I	M	E	K	N	V	T	V	T	H	A	Q	D	I	L	E	K	T	H	N	G	K	L	C	D	L	D
gi|169125219|gb|ACA48077.1| A/duck/Yunnan/5169/2003	L	V	K	S	D	Q	I	C	I	G	Y	H	A	N	N	S	T	E	Q	V	D	T	I	M	E	K	N	V	T	V	T	H	A	Q	D	I	L	E	K	T	H	N	G	K	L	C	D	L	D
gi|169125238|gb|ACA48088.1| A/chicken/Yunnan/5686/2003	P	V	K	S	D	Q	I	C	I	G	Y	H	A	N	N	S	T	E	Q	V	D	T	I	M	E	K	N	V	T	V	T	H	A	Q	D	I	L	E	K	T	H	N	G	K	L	C	D	L	D
gi|169125257|gb|ACA48099.1| A/duck/Yunnan/5948/2003	L	V	K	S	D	Q	I	C	I	G	Y	H	A	N	N	S	T	E	Q	V	D	T	I	M	E	K	N	V	T	V	T	H	A	Q	D	I	L	E	K	T	H	N	G	K	L	C	D	L	D
gi|169125276|gb|ACA48110.1| A/duck/Yunnan/6080/2003	L	V	K	S	D	Q	I	C	I	G	Y	H	A	N	N	S	T	E	Q	V	D	T	I	M	E	K	N	V	T	V	T	H	A	Q	D	I	L	E	K	T	H	N	G	K	L	C	D	L	D
gi|169125295|gb|ACA48121.1| A/duck/Yunnan/6603/2003	L	V	K	S	D	Q	I	C	I	G	Y	H	A	N	N	S	T	E	Q	V	D	T	I	M	E	K	N	V	T	V	T	H	A	Q	D	I	L	E	K	T	H	N	G	K	L	C	D	L	D
gi|169125314|gb|ACA48132.1| A/chicken/Yunnan/6797/2003	L	V	K	S	D	Q	I	C	I	G	Y	H	A	N	N	S	T	E	Q	V	D	T	I	M	E	K	N	V	T	V	T	H	A	Q	D	I	L	E	K	T	H	N	G	K	L	C	D	L	D
gi|169125333|gb|ACA48143.1| A/chicken/Yunnan/6885/2003	L	V	K	S	D	Q	I	C	I	G	Y	H	A	N	N	S	T	E	Q	V	D	T	I	M	E	K	N	V	T	V	T	H	A	Q	D	I	L	E	K	T	H	N	G	K	L	C	D	L	D
gi|169125352|gb|ACA48154.1| A/chicken/Yunnan/6957/2003	L	V	K	S	D	Q	I	C	I	G	Y	H	A	N	N	S	T	E	Q	V	D	T	I	M	E	K	N	V	T	V	T	H	A	Q	D	I	L	E	K	T	H	N	G	K	L	C	D	L	D
gi|169125371|gb|ACA48165.1| A/chicken/Yunnan/207/2004	L	V	K	S	D	Q	I	C	I	G	Y	H	A	N	N	S	T	E	Q	V	D	T	I	M	E	K	N	V	T	V	T	H	A	Q	D	I	L	E	K	T	H	N	G	K	L	C	D	L	D
gi|169125390|gb|ACA48176.1| A/duck/Yunnan/426/2004	L	V	K	S	D	Q	I	C	I	G	Y	H	A	N	N	S	T	E	Q	V	D	T	I	M	E	K	N	V	T	V	T	H	A	Q	D	I	L	E	K	T	H	N	G	K	L	C	D	L	D
gi|169125409|gb|ACA48187.1| A/duck/Yunnan/485/2004	L	V	K	S	D	Q	I	C	I	G	Y	H	A	N	N	S	T	E	Q	V	D	T	I	M	E	K	N	V	T	V	T	H	A	Q	D	I	L	E	K	T	H	N	G	K	L	C	D	L	D
gi|169125428|gb|ACA48198.1| A/duck/Yunnan/522/2004	L	V	K	S	D	Q	I	C	I	G	Y	H	A	N	N	S	T	E	Q	V	D	T	I	M	E	K	N	V	T	V	T	H	A	Q	D	I	L	E	K	T	H	N	G	K	L	C	D	L	D
gi|169143560|gb|ACA48702.1| A/chicken/Thailand/ICRC-V586/2008	L	V	K	S	D	Q	I	C	I	G	Y	H	A	N	N	S	T	E	Q	V	D	T	I	M	E	K	N	V	T	V	T	H	A	Q	D	I	L	E	K	T	H	N	G	K	L	C	D	L	D
gi|169143562|gb|ACA48703.1| A/chicken/Thailand/ICRC-195/2007	L	V	K	S	D	Q	I	C	I	G	Y	H	A	N	N	S	T	E	Q	V	D	T	I	M	E	K	N	V	T	V	T	H	A	Q	D	I	L	E	K	T	H	N	G	K	L	C	D	L	D
gi|169666885|gb|ACA64009.1| A/Laos/Nong Khai 1/2007	L	V	K	S	D	Q	I	C	I	G	Y	H	A	N	N	S	T	E	Q	V	D	T	I	M	E	K	N	V	T	V	T	H	A	Q	D	I	L	E	K	T	H	N	G	K	L	C	D	L	D
gi|171472028|gb|AAO52869.2|AF509026 1 A/Chicken/Hong Kong/822.1/01	L	V	K	S	D	Q	I	C	I	G	Y	H	A	N	N	S	T	E	Q	V	D	T	I	M	E	K	N	V	T	V	T	H	A	Q	D	I	L	E	K	T	H	N	G	K	L	C	D	L	D
gi|171705304|gb|ACB54707.1| A/tiger/Shanghai/01/2005	L	V	K	S	D	Q	I	C	I	G	Y	H	A	N	N	S	T	E	Q	V	D	T	I	M	E	K	N	V	T	V	T	H	A	Q	D	I	L	E	K	T	H	N	G	K	L	C	D	L	D
gi|171988201|gb|ACB59313.1| A/raccoon dog/Shandong/sd1/2005	L	V	K	G	D	Q	I	C	I	G	Y	H	A	N	N	S	T	E	Q	V	D	T	I	M	E	K	N	V	T	V	T	H	A	Q	D	I	L	E	K	T	H	N	G	K	L	C	D	L	D
gi|171988220|gb|ACB59324.1| A/raccoon dog/Shandong/sd2/2005	L	V	K	G	D	Q	I	C	I	G	Y	H	A	N	N	S	T	E	Q	V	D	T	I	M	E	K	N	V	T	V	T	H	A	Q	D	I	L	E	K	T	H	N	G	K	L	C	D	L	D
gi|172052711|gb|ACB70471.1| A/duck/Vietnam/1228/2005	L	V	K	S	D	Q	I	C	I	G	Y	H	A	N	N	S	T	E	Q	V	D	T	I	M	E	K	N	V	T	V	T	H	A	Q	D	I	L	E	K	T	H	N	G	K	L	C	D	L	D
gi|172052730|gb|ACB70482.1| A/duck/Vietnam/1231/2005	L	V	K	S	D	Q	I	C	I	G	Y	H	A	N	N	S	T	E	Q	V	D	T	I	M	E	K	N	V	T	V	T	H	A	Q	D	I	L	E	K	T	H	N	G	K	L	C	D	L	D
gi|172052749|gb|ACB70493.1| A/duck/Vietnam/1233/2005	L	V	K	S	D	Q	I	C	I	G	Y	H	A	N	N	S	T	E	Q	V	D	T	I	M	E	K	N	V	T	V	T	H	A	Q	D	I	L	E	K	T	H	N	G	K	L	C	D	L	D
gi|172052768|gb|ACB70504.1| A/Muscovy duck/Vietnam/1455/2006	L	V	K	G	D	Q	I	C	I	G	Y	H	A	N	N	S	T	E	Q	V	D	T	I	M	E	K	N	V	T	V	T	H	A	Q	D	I	L	E	K	T	H	N	G	K	L	C	D	L	D
gi|172052787|gb|ACB70515.1| A/duck/Vietnam/1469/2005	L	V	K	S	D	Q	I	C	I	G	Y	H	A	N	N	S	T	E	Q	V	D	T	I	M	E	K	N	V	T	V	T	H	A	Q	D	I	L	E	K	T	H	N	G	K	L	C	D	L	D
gi|172052806|gb|ACB70526.1| A/duck/Vietnam/1771/2005	L	V	K	S	D	Q	I	C	I	G	Y	H	A	N	N	S	T	E	Q	V	D	T	I	M	E	K	N	V	T	V	T	H	A	Q	D	I	L	E	K	T	H	N	G	K	L	C	D	L	D
gi|172052825|gb|ACB70537.1| A/duck/Vietnam/1/2007	L	V	K	S	D	Q	I	C	I	G	Y	H	A	N	N	S	T	E	Q	V	D	T	I	M	E	K	N	V	T	V	T	H	A	Q	D	I	L	E	K	T	H	N	G	K	L	C	D	L	D
gi|172052844|gb|ACB70548.1| A/duck/Vietnam/2/2007	L	V	K	S	D	Q	I	C	I	G	Y	H	A	N	N	S	T	E	Q	V	D	T	I	M	E	K	N	V	T	V	T	H	A	Q	D	I	L	E	K	T	H	N	G	K	L	C	D	L	D
gi|172052863|gb|ACB70559.1| A/Muscovy duck/Vietnam/4/2007	L	V	K	S	D	Q	I	C	I	G	Y	H	A	N	N	S	T	E	Q	V	D	T	I	M	E	K	N	V	T	V	T	H	A	Q	D	I	L	E	K	T	H	N	G	K	L	C	D	L	D
gi|172052882|gb|ACB70570.1| A/duck/Vietnam/5/2007	L	V	K	S	D	Q	I	C	I	G	Y	H	A	N	N	S	T	E	Q	V	D	T	I	M	E	K	N	V	T	V	T	H	A	Q	D	I	L	E	K	T	H	N	G	K	L	C	D	L	D
gi|172052901|gb|ACB70581.1| A/duck/Vietnam/6/2007	L	V	K	S	D	Q	I	C	I	G	Y	H	A	N	N	S	T	E	Q	V	D	T	I	M	E	K	N	V	T	V	T	H	A	Q	D	I	L	E	K	T	H	N	G	K	L	C	D	L	D
gi|172052920|gb|ACB70592.1| A/duck/Vietnam/7/2007	L	V	K	S	D	Q	I	C	I	G	Y	H	A	N	N	S	T	E	Q	V	D	T	I	M	E	K	N	V	T	V	T	H	A	Q	D	I	L	E	K	T	H	N	G	K	L	C	D	L	D
gi|172052939|gb|ACB70603.1| A/duck/Vietnam/8/2007	L	V	K	S	D	Q	I	C	I	G	Y	H	A	N	N	S	T	E	Q	V	D	T	I	M	E	K	N	V	T	V	T	H	A	Q	D	I	L	E	K	T	H	N	G	K	L	C	D	L	D
gi|172052958|gb|ACB70614.1| A/chicken/Vietnam/15/2007	L	V	K	S	D	Q	I	C	I	G	Y	H	A	N	N	S	T	E	Q	V	D	T	I	M	E	K	N	V	T	V	T	H	A	Q	D	I	L	E	K	T	H	N	G	K	L	C	D	L	D
gi|172052977|gb|ACB70625.1| A/duck/Vietnam/18/2007	L	V	K	S	D	Q	I	C	I	G	Y	H	A	N	N	S	T	E	Q	V	D	T	I	M	E	K	N	V	T	V	T	H	A	Q	D	I	L	E	K	T	H	N	G	K	L	C	D	L	D
gi|172052996|gb|ACB70636.1| A/chicken/Vietnam/29/2007	L	V	K	S	D	Q	I	C	I	G	Y	H	A	N	N	S	T	E	Q	V	D	T	I	M	E	K	N	V	T	V	T	H	A	Q	D	I	L	E	K	T	H	N	G	K	L	C	D	L	D
gi|172053015|gb|ACB70647.1| A/Muscovy duck/Vietnam/33/2007	L	V	K	S	D	Q	I	C	I	G	Y	H	A	N	N	S	T	E	Q	V	D	T	I	M	E	K	N	V	T	V	T	H	A	Q	D	I	L	E	K	T	H	N	G	K	L	C	D	L	D
gi|172053034|gb|ACB70658.1| A/duck/Vietnam/34/2007	L	V	K	S	D	Q	I	C	I	G	Y	H	A	N	N	S	T	E	Q	V	D	T	I	M	E	K	N	V	T	V	T	H	A	Q	D	I	L	E	K	T	H	N	G	K	L	C	D	L	D
gi|172053053|gb|ACB70669.1| A/duck/Vietnam/37/2007	L	V	K	S	D	Q	I	C	I	G	Y	H	A	N	N	S	T	E	Q	V	D	T	I	M	E	K	N	V	T	V	T	H	A	Q	D	I	L	E	K	T	H	N	G	K	L	C	D	L	D
gi|172053072|gb|ACB70680.1| A/duck/Vietnam/38/2007	L	V	K	S	D	Q	I	C	I	G	Y	H	A	N	N	S	T	E	Q	V	D	T	I	M	E	K	N	V	T	V	T	H	A	Q	D	I	L	E	K	T	H	N	G	K	L	C	D	L	D
gi|172053091|gb|ACB70691.1| A/Muscovy duck/Vietnam/39/2007	L	V	K	S	D	Q	I	C	I	G	Y	H	A	N	N	S	T	E	Q	V	D	T	I	M	E	K	N	V	T	V	T	H	A	Q	D	I	L	E	K	T	H	N	G	K	L	C	D	L	D
gi|172053110|gb|ACB70702.1| A/Muscovy duck/Vietnam/41/2007	L	V	K	S	D	Q	I	C	I	G	Y	H	A	N	N	S	T	E	Q	V	D	T	I	M	E	K	N	V	T	V	T	H	A	Q	D	I	L	E	K	T	H	N	G	K	L	C	D	L	D
gi|172053129|gb|ACB70713.1| A/duck/Vietnam/43/2007	L	V	K	S	D	Q	I	C	I	G	Y	H	A	N	N	S	T	E	Q	V	D	T	I	M	E	K	N	V	T	V	T	H	A	Q	D	I	L	E	R	T	H	N	G	K	L	C	D	L	D
gi|172053148|gb|ACB70724.1| A/Muscovy duck/Vietnam/48/2007	L	V	K	S	D	Q	I	C	I	G	Y	H	A	N	N	S	T	E	Q	V	D	T	I	M	E	K	N	V	T	V	T	H	A	Q	D	I	L	E	K	T	H	N	G	K	L	C	D	L	D
gi|172053167|gb|ACB70735.1| A/Muscovy duck/Vietnam/49/2007	L	V	K	S	D	Q	I	C	I	G	Y	H	A	N	N	S	T	E	Q	V	D	T	I	M	E	K	N	V	T	V	T	H	A	Q	D	I	L	E	K	T	H	N	G	K	L	C	D	L	D
gi|172053186|gb|ACB70746.1| A/duck/Vietnam/50/2007	L	V	K	S	D	Q	I	C	I	G	Y	H	A	N	N	S	T	E	Q	V	D	T	I	M	E	K	N	V	T	V	T	H	A	Q	D	I	L	E	K	T	H	N	G	K	L	C	D	L	D
gi|172053205|gb|ACB70757.1| A/Muscovy duck/Vietnam/51/2007	L	V	K	S	D	Q	I	C	I	G	Y	H	A	N	N	S	T	E	Q	V	D	T	I	M	E	K	N	V	T	V	T	H	A	Q	D	I	L	E	K	T	H	N	G	K	L	C	D	L	D
gi|172053224|gb|ACB70768.1| A/duck/Vietnam/52/2007	L	V	K	S	D	R	I	C	I	G	Y	H	A	N	N	S	T	E	Q	V	D	T	I	M	E	K	N	V	T	V	T	H	A	Q	D	I	L	E	K	T	H	N	G	K	L	C	D	L	D
gi|172053243|gb|ACB70779.1| A/duck/Vietnam/53/2007	L	V	K	S	D	Q	I	C	I	G	Y	H	A	N	N	S	T	E	Q	V	D	T	I	M	E	K	N	V	T	V	T	H	A	Q	D	I	L	E	R	T	H	N	G	K	L	C	D	L	D
gi|172053262|gb|ACB70790.1| A/Muscovy duck/Vietnam/54/2007	L	V	K	S	D	R	I	C	I	G	Y	H	A	N	N	S	T	E	Q	V	D	T	I	M	E	K	N	V	T	V	T	H	A	Q	D	I	L	E	K	T	H	N	G	K	L	C	D	L	D
gi|172053281|gb|ACB70801.1| A/duck/Vietnam/55/2007	L	V	K	S	D	Q	I	C	I	G	Y	H	A	N	N	S	T	E	Q	V	D	T	I	M	E	K	N	V	T	V	T	H	A	Q	D	I	L	E	K	T	H	N	G	K	L	C	D	L	D
gi|172053300|gb|ACB70812.1| A/Muscovy duck/Vietnam/56/2007	L	V	K	S	D	Q	I	C	I	G	Y	H	A	N	N	S	T	E	Q	V	D	T	I	M	E	K	N	V	T	V	T	H	A	Q	D	I	L	E	K	T	H	N	G	K	L	C	D	L	D
gi|172053319|gb|ACB70823.1| A/Muscovy duck/Vietnam/57/2007	L	V	K	S	D	Q	I	C	I	G	Y	H	A	N	N	S	T	E	Q	V	D	T	I	M	E	K	N	V	T	V	T	H	A	Q	D	I	L	E	R	T	H	N	G	K	L	C	D	L	D
gi|175363135|gb|ACB72453.1| A/chicken/Israel/1055/2008	L	V	K	S	D	Q	I	C	I	G	Y	H	A	N	N	S	T	E	Q	V	D	T	I	M	E	K	N	V	T	V	T	H	A	Q	D	I	L	E	K	T	H	N	G	K	L	C	D	L	D
gi|18092166|gb|AAL59142.1|AF398417 1 A/Goose/Hong Kong/385.3/2000	L	V	K	S	D	Q	I	C	I	G	Y	H	A	N	N	S	T	E	Q	V	D	T	I	M	E	K	N	V	T	V	T	H	A	Q	D	I	L	E	K	T	H	N	G	K	L	C	D	L	D
gi|18092168|gb|AAL59143.1|AF398418 1 A/Goose/Hong Kong/385.5/2000	L	V	K	S	D	Q	I	C	I	G	Y	H	A	N	N	S	T	E	Q	V	D	T	I	M	E	K	N	V	T	V	T	H	A	Q	D	I	L	E	K	T	H	N	G	K	L	C	D	L	D
gi|182382578|gb|ACB87563.1| A/Jiangsu/2/2007	L	V	K	S	D	Q	I	C	I	G	Y	H	A	N	N	S	T	E	Q	V	D	T	I	M	E	K	N	V	T	V	T	H	A	Q	D	I	L	E	K	T	H	N	G	K	L	C	D	L	D
gi|182382596|gb|ACB87573.1| A/Jiangsu/1/2007	L	V	K	S	D	Q	I	C	I	G	Y	H	A	N	N	S	T	E	Q	V	D	T	I	M	E	K	N	V	T	V	T	H	A	Q	D	I	L	E	K	T	H	N	G	K	L	C	D	L	D
gi|183395845|gb|ACC61832.1| A/environment/Maryland/1189/2006	I	V	K	G	D	Q	I	C	I	G	Y	H	A	N	N	S	T	E	Q	V	D	T	I	M	E	K	N	V	T	V	T	H	A	Q	D	I	L	E	K	E	H	N	G	K	L	C	S	L	K
gi|183579325|gb|ACC63263.1| A/duck/Vietnam/7A/2004	L	V	K	S	D	Q	I	C	I	G	Y	H	A	N	N	S	T	E	Q	V	D	T	I	M	E	K	N	V	T	V	T	H	A	Q	D	I	L	E	K	T	H	N	G	K	L	C	D	L	D
gi|183579344|gb|ACC63274.1| A/duck/Vietnam/942A/2004	L	V	K	S	D	Q	I	C	I	G	Y	H	A	N	N	S	T	E	Q	V	D	T	I	M	E	K	N	V	T	V	T	H	A	Q	D	I	L	E	K	T	H	N	G	K	L	C	D	L	D
gi|186469893|gb|ACC85599.1| A/chicken/Egypt/9402NAMRU3-CLEVB213/2007	-	-	-	-	D	Q	I	C	I	G	Y	H	A	N	N	S	T	E	Q	V	D	T	I	M	E	K	N	V	T	V	T	H	A	Q	D	I	L	E	K	T	H	N	G	K	L	C	D	L	D
gi|186469895|gb|ACC85600.1| A/chicken/Egypt/9403NAMRU3-CLEVB214/2007	-	-	-	-	D	Q	I	C	I	G	Y	H	A	N	N	S	T	E	Q	V	D	T	I	M	E	K	N	V	T	V	T	H	A	Q	D	I	L	E	K	T	H	N	G	K	L	C	D	L	D
gi|187470321|gb|ACD11139.1| A/falcon/Saudi Arabia/6732-2/2007	L	V	K	S	D	Q	I	C	I	G	Y	H	A	N	N	S	T	E	Q	V	D	T	I	M	E	K	N	V	T	V	T	H	A	Q	D	I	L	E	K	T	H	N	G	K	L	C	D	L	D
gi|187475377|gb|ACD12213.1| A/chicken/Thailand/CU-321/06	L	V	K	S	D	Q	I	C	I	G	Y	H	A	N	N	S	T	E	Q	V	D	T	I	M	E	R	N	V	T	V	T	H	A	Q	D	I	L	E	K	T	H	N	G	K	L	C	D	L	D
gi|187475381|gb|ACD12215.1| A/quail/Thailand/CU-320/06	L	V	K	S	D	Q	I	C	I	G	Y	H	A	N	N	S	T	E	Q	V	D	T	I	M	E	K	N	V	T	V	T	H	A	Q	D	I	L	E	K	T	H	N	G	K	L	C	D	L	D
gi|187475385|gb|ACD12217.1| A/watercock/Thailand/CU-319/06	L	V	K	S	D	Q	I	C	I	G	Y	H	A	N	N	S	T	E	Q	V	D	T	I	M	E	K	N	V	T	V	T	H	A	Q	D	I	L	E	K	T	H	N	G	K	L	C	D	L	D
gi|187475389|gb|ACD12219.1| A/moorhen/Thailand/CU-318/06	L	V	K	S	D	Q	I	C	I	G	Y	H	A	N	N	S	T	E	Q	V	D	T	I	M	E	K	N	V	T	V	T	H	A	Q	D	I	L	E	K	T	H	N	G	K	L	C	D	L	D
gi|187475393|gb|ACD12221.1| A/moorhen/Thailand/CU-317/06	L	V	K	S	D	Q	I	C	I	G	Y	H	A	N	N	S	T	E	Q	V	D	T	I	M	E	K	N	V	T	V	T	H	A	Q	D	I	L	E	K	T	H	N	G	K	L	C	D	L	D
gi|187475405|gb|ACD12228.1| A/duck/Thailand/CU-328/07	L	V	K	S	D	Q	I	C	I	G	Y	H	A	N	N	S	T	E	Q	I	D	T	I	M	E	K	N	V	T	V	T	H	A	Q	D	I	L	E	K	T	H	N	G	K	L	C	D	L	D
gi|187475431|gb|ACD12243.1| A/watercock/Thailand/CU-334/06	L	V	K	S	D	Q	I	C	I	G	Y	H	A	N	N	S	T	E	Q	V	D	T	I	M	E	K	N	V	T	V	T	H	A	Q	D	I	L	E	K	T	H	N	G	K	L	C	D	L	D
gi|187475450|gb|ACD12254.1| A/quail/Thailand/CU-333/06	L	V	K	S	D	Q	I	C	I	G	Y	H	A	N	N	S	T	E	Q	V	D	T	I	M	E	R	N	V	T	V	T	H	A	Q	D	I	L	E	K	T	H	N	G	K	L	C	D	L	D
gi|187475469|gb|ACD12265.1| A/quail/Thailand/CU-332/06	L	V	K	S	D	Q	I	C	I	G	Y	H	A	N	N	S	T	E	Q	V	D	T	I	M	E	R	N	V	T	V	T	H	A	Q	D	I	L	E	K	T	H	N	G	K	L	C	D	L	D
gi|187475485|gb|ACD12274.1| A/quail/Thailand/CU-331/06	L	V	K	S	D	Q	I	C	I	G	Y	H	A	N	N	S	T	E	Q	V	D	T	I	M	E	R	N	V	T	V	T	H	A	Q	D	I	L	E	K	T	H	N	G	K	L	C	D	L	D
gi|187475503|gb|ACD12284.1| A/quail/Thailand/CU-330/06	L	V	K	S	D	Q	I	C	I	G	Y	H	A	N	N	S	T	E	Q	V	D	T	I	M	E	R	N	V	T	V	T	H	A	Q	D	I	L	E	K	T	H	N	G	K	L	C	D	L	D
gi|187475524|gb|ACD12296.1| A/duck/Thailand/CU-329/07	L	V	K	S	D	Q	I	C	I	G	Y	H	A	N	N	S	T	E	Q	I	D	T	I	M	E	K	N	V	T	V	T	H	A	Q	D	I	L	E	K	T	H	N	G	K	L	C	D	L	D
gi|187609961|gb|ACD13296.1| A/chicken/Thailand/ICRC-618/2008	L	V	K	S	D	Q	I	C	I	G	Y	H	A	N	N	S	T	E	Q	V	D	T	I	M	E	K	N	V	T	V	T	H	A	Q	D	I	L	E	K	T	H	N	G	K	L	C	D	L	D
gi|187764011|gb|ACD35883.1| A/chicken/Nigeria/228-10/2006	L	V	K	S	D	Q	I	C	I	G	Y	H	A	N	N	S	T	K	Q	V	D	T	I	M	E	K	N	V	T	V	T	H	A	Q	D	I	L	E	K	T	H	N	G	K	L	C	D	L	D
gi|187764030|gb|ACD35894.1| A/chicken/Nigeria/228-6/2006	L	V	K	S	D	Q	I	C	I	G	Y	H	A	N	N	S	T	K	Q	V	D	T	I	M	E	K	N	V	T	V	T	H	A	Q	D	I	L	E	K	T	H	N	G	K	L	C	D	L	D
gi|187764049|gb|ACD35905.1| A/chicken/Nigeria/228-5/2006	L	V	K	S	D	Q	I	C	I	G	Y	H	A	N	N	S	T	K	Q	V	D	T	I	M	E	K	N	V	T	V	T	H	A	Q	D	I	L	E	K	T	H	N	G	K	L	C	D	L	D
gi|187937460|gb|ACD37790.1| A/saker falcon/Kuwait/0286/2007	L	V	K	S	D	Q	I	C	I	G	Y	H	A	N	N	S	T	E	Q	V	D	T	I	M	E	K	N	V	T	V	T	H	A	Q	D	I	L	E	K	T	H	N	G	K	L	C	D	L	D
gi|188035684|dbj|BAG32239.1| A/whooper swan/Hokkaido/1/2008	L	V	K	S	D	H	I	C	I	G	Y	H	A	N	N	S	T	E	Q	V	D	T	I	M	E	K	N	V	T	V	T	H	A	Q	D	I	L	E	R	T	H	N	G	R	L	C	D	L	N
gi|188504445|gb|ACD56346.1| A/duck/Vietnam/NCVD01/2005	L	V	K	S	D	Q	I	C	I	G	Y	H	A	N	N	S	T	E	Q	V	D	T	I	M	E	K	N	V	T	V	T	H	A	Q	D	I	L	E	K	T	H	N	G	K	L	C	D	L	D
gi|188504464|gb|ACD56357.1| A/muscovy duck/Vietnam/NCVD02/2005	L	V	K	S	D	Q	I	C	I	G	Y	H	A	N	N	S	T	E	Q	V	D	T	I	M	E	K	N	V	T	V	T	H	A	Q	D	I	L	E	K	T	H	N	G	K	L	C	D	L	D
gi|188526751|gb|ACD62257.1| A/egret/Egypt/1162-NAMRU3/2006	-	-	-	-	-	Q	I	C	I	G	Y	H	A	N	N	S	T	E	Q	V	D	T	I	M	E	K	N	V	T	V	T	H	A	Q	D	I	L	E	K	T	H	N	G	K	L	C	D	L	D
gi|188528599|dbj|BAG32423.1| A/whooper swan/Hokkaido/2/2008	L	V	K	S	D	H	I	C	I	G	Y	H	A	N	N	S	T	E	Q	V	D	T	I	M	E	K	N	V	T	V	T	H	A	Q	D	I	L	E	R	T	H	N	G	K	L	C	D	L	N
gi|188572103|gb|ACD64988.1| A/chicken/Primorje/1/2008	L	V	K	S	D	H	I	C	I	G	Y	H	A	N	N	S	T	E	Q	V	D	T	I	M	E	K	N	V	T	V	T	H	A	Q	D	I	L	E	R	T	H	N	G	R	L	C	D	L	N
gi|188572122|gb|ACD64996.1| A/chicken/Egypt/1709-1VIR08/2007	L	V	K	S	D	Q	I	C	I	G	Y	H	A	N	N	S	T	E	Q	V	D	T	I	M	E	K	N	V	T	V	T	H	A	Q	D	I	L	E	K	T	H	N	G	K	L	C	D	L	D
gi|188572124|gb|ACD64997.1| A/duck/Egypt/1709-3VIR08/2007	L	V	K	S	D	Q	I	C	I	G	Y	H	A	N	N	S	T	E	Q	V	D	T	I	M	E	K	N	V	T	V	T	H	A	Q	D	I	L	E	K	T	H	N	G	K	L	C	D	L	N
gi|188572126|gb|ACD64998.1| A/chicken/Egypt/1709-4VIR08/2007	L	V	K	S	D	Q	I	C	I	G	Y	H	A	N	N	S	T	E	Q	V	D	T	I	M	E	K	N	V	T	V	T	H	A	Q	D	I	L	E	K	T	H	N	G	K	L	C	D	L	D
gi|188572128|gb|ACD64999.1| A/chicken/Egypt/1709-5/2008	L	V	K	S	D	Q	I	C	I	G	Y	H	A	N	N	S	T	E	Q	V	D	T	I	M	E	K	N	V	T	V	T	H	A	Q	D	I	L	E	K	T	H	N	G	K	L	C	D	L	D
gi|188572130|gb|ACD65000.1| A/chicken/Egypt/1709-6/2008	L	V	K	S	D	Q	I	C	I	G	Y	H	A	N	N	S	T	E	Q	V	D	T	I	M	E	K	N	V	T	V	T	H	A	Q	D	I	L	E	K	T	H	N	G	K	L	C	D	L	D
gi|189046948|dbj|BAG34611.1| A/chicken/Laos/1/2008	L	V	K	S	D	Q	I	C	I	G	Y	H	A	N	N	S	T	E	Q	V	D	T	I	M	E	K	N	V	T	V	T	H	A	Q	D	I	L	E	K	T	H	N	G	K	L	C	D	L	D
gi|189212406|gb|ACD84810.1| A/falcon/Saudi Arabia/D1795/2005	L	V	K	S	D	Q	I	C	I	G	Y	H	A	N	N	S	T	E	Q	V	D	T	I	M	E	K	N	V	T	V	T	H	A	Q	D	I	L	E	K	T	H	N	G	K	L	C	D	L	D
gi|190195486|gb|ACE73605.1| A/brown-head gull/Thailand/vsmu-4/2008	L	V	K	S	D	Q	I	C	I	G	Y	H	A	N	N	S	T	E	Q	V	D	T	I	M	E	K	N	V	T	V	T	H	A	Q	D	I	L	E	K	T	H	N	G	K	L	C	D	L	D
gi|190195499|gb|ACE73612.1| A/duck/Thailand/ICRC-V629/2008	L	V	K	S	D	Q	I	C	I	G	Y	H	A	N	N	S	T	E	Q	V	D	T	I	M	E	K	N	V	T	V	T	H	A	Q	D	I	L	E	K	T	H	N	G	K	L	C	D	L	D
gi|190195519|gb|ACE73622.1| A/Kalij pheasant/Thailand/vsmu-1/2008	L	V	K	S	D	Q	I	C	I	G	Y	H	A	N	N	S	T	E	Q	V	D	T	I	M	E	K	N	V	T	V	T	H	A	Q	D	I	L	E	K	T	H	N	G	K	L	C	D	L	D
gi|190344177|gb|ABG20463.2| A/chicken/Denpasar/01/2004	-	-	-	-	D	Q	I	C	I	G	Y	H	A	N	N	S	T	E	Q	V	D	T	I	M	E	K	N	V	T	V	T	H	A	K	D	I	L	E	K	T	H	N	G	K	L	C	D	L	D
gi|190344179|gb|ABG20467.2| A/duck/Badung-Bali/05/2005	-	-	-	-	D	Q	I	C	I	G	Y	H	A	N	N	S	T	E	Q	V	D	T	I	M	E	K	N	V	T	V	T	H	A	K	D	I	L	E	K	T	H	N	G	K	L	C	D	L	D
gi|190576655|gb|ACD50952.2| A/chicken/Yunnan/chuxiong01/2005	L	V	K	S	D	Q	I	C	I	G	Y	H	A	N	N	S	T	E	Q	V	D	T	I	M	E	K	N	V	T	V	T	H	A	Q	D	I	L	E	K	T	H	N	G	K	L	C	D	L	D
gi|190683050|gb|ACE81821.1| A/swine/Tabanan-Indonesia/06/2006	-	-	-	-	D	Q	I	C	I	G	Y	H	A	N	N	S	T	E	Q	V	D	T	I	M	E	K	N	V	T	V	T	H	A	Q	D	I	L	E	K	T	H	N	G	K	L	C	D	L	D
gi|190683265|gb|ACE81945.1| A/rook/Rostov-on-Don/26/2007	L	V	K	S	D	Q	I	C	I	G	Y	H	A	N	N	S	T	E	H	V	D	T	I	M	E	K	N	V	T	V	T	H	A	Q	D	I	L	E	K	A	H	N	G	R	L	C	D	L	D
gi|193227287|gb|ACF16400.1| A/duck/Hubei/Hangmei01/2006	L	V	K	S	D	Q	I	C	I	G	Y	H	A	N	N	S	T	E	Q	V	D	T	I	M	E	K	N	V	T	V	T	H	A	Q	D	I	L	E	K	T	H	N	G	K	L	C	D	L	D
gi|193299702|gb|ACF17939.1| A/chicken/Thailand/NS-341/2008	L	V	K	S	D	Q	I	C	I	G	Y	H	A	N	N	S	T	E	Q	V	D	T	I	M	E	K	N	V	T	V	T	H	A	Q	D	I	L	E	K	T	H	N	G	K	L	C	D	L	D
gi|193299720|gb|ACF17949.1| A/chicken/Thailand/NS-342/2008	L	V	K	S	D	Q	I	C	I	G	Y	H	A	N	N	S	T	E	Q	V	D	T	I	M	E	K	N	V	T	V	T	H	A	Q	D	I	L	E	K	T	H	N	G	K	L	C	D	L	D
gi|193345877|gb|ACF17959.1| A/chicken/Thailand/NS-339/2008	L	V	K	S	D	Q	I	C	I	G	Y	H	A	N	N	S	T	E	Q	V	D	T	I	M	E	K	N	V	T	V	T	H	A	Q	D	I	L	E	K	T	H	N	G	K	L	C	D	L	D
gi|193345895|gb|ACF17969.1| A/chicken/Thailand/PC-340/2008	L	V	K	S	D	Q	I	C	I	G	Y	H	A	N	N	S	T	E	Q	V	D	T	I	M	E	K	N	V	T	V	T	H	A	Q	D	I	L	E	K	T	H	N	G	K	L	C	D	L	D
gi|193795160|gb|ACA48704.2| A/chicken/Thailand/ICRC-213/2007	L	V	K	S	D	Q	I	C	I	G	Y	H	A	N	N	S	T	E	Q	V	D	T	I	M	E	K	N	V	T	V	T	H	A	Q	D	I	L	E	K	T	H	N	G	K	L	C	D	L	D
gi|193805513|gb|ACF22441.1| A/chicken/Vietnam/830/2004	L	V	K	S	D	Q	I	C	I	G	Y	H	A	N	N	S	T	E	Q	V	D	T	I	M	E	K	N	V	T	V	T	H	A	Q	D	I	L	E	K	T	H	N	G	K	L	C	D	L	D
gi|193805532|gb|ACF22452.1| A/duck/Vietnam/942B/2004	L	V	K	S	D	Q	I	C	I	G	Y	H	A	N	N	S	T	E	Q	V	D	T	I	M	E	K	N	V	T	V	T	H	A	Q	D	I	L	E	K	T	H	N	G	K	L	C	D	L	D
gi|193805551|gb|ACF22463.1| A/duck/Vietnam/NCVD08/2005	L	V	K	S	D	Q	I	C	I	G	Y	H	A	N	N	S	T	E	Q	V	D	T	I	M	E	K	N	V	T	V	T	H	A	Q	D	I	L	E	K	T	H	N	G	K	L	C	D	L	D
gi|194021954|gb|ACF32588.1| A/common gull/Chany/P/2006	L	V	K	S	D	Q	I	C	I	G	Y	H	A	N	N	S	T	E	Q	V	D	T	I	M	E	K	N	V	T	V	T	H	A	Q	D	I	L	E	K	T	H	N	G	K	L	C	D	L	D
gi|194269671|gb|ACF36754.1| A/turkey/Ontario/84/1983	V	V	K	S	D	Q	I	C	I	G	Y	H	A	N	N	S	T	E	Q	V	D	T	I	M	E	K	N	V	T	V	T	H	A	Q	D	I	L	E	K	E	H	N	G	K	L	C	S	L	K
gi|194302127|gb|ACF40968.1| A/turkey/England/50-92/1991	L	V	K	S	D	Q	I	C	I	G	Y	H	A	N	N	S	T	E	Q	V	D	T	I	M	E	K	N	V	T	V	T	H	A	Q	D	I	L	E	K	T	H	N	G	K	L	C	S	L	N
gi|194589656|gb|ACF76190.1| A/chicken/Vietnam/18/2004	L	V	K	S	D	Q	I	C	I	G	Y	H	A	N	N	S	T	E	Q	V	D	T	I	M	E	K	N	V	T	V	T	H	A	Q	D	I	L	E	K	T	H	N	G	K	L	C	D	L	D
gi|194589675|gb|ACF76201.1| A/chicken/Vietnam/890/2004	L	V	K	S	D	Q	I	C	I	G	Y	H	A	N	N	S	T	E	Q	V	D	T	I	M	E	K	N	V	T	V	T	H	A	Q	D	I	L	E	K	T	H	N	G	K	L	C	D	L	D
gi|194589694|gb|ACF76212.1| A/chicken/Vietnam/NCVD09/2005	L	V	K	S	D	Q	I	C	I	G	Y	H	A	N	N	S	T	E	Q	V	D	T	I	M	E	K	N	V	T	V	T	H	A	Q	D	I	L	E	K	T	H	N	G	K	L	C	D	L	D
gi|194589713|gb|ACF76223.1| A/duck/Vietnam/367/2005	L	V	K	S	D	Q	I	C	I	G	Y	H	A	N	N	S	T	E	Q	V	D	T	I	M	E	K	N	V	T	V	T	H	A	Q	D	I	L	E	K	T	H	N	G	K	L	C	D	L	D
gi|194589732|gb|ACF76234.1| A/duck/Vietnam/NCVD05/2005	L	V	K	S	D	Q	I	C	I	G	Y	H	A	N	N	S	T	E	Q	V	D	T	I	M	E	K	N	V	T	V	T	H	A	Q	D	I	L	E	K	T	H	N	G	K	L	C	D	L	D
gi|194593466|gb|ACF76809.1| A/eagle owl/Sweden/V1218/2006	-	-	-	-	D	Q	I	C	I	G	Y	H	A	N	N	S	T	E	Q	V	D	T	I	M	E	K	N	V	T	V	T	H	A	Q	D	I	L	E	K	T	H	N	G	K	L	C	D	L	D
gi|194593468|gb|ACF76810.1| A/tufted duck/Sweden/V526/2006	-	-	-	-	D	Q	I	C	I	G	Y	H	A	N	N	S	T	E	Q	V	D	T	I	M	E	K	N	V	T	V	T	H	A	Q	D	I	L	E	K	T	H	N	G	K	L	C	D	L	D
gi|194593470|gb|ACF76811.1| A/tufted duck/Sweden/V998/2006	-	-	-	-	D	Q	I	C	I	G	Y	H	A	N	N	S	T	E	Q	V	D	T	I	M	E	K	N	V	T	V	T	H	A	Q	D	I	L	E	K	T	H	N	G	K	L	C	D	L	D
gi|194593472|gb|ACF76812.1| A/eagle owl/Sweden/V618/2006	-	-	-	-	D	Q	I	C	I	G	Y	H	A	N	N	S	T	E	Q	V	D	T	I	M	E	K	N	V	T	V	T	H	A	Q	D	I	L	E	K	T	H	N	G	K	L	C	D	L	D
gi|194593474|gb|ACF76813.1| A/mink/Sweden/V907/2006	-	-	-	-	D	Q	I	C	I	G	Y	H	A	N	N	S	T	E	Q	V	D	T	I	M	E	K	N	V	T	V	T	H	A	Q	D	I	L	E	K	T	H	N	G	K	L	C	D	L	D
gi|194593476|gb|ACF76814.1| A/canada goose/Sweden/V978/2006	-	-	-	-	D	Q	I	C	I	G	Y	H	A	N	N	S	T	E	Q	V	D	T	I	M	E	K	N	V	T	V	T	H	A	Q	D	I	L	E	K	T	H	N	G	K	L	C	D	L	D
gi|194593478|gb|ACF76815.1| A/mute swan/Sweden/V827/2006	-	-	-	-	D	Q	I	C	I	G	Y	H	A	N	N	S	T	E	Q	V	D	T	I	M	E	K	N	V	T	V	T	H	A	Q	D	I	L	E	K	T	H	N	G	K	L	C	D	L	D
gi|194593480|gb|ACF76816.1| A/herring gull/Sweden/V1116/2006	-	-	-	-	D	Q	I	C	I	G	Y	H	A	N	N	S	T	E	Q	V	D	T	I	M	E	K	N	V	T	V	T	H	A	Q	D	I	L	E	K	T	H	N	G	K	L	C	D	L	D
gi|194593482|gb|ACF76817.1| A/smew/Sweden/V820/2006	-	-	-	-	D	Q	I	C	I	G	Y	H	A	N	N	S	T	E	Q	V	D	T	I	M	E	K	N	V	T	V	T	H	A	Q	D	I	L	E	K	T	H	N	G	K	L	C	D	L	D
gi|194593484|gb|ACF76818.1| A/tufted duck/Sweden/V1027/2006	-	-	-	-	D	Q	I	C	I	G	Y	H	A	N	N	S	T	E	Q	V	D	T	I	M	E	K	N	V	T	V	T	H	A	Q	D	I	L	E	K	T	H	N	G	K	L	C	D	L	D
gi|194593486|gb|ACF76819.1| A/tufted duck/Sweden/V599/2006	-	-	-	-	D	Q	I	C	I	G	Y	H	A	N	N	S	T	E	Q	V	D	T	I	M	E	K	N	V	T	V	T	H	A	Q	D	I	L	E	K	T	H	N	G	K	L	C	D	L	D
gi|194593488|gb|ACF76820.1| A/goosander/Sweden/V539/2006	-	-	-	-	D	Q	I	C	I	G	Y	H	A	N	N	S	T	E	Q	V	D	T	I	M	E	K	N	V	T	V	T	H	A	Q	D	I	L	E	K	T	H	N	G	K	L	C	D	L	D
gi|194719656|emb|CAQ55751.1| A/chicken/Nigeria/OG2/2007	L	V	K	S	D	Q	I	C	I	G	Y	H	A	N	N	S	T	E	Q	V	D	T	I	M	E	K	N	V	T	V	T	H	A	Q	D	I	L	E	K	T	H	N	G	K	L	C	D	L	D
gi|194719658|emb|CAQ55752.1| A/chicken/Nigeria/OG4/2007	L	V	K	S	D	Q	I	C	I	G	Y	H	A	N	N	S	T	E	Q	V	D	T	I	M	E	K	N	V	T	V	T	H	A	Q	D	I	L	E	K	T	H	N	G	K	L	C	D	L	D
gi|194719660|emb|CAQ55753.1| A/chicken/Nigeria/OG5/2007	L	V	K	S	D	Q	I	C	I	G	Y	H	A	N	N	S	T	E	Q	V	D	T	I	M	E	K	N	V	T	V	T	H	A	Q	D	I	L	E	K	T	H	N	G	K	L	C	D	L	D
gi|194719662|emb|CAQ55754.1| A/chicken/Nigeria/LAG6/2007	L	V	K	S	D	Q	I	C	I	G	Y	H	A	N	N	S	T	E	Q	V	D	T	I	M	E	K	N	V	T	V	T	H	A	Q	D	I	L	E	K	T	H	N	G	K	L	C	D	L	D
gi|194719664|emb|CAQ55755.1| A/chicken/Nigeria/OG10/2007	L	V	K	S	D	Q	I	C	I	G	Y	H	A	N	N	S	T	E	Q	V	D	T	I	M	E	K	N	V	T	V	T	H	A	Q	D	I	L	E	K	T	H	N	G	K	L	C	D	L	D
gi|194719666|emb|CAQ55756.1| A/chicken/Nigeria/OG11/2007	L	V	K	S	D	Q	I	C	I	G	Y	H	A	N	N	S	T	E	Q	V	D	T	I	M	E	K	N	V	T	V	T	H	A	Q	D	I	L	E	K	T	H	N	G	K	L	C	D	L	D
gi|194719668|emb|CAQ55757.1| A/chicken/Nigeria/OYO14/2007	L	V	K	S	D	Q	I	C	I	G	Y	H	A	N	N	S	T	E	Q	V	D	T	I	M	E	K	N	V	T	V	T	H	A	Q	D	I	L	E	K	T	H	N	G	K	L	C	D	L	D
gi|194719670|emb|CAQ55758.1| A/chicken/Nigeria/EKI15/2007	L	V	K	S	D	Q	I	C	I	G	Y	H	A	N	N	S	T	E	Q	V	D	T	I	M	E	K	N	V	T	V	T	H	A	Q	D	I	L	E	K	T	H	N	G	K	L	C	D	L	D
gi|194740572|gb|ACF94699.1| A/chicken/Mukdahan/NIAH403901/2007	L	V	K	S	D	Q	I	C	I	G	Y	H	A	N	N	S	T	E	Q	V	D	T	I	M	E	K	N	V	T	V	T	H	A	Q	D	I	L	E	K	T	H	N	G	K	L	C	D	L	D
gi|194740574|gb|ACF94700.1| A/chicken/Phichit/NIAH1/2006	L	V	K	S	D	Q	I	C	I	G	Y	H	A	N	N	S	T	E	Q	V	D	T	I	M	E	R	N	V	T	V	T	H	A	Q	D	I	L	E	K	T	H	N	G	K	L	C	D	L	D
gi|194740576|gb|ACF94701.1| A/chicken/Phichit/NIAH600674/2008	I	V	K	S	D	Q	I	C	I	G	Y	H	A	N	N	S	T	E	Q	V	D	T	I	M	E	K	N	V	T	V	T	H	A	Q	D	I	L	E	K	T	H	N	G	K	L	C	D	L	D
gi|194740578|gb|ACF94702.1| A/chicken/Nakhonsawan/NIAH6006587/2008	L	V	K	S	D	Q	I	C	I	G	Y	H	A	N	N	S	T	E	Q	V	D	T	I	M	E	K	N	V	T	V	T	H	A	Q	D	I	L	E	K	T	H	N	G	K	L	C	D	L	D
gi|194740580|gb|ACF94703.1| A/chicken/Angthong/NIAH101204/2007	L	V	K	S	D	Q	I	C	I	G	Y	H	A	N	N	S	T	E	Q	V	D	T	I	M	E	K	K	V	T	V	T	H	A	Q	D	I	L	E	K	T	H	N	G	K	L	C	D	L	D
gi|195536911|dbj|BAG68178.1| A/whooper swan/Akita/1/2008	L	V	K	S	D	H	I	C	I	G	Y	H	A	N	N	S	T	E	Q	V	D	T	I	M	E	K	N	V	T	V	T	H	A	Q	D	I	L	E	R	T	H	N	G	R	L	C	D	L	N
gi|195661068|gb|ACG50699.1| A/chicken/Guangdong/1/2005	L	V	K	S	D	Q	I	C	I	G	Y	H	A	N	N	S	T	E	Q	V	D	T	I	M	E	K	N	V	T	V	T	H	A	Q	D	I	L	E	K	T	H	N	G	K	L	C	D	L	D
gi|195934171|gb|ACG58428.1| A/duck/Vietnam/219/2005	L	V	K	S	D	Q	I	C	I	G	Y	H	A	N	N	S	T	E	Q	V	D	T	I	M	E	K	N	V	T	V	T	H	A	Q	D	I	L	E	K	T	H	N	G	K	L	C	D	L	D
gi|195934190|gb|ACG58439.1| A/duck/Vietnam/218/2005	L	V	K	S	D	Q	I	C	I	G	Y	H	A	N	N	S	T	E	Q	V	D	T	I	M	E	K	N	V	T	V	T	H	A	Q	D	I	L	E	K	T	H	N	G	K	L	C	D	L	D
gi|195934209|gb|ACG58450.1| A/Muscovy duck/Vietnam/217/2005	L	V	K	S	D	Q	I	C	I	G	Y	H	A	N	N	S	T	E	Q	V	D	T	I	M	E	K	N	V	T	V	T	H	A	Q	D	I	L	E	K	T	H	N	G	K	L	C	D	L	D
gi|195934228|gb|ACG58461.1| A/chicken/Vietnam/216/2005	L	V	K	S	D	Q	I	C	I	G	Y	H	A	N	N	S	T	E	Q	V	D	T	I	M	E	K	N	V	T	V	T	H	A	Q	D	I	L	E	K	T	H	N	G	K	L	C	D	L	D
gi|195934247|gb|ACG58472.1| A/duck/Vietnam/215/2005	L	V	K	S	D	Q	I	C	I	G	Y	H	A	N	N	S	T	E	Q	V	D	T	I	M	E	K	N	V	T	V	T	H	A	Q	D	I	L	E	K	T	H	N	G	K	L	C	D	L	D
gi|195934266|gb|ACG58483.1| A/Muscovy duck/Vietnam/213/2005	L	V	K	S	D	Q	I	C	I	G	Y	H	A	N	N	S	T	E	Q	V	D	T	I	M	E	K	N	V	T	V	T	H	A	Q	D	I	L	E	K	T	H	N	G	K	L	C	D	L	D
gi|195934285|gb|ACG58494.1| A/chicken/Vietnam/212/2005	L	V	K	S	D	Q	I	C	I	G	Y	H	A	N	N	S	T	E	Q	V	D	T	I	M	E	K	N	V	T	V	T	H	A	Q	D	I	L	E	K	T	H	N	G	K	L	C	D	L	D
gi|195934304|gb|ACG58505.1| A/Muscovy duck/Vietnam/211/2005	L	V	K	S	D	Q	I	C	I	G	Y	H	A	N	N	S	T	E	Q	V	D	T	I	M	E	K	N	V	T	V	T	H	A	Q	D	I	L	E	K	T	H	N	G	K	L	C	D	L	D
gi|195934323|gb|ACG58516.1| A/duck/Vietnam/210/2005	L	V	K	S	D	Q	I	C	I	G	Y	H	A	N	N	S	T	E	Q	V	D	T	I	M	E	K	N	V	T	V	T	H	A	Q	D	I	L	E	K	T	H	N	G	K	L	C	D	L	D
gi|195934342|gb|ACG58527.1| A/chicken/Vietnam/209/2005	L	V	K	S	D	Q	I	C	I	G	Y	H	A	N	N	S	T	E	Q	V	D	T	I	M	E	K	N	V	T	V	T	H	A	Q	D	I	L	E	K	T	H	N	G	K	L	C	D	L	D
gi|195934361|gb|ACG58538.1| A/duck/Vietnam/208/2005	L	V	K	S	D	Q	I	C	I	G	Y	H	A	N	N	S	T	E	Q	V	D	T	I	M	E	K	N	V	T	V	T	H	A	Q	D	I	L	E	K	T	H	N	G	K	L	C	D	L	D
gi|195934380|gb|ACG58549.1| A/duck/Vietnam/207/2005	L	V	K	S	D	Q	I	C	I	G	Y	H	A	N	N	S	T	E	Q	V	D	T	I	M	E	K	N	V	T	V	T	H	A	Q	D	I	L	E	K	T	H	N	G	K	L	C	D	L	D
gi|195934399|gb|ACG58560.1| A/duck/Vietnam/206/2005	L	V	K	S	D	Q	I	C	I	G	Y	H	A	N	N	S	T	E	Q	V	D	T	I	M	E	K	N	V	T	V	T	H	A	Q	D	I	L	E	K	T	H	N	G	K	L	C	D	L	D
gi|195934418|gb|ACG58571.1| A/duck/Vietnam/205/2005	L	V	K	S	D	Q	I	C	I	G	Y	H	A	N	N	S	T	E	Q	V	D	T	I	M	E	K	N	V	T	V	T	H	A	Q	D	I	L	E	K	T	H	N	G	K	L	C	D	L	D
gi|195934437|gb|ACG58582.1| A/duck/Vietnam/204/2005	L	V	K	S	D	Q	I	C	I	G	Y	H	A	N	N	S	T	E	Q	V	D	T	I	M	E	K	N	V	T	V	T	H	A	Q	D	I	L	E	K	T	H	N	G	K	L	C	D	L	D
gi|195934456|gb|ACG58593.1| A/duck/Vietnam/203/2005	L	V	K	S	D	Q	I	C	I	G	Y	H	A	N	N	S	T	E	Q	V	D	T	I	M	E	K	N	V	T	V	T	H	A	Q	D	I	L	E	K	T	H	N	G	K	L	C	D	L	D
gi|195934475|gb|ACG58604.1| A/chicken/Vietnam/202/2005	L	V	K	S	D	Q	I	C	I	G	Y	H	A	N	N	S	T	E	Q	V	D	T	I	M	E	K	N	V	T	V	T	H	A	Q	D	I	L	E	K	T	H	N	G	K	L	C	D	L	D
gi|195934494|gb|ACG58615.1| A/duck/Vietnam/201/2005	L	V	K	S	D	Q	I	C	I	G	Y	H	A	N	N	S	T	E	Q	V	D	T	I	M	E	K	N	V	T	V	T	H	A	Q	D	I	L	E	K	T	H	N	G	K	L	C	D	L	D
gi|195934513|gb|ACG58626.1| A/chicken/Vietnam/200/2005	L	V	K	S	D	Q	I	C	I	G	Y	H	A	N	N	S	T	E	Q	V	D	T	I	M	E	K	N	V	T	V	T	H	A	Q	D	I	L	E	K	T	H	N	G	K	L	C	D	L	D
gi|19697758|gb|AAL31380.1| A/Goose/Hong Kong/ww26/2000	L	V	K	S	D	Q	I	C	I	G	Y	H	A	N	N	S	T	E	Q	V	D	T	I	M	E	K	N	V	T	V	T	H	A	Q	D	I	L	E	K	T	H	N	G	K	L	C	D	L	D
gi|19697760|gb|AAL31381.1| A/Goose/Hong Kong/ww28/2000	L	V	K	S	D	Q	I	C	I	G	Y	H	A	N	N	S	T	E	Q	V	D	T	I	M	E	K	N	V	T	V	T	H	A	Q	D	I	L	E	K	T	H	N	G	K	L	C	D	L	D
gi|19697762|gb|AAL31382.1| A/Duck/Hong Kong/ww381/2000	L	V	K	S	D	Q	I	C	I	G	Y	H	A	N	N	S	T	E	Q	V	D	T	I	M	E	K	N	V	T	V	T	H	A	Q	D	I	L	E	K	T	H	N	G	K	L	C	D	L	D
gi|19697764|gb|AAL31383.1| A/Duck/Hong Kong/ww382/2000	L	V	K	S	D	Q	I	C	I	G	Y	H	A	N	N	S	T	E	Q	V	D	T	I	M	E	K	N	V	T	V	T	H	A	Q	D	I	L	E	K	T	H	N	G	K	L	C	D	L	D
gi|19697766|gb|AAL31384.1| A/Duck/Hong Kong/ww461/2000	L	V	K	S	D	Q	I	C	I	G	Y	H	A	N	N	S	T	E	Q	V	D	T	I	M	E	K	N	V	T	V	T	H	A	Q	D	I	L	E	K	T	H	N	G	K	L	C	D	L	D
gi|19697768|gb|AAL31385.1| A/Duck/Hong Kong/ww487/2000	L	V	K	S	D	Q	I	C	I	G	Y	H	A	N	N	S	T	E	Q	V	D	T	I	M	E	K	N	V	T	V	T	H	A	Q	D	I	L	E	K	T	H	N	G	K	L	C	D	L	D
gi|19697770|gb|AAL31386.1| A/Goose/Hong Kong/ww491/2000	L	V	K	S	D	Q	I	C	I	G	Y	H	A	N	N	S	T	E	Q	V	D	T	I	M	E	K	N	V	T	V	T	H	A	Q	D	I	L	E	K	T	H	N	G	K	L	C	D	L	D
gi|19697772|gb|AAL31387.1| A/Duck/Hong Kong/2986.1/2000	L	V	K	S	D	Q	I	C	I	G	Y	H	A	N	N	S	T	E	Q	V	D	T	I	M	E	K	N	V	T	V	T	H	A	Q	D	I	L	E	K	T	H	N	G	K	L	C	D	L	D
gi|19697774|gb|AAL31388.1| A/Goose/Hong Kong/3014.8/2000	L	V	K	S	D	Q	I	C	I	G	Y	H	A	N	N	S	T	E	Q	V	D	T	I	M	E	K	N	V	T	V	T	H	A	Q	D	I	L	E	K	T	H	N	G	K	L	C	D	L	D
gi|197114567|gb|ACH43181.1| A/mallard/ON/499/2005	I	V	K	G	D	Q	I	C	I	G	Y	H	A	N	N	S	T	E	Q	V	D	T	I	M	E	K	N	V	T	V	T	H	A	Q	D	I	L	E	K	E	H	N	G	K	L	C	S	L	K
gi|197320832|gb|ACH68553.1| A/reassortant/CBER RG1duck/Laos/3295/2006 x Puerto Rico/8/1934)	L	V	K	S	D	Q	I	C	I	G	Y	H	A	N	N	S	T	E	Q	V	D	T	I	M	E	K	N	V	T	V	T	H	A	Q	D	I	L	E	K	T	H	N	G	K	L	C	D	L	D
gi|198285688|gb|ACH85377.1| A/duck/Yunnan/4873/2006	L	V	K	S	D	Q	I	C	I	G	Y	H	A	N	N	S	T	E	Q	V	D	T	I	M	E	K	N	V	T	V	T	H	A	Q	D	I	L	E	K	T	H	N	G	K	L	C	D	L	D
gi|198285707|gb|ACH85388.1| A/duck/Yunnan/5310/2006	L	V	K	S	D	Q	I	C	I	G	Y	H	A	N	N	S	T	E	Q	V	D	T	I	M	E	K	N	V	T	V	T	H	A	Q	D	I	L	E	K	T	H	N	G	K	L	C	D	L	D
gi|198285726|gb|ACH85399.1| A/duck/Yunnan/6490/2006	L	V	K	S	D	Q	I	C	I	G	Y	H	A	N	N	S	T	E	Q	V	D	T	I	M	E	K	N	V	T	V	T	H	A	Q	D	I	L	E	K	T	H	N	G	K	L	C	D	L	D
gi|198285745|gb|ACH85410.1| A/goose/Yunnan/3798/2006	L	V	K	S	D	Q	I	C	I	G	Y	H	A	N	N	S	T	E	Q	V	D	T	I	M	E	K	N	V	T	V	T	H	A	Q	D	I	L	E	K	T	H	N	G	K	L	C	D	L	D
gi|198285764|gb|ACH85421.1| A/goose/Yunnan/4371/2006	L	V	K	S	D	Q	I	C	I	G	Y	H	A	N	N	S	T	E	Q	V	D	T	I	M	E	K	N	V	T	V	T	H	A	Q	D	I	L	E	K	T	H	N	G	K	L	C	D	L	D
gi|198285783|gb|ACH85432.1| A/goose/Yunnan/4389/2006	L	V	K	S	D	Q	I	C	I	G	Y	H	A	N	N	S	T	E	Q	V	D	T	I	M	E	K	N	V	T	V	T	H	A	Q	D	I	L	E	K	T	H	N	G	K	L	C	D	L	D
gi|198285802|gb|ACH85443.1| A/goose/Yunnan/4985/2006	L	V	K	S	D	Q	I	C	I	G	Y	H	A	N	N	S	T	E	Q	V	D	T	I	M	E	K	N	V	T	V	T	H	A	Q	D	I	L	E	K	T	H	N	G	K	L	C	D	L	D
gi|198285821|gb|ACH85454.1| A/goose/Yunnan/5141/2006	-	-	-	-	-	-	-	-	-	-	-	-	A	N	N	S	T	E	Q	V	D	T	I	M	E	K	N	V	T	V	T	H	A	Q	D	I	L	E	K	T	H	N	G	K	L	C	D	L	D
gi|198285840|gb|ACH85465.1| A/goose/Yunnan/5540/2006	L	V	K	S	D	Q	I	C	I	G	Y	H	A	N	N	S	T	E	Q	V	D	T	I	M	E	K	N	V	T	V	T	H	A	Q	D	I	L	E	K	T	H	N	G	K	L	C	D	L	D
gi|198285859|gb|ACH85476.1| A/goose/Yunnan/5599/2006	L	V	K	S	D	Q	I	C	I	G	Y	H	A	N	N	S	T	E	Q	V	D	T	I	M	E	K	N	V	T	V	T	H	A	Q	D	I	L	E	K	T	H	N	G	K	L	C	D	L	D
gi|198285878|gb|ACH85487.1| A/goose/Yunnan/5769/2006	L	V	K	S	D	Q	I	C	I	G	Y	H	A	N	N	S	T	E	Q	V	D	T	I	M	E	K	N	V	T	V	T	H	A	Q	D	I	L	E	K	T	H	N	G	K	L	C	D	L	D
gi|198285897|gb|ACH85498.1| A/goose/Yunnan/5979/2006	L	V	K	S	D	Q	I	C	I	G	Y	H	A	N	N	S	T	E	Q	V	D	T	I	M	E	K	N	V	T	V	T	H	A	Q	D	I	L	E	K	T	H	N	G	K	L	C	D	L	D
gi|198285916|gb|ACH85509.1| A/goose/Yunnan/6193/2006	L	V	K	S	D	Q	I	C	I	G	Y	H	A	N	N	S	T	E	Q	V	D	T	I	M	E	K	N	V	T	V	T	H	A	Q	D	I	L	E	K	T	H	N	G	K	L	C	D	L	D
gi|198285935|gb|ACH85520.1| A/goose/Yunnan/6384/2006	L	V	K	S	D	Q	I	C	I	G	Y	H	A	N	N	S	T	E	Q	V	D	T	I	M	E	K	N	V	T	V	T	H	A	Q	D	I	L	E	K	T	H	N	G	K	L	C	D	L	D
gi|198285973|gb|ACH85542.1| A/turkey/England/N50-92/1991	L	V	K	S	D	Q	I	C	I	G	Y	H	A	N	N	S	T	E	Q	V	D	T	I	M	E	K	N	V	T	V	T	H	A	Q	D	I	L	E	K	T	H	N	G	K	L	C	S	L	N
gi|198385698|gb|ACH86194.1| A/mallard/Bavaria/10/2007	L	V	K	S	D	Q	I	C	I	G	Y	H	A	N	N	S	T	K	Q	V	D	T	I	M	E	K	N	V	T	V	T	H	A	Q	D	I	L	E	K	T	H	N	G	K	L	C	D	L	D
gi|198505643|gb|ACH88840.1| A/mute swan/Michigan/451072/2006	I	V	K	G	D	Q	I	C	I	G	Y	H	A	N	N	S	T	E	Q	V	D	T	I	M	E	K	N	V	T	V	T	H	A	Q	D	I	L	E	K	E	H	N	G	K	L	C	S	L	K
gi|199580406|gb|ACH88846.1| A/goose/Islamabad/NARC7757/2007	L	V	K	S	D	Q	I	C	I	G	Y	H	A	N	N	S	T	E	Q	V	D	T	I	M	E	K	N	V	T	V	T	H	A	Q	D	I	L	E	K	T	H	N	G	K	L	C	D	L	D
gi|199580410|gb|ACH88848.1| A/turkey/Islamabad/NARC7873/2007	L	V	K	S	D	Q	I	C	I	G	Y	H	A	N	N	S	T	E	Q	V	D	T	I	M	E	K	N	V	T	V	T	H	A	Q	D	I	L	E	K	T	H	N	G	K	L	C	D	L	D
gi|199580414|gb|ACH88850.1| A/crow/Peshawer/NARC7914/2007	L	V	K	S	D	Q	I	C	I	G	Y	H	A	N	N	S	T	E	Q	V	D	T	I	M	E	K	N	V	T	V	T	H	A	Q	D	I	L	E	K	T	H	N	G	K	L	C	D	L	D
gi|199580418|gb|ACH88852.1| A/peacock/Chakshahzad/NARC9238/2007	L	V	K	S	D	Q	I	C	I	G	Y	H	A	N	N	S	T	E	Q	V	D	T	I	M	E	K	N	V	T	V	T	H	A	Q	D	I	L	E	K	T	H	N	G	K	L	C	D	L	D
gi|199580422|gb|ACH88854.1| A/chicken/Manshera/NARC10337/2007	L	V	K	S	D	Q	I	C	I	G	Y	H	A	N	N	S	T	E	Q	V	D	T	I	M	E	K	N	V	T	V	T	H	A	Q	D	I	L	E	K	T	H	N	G	K	L	C	D	L	D
gi|199580433|gb|ACH88860.1| A/chicken/Laos/P0020/2007	L	V	K	S	D	Q	I	C	I	G	Y	H	A	N	N	S	T	E	Q	V	D	T	I	M	E	K	N	V	T	V	T	H	A	Q	D	I	L	E	K	T	H	N	G	K	L	C	D	L	D
gi|199580452|gb|ACH88871.1| A/duck/Laos/P0050/2007	L	V	K	S	D	Q	I	C	I	G	Y	H	A	N	N	S	T	E	Q	V	D	T	I	M	E	K	N	V	T	V	T	H	A	Q	D	I	L	E	K	T	H	N	G	K	L	C	D	L	D
gi|199580471|gb|ACH88882.1| A/duck/Laos/P0106/2007	L	V	K	S	D	Q	I	C	I	G	Y	H	A	N	N	S	T	E	Q	V	D	T	I	M	E	K	N	V	T	V	T	H	A	Q	D	I	L	E	K	T	H	N	G	K	L	C	D	L	D
gi|199580490|gb|ACH88893.1| A/chicken/Laos/P0169/2007	L	V	K	S	D	Q	I	C	I	G	Y	H	A	N	N	S	T	E	Q	V	D	T	I	M	E	K	N	V	T	V	T	H	A	Q	D	I	L	E	K	T	H	N	G	K	L	C	D	L	D
gi|199580509|gb|ACH88904.1| A/chicken/Laos/P0171/2007	L	V	K	S	D	Q	I	C	I	G	Y	H	A	N	N	S	T	E	Q	V	D	T	I	M	E	K	N	V	T	V	T	H	A	Q	D	I	L	E	K	T	H	N	G	K	L	C	D	L	D
gi|200828508|dbj|BAG71015.1| A/whooper swan/Aomori/1/2008	L	V	K	S	D	H	I	C	I	G	Y	H	A	N	N	S	T	E	Q	V	D	T	I	M	E	K	N	V	T	V	T	H	A	Q	D	I	L	E	R	T	H	N	G	R	L	C	D	L	N
gi|200828559|dbj|BAG71026.1| A/whooper swan/Aomori/2/2008	L	V	K	S	D	H	I	C	I	G	Y	H	A	N	N	S	T	E	Q	V	D	T	I	M	E	K	N	V	T	V	T	H	A	Q	D	I	L	E	R	T	H	N	G	R	L	C	D	L	N
gi|206236521|gb|ACI06178.1| A/Cambodia/R0405050/2007	L	V	K	S	D	Q	I	C	I	G	Y	H	A	N	N	S	T	E	Q	V	D	T	I	M	E	K	N	V	T	V	T	H	A	Q	D	I	L	E	K	T	H	N	G	K	L	C	D	L	D
gi|206236525|gb|ACI06180.1| A/Egypt/1980-NAMRU3/2008	-	-	-	-	D	Q	I	C	I	G	Y	H	A	N	N	S	T	E	Q	V	D	T	I	M	E	K	N	V	T	V	T	H	A	Q	D	I	L	E	K	T	H	N	G	K	L	C	D	L	D
gi|206236527|gb|ACI06181.1| A/Egypt/2289-NAMRU3/2008	-	-	-	-	D	Q	I	C	I	G	Y	H	A	N	N	S	T	E	Q	V	D	T	I	M	E	K	N	V	T	V	T	H	A	Q	D	I	L	E	K	T	H	N	G	K	L	C	N	L	D
gi|206236529|gb|ACI06182.1| A/Egypt/2514-NAMRU3/2008	-	-	-	-	D	Q	I	C	I	G	Y	H	A	N	N	S	T	E	Q	V	D	T	I	M	E	K	N	V	T	V	T	H	A	Q	D	I	L	E	K	T	H	N	G	K	L	C	D	L	D
gi|206236531|gb|ACI06183.1| A/Egypt/2546-NAMRU3/2008	-	-	-	-	D	Q	I	C	I	G	Y	H	A	N	N	S	T	E	Q	V	D	T	I	M	E	K	N	V	T	V	T	H	A	Q	D	I	L	E	K	T	H	N	G	K	L	C	N	L	D
gi|206236533|gb|ACI06184.1| A/Egypt/3158-NAMRU3/2008	-	-	-	-	D	Q	I	C	I	G	Y	H	A	N	N	S	T	E	Q	V	D	T	I	M	E	K	N	V	T	V	T	H	A	Q	D	I	L	E	K	T	H	N	G	K	L	C	D	L	D
gi|206236535|gb|ACI06185.1| A/Egypt/3300-NAMRU3/2008	-	-	-	-	D	Q	I	C	I	G	Y	H	A	N	N	S	T	E	Q	V	D	T	I	M	E	K	N	V	T	V	T	H	A	Q	D	I	L	E	K	T	H	N	G	K	L	C	D	L	D
gi|206236537|gb|ACI06186.1| A/Egypt/3401-NAMRU3/2008	-	-	-	-	D	Q	I	C	I	G	Y	H	A	N	N	S	T	E	Q	V	D	T	I	M	E	K	N	V	T	V	T	H	A	Q	D	I	L	E	K	T	H	N	G	K	L	C	D	L	N
gi|206236539|gb|ACI06187.1| A/Egypt/10211-NAMRU3/2007	-	-	-	-	D	Q	I	C	I	G	Y	H	A	N	N	S	T	E	Q	V	D	T	I	M	E	K	N	V	T	V	T	H	A	Q	D	I	L	E	K	T	H	N	G	K	L	C	D	L	D
gi|206236541|gb|ACI06188.1| A/Egypt/10215-NAMRU3/2007	-	-	-	-	D	Q	I	C	I	G	Y	H	A	N	N	S	T	E	Q	V	D	T	I	M	E	K	N	V	T	V	T	H	A	Q	D	I	L	E	K	T	H	N	G	K	L	C	D	L	D
gi|206236543|gb|ACI06189.1| A/Egypt/10216-NAMRU3/2007	-	-	-	-	D	Q	I	C	I	G	Y	H	A	N	N	S	T	E	Q	V	D	T	I	M	E	K	N	V	T	V	T	H	A	Q	D	I	L	E	K	T	H	N	G	K	L	C	D	L	D
gi|206731498|gb|ACI16708.1| A/duck/Vietnam/177/2005	L	V	K	S	D	Q	I	C	I	G	Y	H	A	N	N	S	T	E	Q	V	D	T	I	M	E	K	N	V	T	V	T	H	A	Q	D	I	L	E	K	T	H	N	G	K	L	C	D	L	D
gi|206731517|gb|ACI16719.1| A/duck/Vietnam/NCVD06/2005	L	V	K	S	D	Q	I	C	I	G	Y	H	A	N	N	S	T	E	Q	V	D	T	I	M	E	K	N	V	T	V	T	H	A	Q	D	I	L	E	K	T	H	N	G	K	L	C	D	L	D
gi|209164544|gb|ACI41122.1| A/quail/Thailand/Phichit-01/2004	L	V	K	S	D	Q	I	C	I	G	Y	H	A	N	N	S	T	E	Q	V	D	T	I	M	E	K	N	V	T	V	T	H	A	Q	D	I	L	E	K	T	H	N	G	K	L	C	D	L	D
gi|209164546|gb|ACI41123.1| A/pigeon/Thailand/Uttaradit-01/2004	L	V	K	S	D	Q	I	C	I	G	Y	H	A	N	N	S	T	E	Q	V	D	T	I	M	E	K	N	V	T	V	T	H	A	Q	D	I	L	E	K	T	H	N	G	K	L	C	D	L	D
gi|209164548|gb|ACI41124.1| A/sparrow/Thailand/Phitsanulok-01/2004	L	V	K	S	D	Q	I	C	I	G	Y	H	A	N	N	S	T	E	Q	V	D	T	I	M	E	K	N	V	T	V	T	H	A	Q	D	I	L	E	K	T	H	N	G	K	L	C	D	L	D
gi|209164550|gb|ACI41125.1| A/chicken/Sukhothai/NIAH6-3-0005/2005	L	V	K	S	D	Q	I	C	I	G	Y	H	A	N	N	S	T	E	Q	V	D	T	I	M	E	K	N	V	T	V	T	H	A	Q	D	I	L	E	K	T	H	N	G	K	L	C	D	L	D
gi|209164552|gb|ACI41126.1| A/chicken/Nakornsawan/NIAH6-3-0009/2005	L	V	K	S	D	Q	I	C	I	G	Y	H	A	N	N	S	T	E	Q	V	D	T	I	M	E	K	N	V	T	V	T	H	A	Q	D	I	L	E	K	T	H	N	G	K	L	C	D	L	D
gi|209164554|gb|ACI41127.1| A/duck/Uthaithani/NIAH6-3-0008/2005	L	V	K	S	D	Q	I	C	I	G	Y	H	A	N	N	S	T	E	Q	V	D	T	I	M	E	K	N	V	T	V	T	H	A	Q	D	I	L	E	K	T	H	N	G	K	L	C	D	L	D
gi|209164556|gb|ACI41128.1| A/chicken/Thailand/Phitsanulok/NIAH6-3-0012/2005	L	V	K	S	D	Q	I	C	I	G	Y	H	A	N	N	S	T	E	Q	V	D	T	I	M	E	K	N	V	T	V	T	H	A	Q	D	I	L	E	K	T	H	N	G	K	L	C	D	L	D
gi|209164558|gb|ACI41129.1| A/chicken/Uthaithani/NIAH6-3-0007/2005	L	V	K	S	D	Q	I	C	I	G	Y	H	A	N	N	S	T	E	Q	V	D	T	I	M	E	K	N	V	T	V	T	H	A	Q	D	I	L	E	K	T	H	N	G	K	L	C	D	L	D
gi|209164560|gb|ACI41130.1| A/chicken/Thailand/Kamphaengphet/NIAH6-3-0006/2005	L	V	K	S	V	Q	I	C	I	G	Y	H	A	N	N	S	T	E	Q	V	D	T	I	M	E	K	N	V	T	V	T	H	A	Q	D	I	L	E	K	T	H	N	G	K	L	C	D	L	D
gi|209164562|gb|ACI41131.1| A/chicken/Thailand/Kamphaengphet/NIAH6-3-0008/2005	L	V	K	S	D	Q	I	C	I	G	Y	H	A	N	N	S	T	E	Q	V	D	T	I	M	E	K	N	V	T	V	T	H	A	Q	D	I	L	E	K	T	H	N	G	K	L	C	D	L	D
gi|209164564|gb|ACI41132.1| A/chicken/Thailand/Kamphaengphet/NIAH6-3-0009/2005	L	V	K	S	D	Q	I	C	I	G	Y	H	A	N	N	S	T	E	Q	V	D	T	I	M	E	K	N	V	T	V	T	H	A	Q	D	I	L	E	K	T	H	N	G	K	L	C	D	L	D
gi|209164566|gb|ACI41133.1| A/chicken/Thailand/Kamphaengphet/NIAH6-3-0010/2005	L	V	K	S	D	Q	I	C	I	G	Y	H	A	N	N	S	T	E	Q	V	D	T	I	M	E	K	N	V	T	V	T	H	A	Q	D	I	L	E	K	T	H	N	G	K	L	C	D	L	D
gi|209164568|gb|ACI41134.1| A/chicken/Thailand/Sukhothai/NIAH6-3-0013/2005	L	V	K	S	D	Q	I	C	I	G	Y	H	A	N	N	S	T	E	Q	V	D	T	I	M	E	K	N	V	T	V	T	H	A	Q	D	I	L	E	K	T	H	N	G	K	L	C	D	L	D
gi|209573772|gb|ACI62846.1| A/falcon/Saudi Arabia/D1936/2007	L	V	K	S	D	Q	I	C	I	G	Y	H	A	N	N	S	T	E	Q	V	D	T	I	M	E	K	N	V	T	V	T	H	A	Q	D	I	L	E	K	T	H	N	G	K	L	C	D	L	D
gi|209778771|gb|ACI87705.1| A/chicken/Astana/6/2005	L	V	K	S	D	Q	I	C	I	G	Y	H	A	N	N	S	T	E	Q	V	D	T	I	M	E	R	N	V	T	V	T	H	A	Q	D	I	L	E	K	T	H	N	G	K	L	C	D	L	D
gi|210144751|dbj|BAG80786.1| A/chicken/Kalasin/NIAH316/2004	L	V	K	S	D	Q	I	C	I	G	Y	H	A	N	N	S	T	E	Q	V	D	T	I	M	E	K	N	V	T	V	T	H	A	Q	D	I	L	E	K	T	H	N	G	K	L	C	D	L	D
gi|210144753|dbj|BAG80787.1| A/chicken/Kalasin/NIAH317/2004	L	V	K	S	D	Q	I	C	I	G	Y	H	A	N	N	S	T	E	Q	V	D	T	I	M	E	K	N	V	T	V	T	H	A	Q	D	I	L	E	K	T	H	N	G	K	L	C	D	L	D
gi|210144755|dbj|BAG80788.1| A/chicken/Kohn Kaen/NIAH330/2004	L	V	K	S	D	Q	I	C	I	G	Y	H	A	N	N	S	T	E	Q	V	D	T	I	M	E	K	N	V	T	V	T	H	A	Q	D	I	L	E	K	T	H	N	G	K	L	C	D	L	D
gi|210144757|dbj|BAG80789.1| A/duck/PhangNga/NIAH181/2004	L	V	K	S	D	Q	I	C	I	G	Y	H	A	N	N	S	T	E	Q	V	D	T	I	M	E	K	N	V	T	V	T	H	A	Q	D	I	L	E	K	T	H	N	G	K	L	C	D	L	D
gi|210144759|dbj|BAG80790.1| A/quail/Phathumthani/NIAH2711/2004	L	V	K	S	D	Q	I	C	I	G	Y	H	A	N	N	S	T	E	Q	V	D	T	I	M	E	K	N	V	T	V	T	H	A	Q	D	I	L	E	K	T	H	N	G	K	L	C	D	L	D
gi|210144761|dbj|BAG80791.1| A/chicken/Nonthaburi/NIAH2879/2004	L	V	K	S	D	Q	I	C	I	G	Y	H	A	N	N	S	T	E	Q	V	D	T	I	M	E	K	N	V	T	V	T	H	A	Q	D	I	L	E	K	T	H	N	G	K	L	C	D	L	D
gi|210144763|dbj|BAG80792.1| A/chicken/NaraThiwat/NIAH1703/2004	L	V	K	S	D	Q	I	C	I	G	Y	H	A	N	N	S	T	E	Q	V	D	T	I	M	E	K	N	V	T	V	T	H	A	Q	D	I	L	E	K	T	H	N	G	K	L	C	D	L	D
gi|210144765|dbj|BAG80793.1| A/chicken/Loei/NIAH2373/2004	L	V	K	S	D	Q	I	C	I	G	Y	H	A	N	N	S	T	E	Q	V	D	T	I	M	E	K	N	V	T	V	T	H	A	Q	D	I	L	E	K	T	H	N	G	K	L	C	D	L	D
gi|210144767|dbj|BAG80794.1| A/chicken/Samutprakan/NIAH6604/2004	L	V	K	S	D	Q	I	C	I	G	Y	H	A	N	N	S	T	E	Q	V	D	T	I	M	E	K	N	V	T	V	T	H	A	Q	D	I	L	E	K	T	H	N	G	K	L	C	D	L	D
gi|210144769|dbj|BAG80795.1| A/chicken/Nakhon Sawan/NIAH01502/2004	L	V	K	S	D	Q	I	C	I	G	Y	H	A	N	N	S	T	E	Q	V	D	T	I	M	E	K	N	V	T	V	T	H	A	Q	D	I	L	E	K	T	H	N	G	K	L	C	D	L	D
gi|210144771|dbj|BAG80796.1| A/chicken/Nakhon Sawan/NIAH01503/2004	L	V	K	S	D	Q	I	C	I	G	Y	H	A	N	N	S	T	E	Q	V	D	T	I	M	E	K	N	V	T	V	T	H	A	Q	D	I	L	E	K	T	H	N	G	K	L	C	D	L	D
gi|210144773|dbj|BAG80797.1| A/chicken/Suphanburi/NIAH7540/2004	L	V	K	S	D	Q	I	C	I	G	Y	H	A	N	N	S	T	E	Q	V	D	T	I	M	E	K	N	V	T	V	T	H	A	Q	D	I	L	E	K	T	H	N	G	K	L	C	D	L	D
gi|210144775|dbj|BAG80798.1| A/chicken/Suphanburi/NIAH7618/2004	L	V	K	S	D	Q	I	C	I	G	Y	H	A	N	N	S	T	E	Q	V	D	T	I	M	E	K	N	V	T	V	T	H	A	Q	D	I	L	E	K	T	H	N	G	K	L	C	D	L	D
gi|210144777|dbj|BAG80799.1| A/duck/Angthong/NIAH8246/2004	L	V	K	S	D	Q	I	C	I	G	Y	H	A	N	N	S	T	E	Q	V	D	T	I	M	E	K	N	V	T	V	T	H	A	Q	D	I	L	E	K	T	H	N	G	K	L	C	D	L	D
gi|210144779|dbj|BAG80800.1| A/chicken/Angthong/NIAH8334/2004	L	V	K	S	D	Q	I	C	I	G	Y	H	A	N	N	S	T	E	Q	V	D	T	I	M	E	K	N	V	T	V	T	H	A	Q	D	I	L	E	K	T	H	N	G	K	L	C	D	L	D
gi|210144781|dbj|BAG80801.1| A/chicken/Suphanburi/NIAH108192/2005	L	V	K	S	D	Q	I	C	I	G	Y	H	A	N	N	S	T	E	Q	V	D	T	I	M	E	K	N	V	T	V	T	H	A	Q	D	I	L	E	K	T	H	N	G	K	L	C	D	L	D
gi|210144783|dbj|BAG80802.1| A/quail/Nakhon Pathom/NIAH7562/2005	L	V	K	S	D	Q	I	C	I	G	Y	H	A	N	N	S	T	E	Q	V	D	T	I	M	E	K	N	V	T	V	T	H	A	Q	D	I	L	E	K	T	H	N	G	K	L	C	D	L	D
gi|210144785|dbj|BAG80803.1| A/chicken/Kalasin/NIAH3776/2005	L	V	K	S	D	Q	I	C	I	G	Y	H	A	N	N	S	T	E	Q	V	D	T	I	M	E	K	N	V	T	V	T	H	A	Q	D	I	L	E	K	T	H	N	G	K	L	C	D	L	D
gi|210144787|dbj|BAG80804.1| A/chicken/Phichit/NIAH606988/2006	L	V	K	S	D	Q	I	C	I	G	Y	H	A	N	N	S	T	E	Q	V	D	T	I	M	E	R	N	V	T	V	T	H	A	Q	D	I	L	E	K	T	H	N	G	K	L	C	D	L	D
gi|210144789|dbj|BAG80805.1| A/open-bill stork/Thailand/VSMU-2-NSN/2004	L	V	K	S	D	Q	I	C	I	G	Y	H	A	N	N	S	T	E	Q	V	D	T	I	M	E	K	N	V	T	V	T	H	A	Q	D	I	L	E	K	T	H	N	G	K	L	C	D	L	D
gi|210144791|dbj|BAG80806.1| A/open-bill stork/Thailand/VSMU-9-BKK/2004	L	V	K	S	D	Q	I	C	I	G	Y	H	A	N	N	S	T	E	Q	V	D	T	I	M	E	K	N	V	T	V	T	H	A	Q	D	I	L	E	K	T	H	N	G	K	L	C	D	L	D
gi|210144793|dbj|BAG80807.1| A/open-bill stork/Thailand/VSMU-20-AYA/2004	L	V	K	S	D	Q	I	C	I	G	Y	H	A	N	N	S	T	E	Q	V	D	T	I	M	E	K	N	V	T	V	T	H	A	Q	D	I	L	E	K	T	H	N	G	K	L	C	D	L	D
gi|210144795|dbj|BAG80808.1| A/common myna/Thailand/VSMU-10-BRM/2005	L	V	K	S	D	Q	I	C	I	G	Y	H	A	N	N	S	T	E	Q	V	D	T	I	M	E	K	N	V	T	V	T	H	A	Q	D	I	L	E	K	T	H	N	G	K	L	C	D	L	D
gi|210144797|dbj|BAG80809.1| A/pigeon/Thailand/VSMU-11-KRI/2005	L	V	K	N	D	Q	I	C	I	G	Y	H	A	N	N	S	T	E	Q	V	D	T	I	M	E	K	N	V	T	V	T	H	A	Q	D	I	L	E	K	T	H	N	G	K	L	C	D	L	D
gi|210144799|dbj|BAG80810.1| A/pigeon/Thailand/VSMU-13-KRI/2005	L	V	K	S	D	Q	I	C	I	G	Y	H	A	N	N	S	T	E	Q	V	D	T	I	M	E	K	N	V	T	V	T	H	A	Q	D	I	L	E	K	T	H	N	G	K	L	C	D	L	D
gi|210144801|dbj|BAG80811.1| A/tree sparrow/Thailand/VSMU-12-KRI/2005	L	V	K	S	D	Q	I	C	I	G	Y	H	A	N	N	S	T	E	Q	V	D	T	I	M	E	K	N	V	T	V	T	H	A	Q	D	I	L	E	K	T	H	N	G	K	L	C	D	L	D
gi|210144803|dbj|BAG80812.1| A/tree sparrow/Thailand/VSMU-14-KRI/2005	L	V	K	S	D	Q	I	C	I	G	Y	H	A	N	N	S	T	E	Q	V	D	T	I	M	E	K	N	V	T	V	T	H	A	Q	D	I	L	E	K	T	H	N	G	K	L	C	D	L	D
gi|210144805|dbj|BAG80813.1| A/open-bill stork/Thailand/VSMU-15-ATG/2005	L	V	K	S	D	Q	I	C	I	G	Y	H	A	N	N	S	T	E	Q	V	D	T	I	M	E	K	N	V	T	V	T	H	A	Q	D	I	L	E	K	T	H	N	G	K	L	C	D	L	D
gi|210144807|dbj|BAG80814.1| A/tree sparrow/Rachaburi/VSMU-16-RBR/2005	L	V	K	S	D	Q	I	C	I	G	Y	H	A	N	N	S	T	E	Q	V	D	T	I	M	E	K	N	V	T	V	T	H	A	Q	D	I	L	E	K	T	H	N	G	K	L	C	D	L	D
gi|210144809|dbj|BAG80815.1| A/open-bill stork/Thailand/VSMU-29-NSN/2005	L	V	K	S	D	Q	I	C	I	G	Y	H	A	N	N	S	T	E	Q	V	D	T	I	M	E	K	N	V	T	V	T	H	A	Q	D	I	L	E	K	T	H	N	G	K	L	C	D	L	D
gi|211593632|gb|ACJ09829.1| A/chicken/Vietnam/NCVD12/2005	L	V	K	S	D	Q	I	C	I	G	Y	H	A	N	N	S	T	E	Q	V	D	T	I	M	E	K	N	V	T	V	T	H	A	Q	D	I	L	E	K	T	H	N	G	K	L	C	D	L	D
gi|211997773|gb|ACJ14851.1| A/duck/Vietnam/NCVD-1/2007	-	-	-	-	D	Q	I	C	I	G	Y	H	A	N	N	S	T	E	Q	V	D	T	I	M	E	K	N	V	T	V	T	H	A	Q	D	I	L	E	K	K	H	N	G	K	L	C	D	L	D
gi|211997792|gb|ACJ14862.1| A/duck/Vietnam/NCVD-2/2007	-	-	-	-	D	Q	I	C	I	G	Y	H	A	N	N	S	T	E	Q	V	D	T	I	M	E	K	N	V	T	V	T	H	A	Q	D	I	L	E	K	T	H	N	G	K	L	C	D	L	D
gi|211997811|gb|ACJ14873.1| A/chicken/Vietnam/NCVD-3/2007	-	-	-	-	D	Q	I	C	I	G	Y	H	A	N	N	S	T	E	Q	V	D	T	I	M	E	K	N	V	T	V	T	H	A	Q	D	I	L	E	K	T	H	N	G	K	L	C	D	L	D
gi|211997830|gb|ACJ14884.1| A/Muscovy duck/Vietnam/NCVD-4/2007	-	-	-	-	D	Q	I	C	I	G	Y	H	A	N	N	S	T	E	Q	V	D	T	I	M	E	K	N	V	T	V	T	H	A	Q	D	I	L	E	K	T	H	N	G	K	L	C	D	L	D
gi|211997849|gb|ACJ14895.1| A/Muscovy duck/Vietnam/NCVD-5/2007	-	-	-	-	D	Q	I	C	I	G	Y	H	A	N	N	S	T	E	Q	V	D	T	I	M	E	K	N	V	T	V	T	H	A	Q	D	I	L	E	K	T	H	N	G	K	L	C	D	L	D
gi|211997868|gb|ACJ14906.1| A/duck/Vietnam/NCVD-6/2007	-	-	-	-	D	Q	I	C	I	G	Y	H	A	N	N	S	T	E	Q	V	D	T	I	M	E	K	N	V	T	V	T	H	A	Q	D	I	L	E	K	T	H	N	G	K	L	C	D	L	D
gi|211997887|gb|ACJ14917.1| A/duck/Vietnam/NCVD-7/2007	-	-	-	-	D	Q	I	C	I	G	Y	H	A	N	N	S	T	E	Q	V	D	T	I	M	E	K	N	V	T	V	T	H	A	Q	D	I	L	E	K	K	H	N	G	K	L	C	D	L	D
gi|211997906|gb|ACJ14928.1| A/duck/Vietnam/NCVD-8/2007	-	-	-	-	D	Q	I	C	I	G	Y	H	A	N	N	S	T	E	Q	V	D	T	I	M	E	K	N	V	T	V	T	H	A	Q	D	I	L	E	K	T	H	N	G	K	L	C	D	L	D
gi|211997925|gb|ACJ14939.1| A/duck/Vietnam/NCVD-9/2007	-	-	-	-	D	Q	I	C	I	G	Y	H	A	N	N	S	T	E	Q	V	D	T	I	M	E	K	N	V	T	V	T	H	A	Q	D	I	L	E	K	T	H	N	G	K	L	C	D	L	D
gi|211997944|gb|ACJ14950.1| A/chicken/Vietnam/NCVD-10/2007	-	-	-	-	D	Q	I	C	I	G	Y	H	A	N	N	S	T	E	Q	V	D	T	I	M	E	K	N	V	T	V	T	H	A	Q	D	I	L	E	K	T	H	N	G	K	L	C	D	L	D
gi|211997963|gb|ACJ14961.1| A/Muscovy duck/Vietnam/NCVD-11/2007	-	-	-	-	D	Q	I	C	I	G	Y	H	A	N	N	S	T	E	Q	V	D	T	I	M	E	K	N	V	T	V	T	H	A	Q	D	I	L	E	K	T	H	N	G	K	L	C	D	L	D
gi|211997982|gb|ACJ14972.1| A/duck/Vietnam/NCVD-12/2007	-	-	-	-	D	Q	I	C	I	G	Y	H	A	N	N	S	T	E	Q	V	D	T	I	M	E	K	N	V	T	V	T	H	A	Q	D	I	L	E	K	T	H	N	G	K	L	C	D	L	D
gi|211998001|gb|ACJ14983.1| A/duck/Vietnam/NCVD-13/2007	-	-	-	-	D	Q	I	C	I	G	Y	H	A	N	N	S	T	E	Q	V	D	T	I	M	E	K	N	V	T	V	T	H	A	Q	D	I	L	E	K	T	H	N	G	K	L	C	D	L	D
gi|211998039|gb|ACJ15005.1| A/duck/Vietnam/NCVD-16/2007	-	-	-	-	D	Q	I	C	I	G	Y	H	A	N	N	S	T	E	Q	V	D	T	I	M	E	K	N	V	T	V	T	H	A	Q	D	I	L	E	K	T	H	N	G	K	L	C	D	L	D
gi|211998058|gb|ACJ15016.1| A/duck/Vietnam/NCVD-17/2007	-	-	-	-	D	Q	I	C	I	G	Y	H	A	N	N	S	T	E	Q	V	D	T	I	M	E	K	N	V	T	V	T	H	A	Q	D	I	L	E	K	T	H	N	G	K	L	C	D	L	D
gi|211998077|gb|ACJ15027.1| A/duck/Vietnam/NCVD-18/2007	-	-	-	-	D	Q	I	C	I	G	Y	H	A	N	N	S	T	E	Q	V	D	T	I	M	E	K	N	V	T	V	T	H	A	Q	D	I	L	E	K	T	H	N	G	K	L	C	D	L	D
gi|211998096|gb|ACJ15038.1| A/duck/Vietnam/NCVD-19/2007	-	-	-	-	D	Q	I	C	I	G	Y	H	A	N	N	S	T	E	Q	V	D	T	I	M	E	K	N	V	T	V	T	H	A	Q	D	I	L	E	K	T	H	N	G	K	L	C	D	L	D
gi|211998115|gb|ACJ15049.1| A/chicken/Vietnam/NCVD-20/2007	-	-	-	-	D	Q	I	C	I	G	Y	H	A	N	N	S	T	E	Q	V	D	T	I	M	E	K	N	V	T	V	T	H	A	Q	D	I	L	E	K	T	H	N	G	K	L	C	D	L	D
gi|211998134|gb|ACJ15060.1| A/chicken/Vietnam/NCVD-21/2007	-	-	-	-	D	Q	I	C	I	G	Y	H	A	N	N	S	T	E	Q	V	D	T	I	M	E	K	N	V	T	V	T	H	A	Q	D	I	L	E	K	T	H	N	G	K	L	C	D	L	D
gi|211998153|gb|ACJ15071.1| A/Muscovy duck/Vietnam/NCVD-22/2007	-	-	-	-	D	Q	I	C	I	G	Y	H	A	N	N	S	T	E	Q	V	D	T	I	M	E	K	N	V	T	V	T	H	A	Q	D	I	L	E	K	T	H	N	G	K	L	C	D	L	D
gi|211998172|gb|ACJ15082.1| A/Muscovy duck/Vietnam/NCVD-23/2007	-	-	-	-	D	Q	I	C	I	G	Y	H	A	N	N	S	T	E	Q	V	D	T	I	M	E	K	N	V	T	V	T	H	A	Q	D	I	L	E	K	T	H	N	G	K	L	C	D	L	D
gi|211998191|gb|ACJ15093.1| A/chicken/Vietnam/NCVD-24/2007	-	-	-	-	D	Q	I	C	I	G	Y	H	A	N	N	S	T	E	Q	V	D	T	I	M	E	K	N	V	T	V	T	H	A	Q	D	I	L	E	K	T	H	N	G	K	L	C	D	L	D
gi|211998210|gb|ACJ15104.1| A/duck/Vietnam/NCVD-25/2007	-	-	-	-	D	Q	I	C	I	G	Y	H	A	N	N	S	T	E	Q	V	D	T	I	M	E	K	N	V	T	V	T	H	A	Q	D	I	L	E	K	T	H	N	G	K	L	C	D	L	D
gi|211998229|gb|ACJ15115.1| A/duck/Vietnam/NCVD-26/2007	-	-	-	-	D	Q	I	C	I	G	Y	H	A	N	N	S	T	E	Q	V	D	T	I	M	E	K	N	V	T	V	T	H	A	Q	D	I	L	E	K	T	H	N	G	K	L	C	D	L	D
gi|211998248|gb|ACJ15126.1| A/Muscovy duck/Vietnam/NCVD-29/2007	-	-	-	-	D	Q	I	C	I	G	Y	H	A	N	N	S	T	E	Q	V	D	T	I	M	E	K	N	V	T	V	T	H	A	Q	D	I	L	E	K	T	H	N	G	K	L	C	D	L	D
gi|211998267|gb|ACJ15137.1| A/duck/Vietnam/NCVD-30/2007	-	-	-	-	D	Q	I	C	I	G	Y	H	A	N	N	S	T	E	Q	V	D	T	I	M	E	K	N	V	T	V	T	H	A	Q	D	I	L	E	K	T	H	N	G	K	L	C	D	L	D
gi|211998286|gb|ACJ15148.1| A/duck/Vietnam/NCVD-31/2007	-	-	-	-	D	Q	I	C	I	G	Y	H	A	N	N	S	T	E	Q	V	D	T	I	M	E	K	N	V	T	V	T	H	A	Q	D	I	L	E	K	T	H	N	G	K	L	C	D	L	D
gi|211998303|gb|ACJ15158.1| A/duck/Vietnam/NCVD-34/2007	-	-	-	-	D	Q	I	C	I	G	Y	H	A	N	N	S	T	E	Q	V	D	T	I	M	E	K	N	V	T	V	T	H	A	Q	D	I	L	E	K	T	H	N	G	K	L	C	D	L	D
gi|211998322|gb|ACJ15169.1| A/duck/Laos/NCVD-35/2007	-	-	-	-	D	Q	I	C	I	G	Y	H	A	N	N	S	T	E	Q	V	D	T	I	M	E	K	N	V	T	V	T	H	A	Q	D	I	L	E	K	T	H	N	G	K	L	C	D	L	D
gi|211998337|gb|ACJ15178.1| A/pigeon/Laos/NCVD-36/2007	-	-	-	-	D	Q	I	C	I	G	Y	H	A	N	N	S	T	E	Q	V	D	T	I	M	E	K	N	V	T	V	T	H	A	Q	D	I	L	E	K	K	H	N	G	K	L	C	D	L	D
gi|211998352|gb|ACJ15187.1| A/chicken/Laos/NCVD-38/2007	-	-	-	-	D	Q	I	C	I	G	Y	H	A	N	N	S	T	E	Q	V	D	T	I	M	E	K	N	V	T	V	T	H	A	Q	D	I	L	E	K	T	H	N	G	K	L	C	D	L	D
gi|211998371|gb|ACJ15198.1| A/goose/Laos/NCVD-39/2007	-	-	-	-	D	Q	I	C	I	G	Y	H	A	N	N	S	T	E	Q	V	D	T	I	M	E	K	N	V	T	V	T	H	A	Q	D	I	L	E	K	T	H	N	G	K	L	C	D	L	D
gi|211998390|gb|ACJ15209.1| A/chicken/Vietnam/NCVD-40/2007	-	-	-	-	D	Q	I	C	I	G	Y	H	A	N	N	S	T	E	Q	V	D	T	I	M	E	K	N	V	T	V	T	H	A	Q	D	I	L	E	K	T	H	N	G	K	L	C	D	L	D
gi|211998407|gb|ACJ15219.1| A/chicken/Vietnam/NCVD-41/2007	-	-	-	-	D	Q	I	C	I	G	Y	H	A	N	N	S	T	E	Q	V	D	T	I	M	E	K	N	V	T	V	T	H	A	Q	D	I	L	E	K	T	H	N	G	K	L	C	D	L	D
gi|211998424|gb|ACJ15229.1| A/chicken/Vietnam/NCVD-42/2007	-	-	-	-	D	Q	I	C	I	G	Y	H	A	N	N	S	T	E	Q	V	D	T	I	M	E	K	N	V	T	V	T	H	A	Q	D	I	L	E	K	T	H	N	G	K	L	C	D	L	D
gi|211998443|gb|ACJ15240.1| A/duck/Vietnam/NCVD-43/2007	-	-	-	-	D	Q	I	C	I	G	Y	H	A	N	N	S	T	E	Q	V	D	T	I	M	E	K	N	V	T	V	T	H	A	Q	D	I	L	E	K	T	H	N	G	K	L	C	D	L	D
gi|211998462|gb|ACJ15251.1| A/chicken/Vietnam/NCVD-44/2007	-	-	-	-	D	Q	I	C	I	G	Y	H	A	N	N	S	T	E	Q	V	D	T	I	M	E	K	N	V	T	V	T	H	A	Q	D	I	L	E	K	T	H	N	G	K	L	C	D	L	D
gi|211998481|gb|ACJ15262.1| A/chicken/Vietnam/NCVD-45/2007	-	-	-	-	D	Q	I	C	I	G	Y	H	A	N	N	S	T	E	Q	V	D	T	I	M	E	K	N	V	T	V	T	H	A	Q	D	I	L	E	K	T	H	N	G	K	L	C	D	L	D
gi|211998500|gb|ACJ15273.1| A/Muscovy duck/Vietnam/NCVD-46/2007	-	-	-	-	D	Q	I	C	I	G	Y	H	A	N	N	S	T	E	Q	V	D	T	I	M	E	K	N	V	T	V	T	H	A	Q	D	I	L	E	K	T	H	N	G	K	L	C	D	L	D
gi|212292045|gb|ACJ24139.1| A/swan/Mangystau/3/2006	L	V	K	S	D	Q	I	C	I	G	Y	H	A	N	N	S	T	E	Q	V	D	T	I	M	E	K	N	V	T	V	T	H	A	Q	D	I	L	E	K	T	H	N	G	K	L	C	S	L	N
gi|212381242|gb|ACJ24913.1| A/chicken/Iran/53-3/2008	L	V	K	S	D	Q	I	C	I	G	Y	H	A	N	N	S	T	E	Q	V	D	T	I	M	E	K	N	V	T	V	T	H	A	Q	D	I	L	E	K	A	H	N	G	K	L	C	D	L	D
gi|212381265|gb|ACJ24951.1| A/mute swan/Hungary/4571/2006	L	V	K	S	D	Q	I	C	I	G	Y	H	A	N	N	S	T	E	Q	V	D	T	I	M	E	K	N	V	T	V	T	H	A	Q	D	I	L	E	K	T	H	N	G	K	L	C	D	L	D
gi|212381284|gb|ACJ24962.1| A/mute swan/Hungary/3472/2006	L	V	K	S	D	Q	I	C	I	G	Y	H	A	N	N	S	T	E	Q	V	D	T	I	M	E	K	N	V	T	V	T	H	A	Q	D	I	L	E	K	T	H	N	G	K	L	C	D	L	D
gi|212504849|gb|ACJ26066.1| A/peregrine falcon/Hong Kong/5211/2006	L	V	K	S	D	H	I	C	I	G	Y	H	A	N	N	S	T	E	Q	V	D	T	I	M	E	K	N	V	T	V	T	H	A	Q	D	I	L	E	K	T	H	N	G	K	L	C	D	L	D
gi|212504928|gb|ACJ26077.1| A/scaly-breasted munia/Hong Kong/45/2007	L	V	K	S	D	Q	I	C	I	G	Y	H	A	N	N	S	T	E	Q	V	D	T	I	M	E	K	N	V	T	V	T	H	A	Q	D	I	L	E	K	T	H	N	G	K	L	C	D	L	D
gi|212504999|gb|ACJ26088.1| A/crested goshawk/Hong Kong/458/2007	L	V	K	S	D	Q	I	C	I	G	Y	H	A	N	N	S	T	E	Q	V	D	T	I	M	E	K	N	V	T	V	T	H	A	Q	D	I	L	E	K	T	H	N	G	K	L	C	D	L	D
gi|212505068|gb|ACJ26099.1| A/house crow/Hong Kong/719/2007	L	V	K	S	D	Q	I	C	I	G	Y	H	A	N	N	S	T	E	Q	V	D	T	I	M	E	K	N	V	T	V	T	H	A	Q	D	I	L	E	K	T	H	N	G	K	L	C	D	L	D
gi|212505132|gb|ACJ26110.1| A/Japanese white-eye/Hong Kong/737/2007	L	V	K	S	D	Q	I	C	I	G	Y	H	A	N	N	S	T	E	Q	V	D	T	I	M	E	K	N	V	T	V	T	H	A	Q	D	I	L	E	K	T	H	N	G	K	L	C	D	L	D
gi|212505199|gb|ACJ26121.1| A/white-backed munia/Hong Kong/828/2007	L	V	K	S	D	Q	I	C	I	G	Y	H	A	N	N	S	T	E	Q	V	D	T	I	M	E	K	N	V	T	V	T	H	A	Q	D	I	L	E	K	T	H	N	G	K	L	C	D	L	D
gi|212505268|gb|ACJ26132.1| A/peregrine falcon/Hong Kong/1143/2007	-	-	K	S	D	H	I	C	I	G	Y	H	A	N	N	S	T	E	Q	V	D	T	I	M	E	K	N	V	T	V	T	H	A	Q	D	I	L	E	K	T	H	N	G	K	L	C	D	L	N
gi|212505336|gb|ACJ26143.1| A/house crow/Hong Kong/1203/2007	L	V	K	S	D	Q	I	C	I	G	Y	H	A	N	N	S	T	E	Q	V	D	T	I	M	E	K	N	V	T	V	T	H	A	Q	D	I	L	E	K	T	H	N	G	K	L	C	D	L	D
gi|212505559|gb|ACJ26154.1| A/blue magpie/Hong Kong/1993/2007	L	V	K	S	D	Q	I	C	I	G	Y	H	A	N	N	S	T	E	Q	V	D	T	I	M	E	K	N	V	T	V	T	H	A	Q	D	I	L	E	K	T	H	N	G	K	L	C	D	L	D
gi|212505733|gb|ACJ26165.1| A/silver-eared mesia/Hong Kong/2065/2007	L	V	K	S	D	Q	I	C	I	G	Y	H	A	N	N	S	T	E	Q	V	D	T	I	M	E	K	N	V	T	V	T	H	A	Q	D	I	L	E	K	T	H	N	G	K	L	C	D	L	D
gi|212505938|gb|ACJ26176.1| A/common kestrel/Hong Kong/2372/2007	L	V	K	S	D	Q	I	C	I	G	Y	H	A	N	N	S	T	E	Q	V	D	T	I	M	E	K	N	V	T	V	T	H	A	Q	D	I	L	E	K	T	H	N	G	K	L	C	D	L	D
gi|212506195|gb|ACJ26187.1| A/scaly-breasted munia/Hong Kong/2433/2007	L	V	K	S	D	Q	I	C	I	G	Y	H	A	N	N	S	T	E	Q	V	D	T	I	M	E	K	N	V	T	V	T	H	A	Q	D	I	L	E	K	T	H	N	G	K	L	C	D	L	D
gi|212506326|gb|ACJ26198.1| A/chestnut munia/Hong Kong/2442/2007	L	V	K	S	D	Q	I	C	I	G	Y	H	A	N	N	S	T	E	Q	V	D	T	I	M	E	K	N	V	T	V	T	H	A	Q	D	I	L	E	K	T	H	N	G	K	L	C	D	L	D
gi|212506491|gb|ACJ26209.1| A/scaly-breasted munia/Hong Kong/2572/2007	L	V	K	S	D	Q	I	C	I	G	Y	H	A	N	N	S	T	E	Q	V	D	T	I	M	E	K	N	V	T	V	T	H	A	Q	D	I	L	E	K	T	H	N	G	K	L	C	D	L	D
gi|212506664|gb|ACJ26220.1| A/long-tailed shrike/Hong Kong/2762/2007	L	V	K	S	D	Q	I	C	I	G	Y	H	A	N	N	S	T	E	Q	V	D	T	I	M	E	K	N	V	T	V	T	H	A	Q	D	I	L	E	K	T	H	N	G	K	L	C	D	L	D
gi|212506856|gb|ACJ26231.1| A/red-billed starling/Hong Kong/4925/2007	L	V	K	S	D	H	I	C	I	G	Y	H	A	N	N	S	T	E	Q	V	D	T	I	M	E	K	N	V	T	V	T	H	A	Q	D	I	L	E	K	T	H	N	G	K	L	C	D	L	N
gi|212507075|gb|ACJ26242.1| A/common magpie/Hong Kong/5052/2007	L	V	K	S	D	H	I	C	I	G	Y	H	A	N	N	S	T	E	Q	V	D	T	I	M	E	K	N	V	T	V	T	H	A	Q	D	I	L	E	K	T	H	N	G	K	L	C	D	L	N
gi|212507234|gb|ACJ26253.1| A/Daurian starling/Hong Kong/1532/2007	L	V	K	S	D	H	I	C	I	G	Y	H	A	N	N	S	T	E	Q	V	D	T	I	M	E	K	N	V	T	V	T	H	A	Q	D	I	L	E	K	T	H	N	G	K	L	C	D	L	N
gi|212507460|gb|ACJ26264.1| A/house crow/Hong Kong/5288/2007	L	V	K	S	D	H	I	C	I	G	Y	H	A	N	N	S	T	E	Q	V	D	T	I	M	E	K	N	V	T	V	T	H	A	Q	D	I	L	E	K	T	H	N	G	K	L	C	D	L	N
gi|212507636|gb|ACJ26275.1| A/little egret/Hong Kong/8550/2007	L	V	K	S	D	H	I	C	I	G	Y	H	A	N	N	S	T	E	Q	V	D	T	I	M	E	K	N	V	T	V	T	H	A	Q	D	I	L	E	K	A	H	N	G	K	L	C	D	L	N
gi|212507957|gb|ACJ26286.1| A/little egret/Hong Kong/8863/2007	L	V	K	S	D	H	I	C	I	G	Y	H	A	N	N	S	T	E	Q	V	D	T	I	M	E	K	N	V	T	V	T	H	A	Q	D	I	L	E	K	T	H	N	G	K	L	C	D	L	N
gi|212508148|gb|ACJ26297.1| A/grey heron/Hong Kong/3088/2007	L	V	K	S	D	H	I	C	I	G	Y	H	A	N	N	S	T	E	Q	V	D	T	I	M	E	K	N	V	T	V	T	H	A	Q	D	I	L	E	K	T	H	N	G	K	L	C	D	L	N
gi|212508361|gb|ACJ26308.1| A/common buzzard/Hong Kong/9213/2007	L	V	K	S	D	H	I	C	I	G	Y	H	A	N	N	S	T	E	Q	V	D	T	I	M	E	K	N	V	T	V	T	H	A	Q	D	I	L	E	K	T	H	N	G	K	L	C	D	L	N
gi|212508517|gb|ACJ26319.1| A/black-crowned night heron/Hong Kong/659/2008	L	V	K	S	D	H	I	C	I	G	Y	H	A	N	N	S	T	E	Q	V	D	T	I	M	E	K	N	V	T	V	T	H	A	Q	D	I	L	E	K	T	H	N	G	K	L	C	D	L	N
gi|212508713|gb|ACJ26330.1| A/great egret/Hong Kong/807/2008	L	V	K	S	D	H	I	C	I	G	Y	H	A	N	N	S	T	E	Q	V	D	T	I	M	E	K	N	V	T	V	T	H	A	Q	D	I	L	E	K	T	H	N	G	K	L	C	D	L	N
gi|212508901|gb|ACJ26341.1| A/grey heron/Hong Kong/1046/2008	L	V	K	S	D	H	I	C	I	G	Y	H	A	N	N	S	T	E	Q	V	D	T	I	M	E	K	N	V	T	V	T	H	A	Q	D	I	L	E	K	T	H	N	G	K	L	C	D	L	N
gi|212509022|gb|ACJ26352.1| A/magpie robin/Hong Kong/1097/2008	L	V	K	S	D	H	I	C	I	G	Y	H	A	N	N	S	T	E	Q	V	D	T	I	M	E	K	N	V	T	V	T	H	A	Q	D	I	L	E	K	T	H	N	G	K	L	C	D	L	N
gi|212509190|gb|ACJ26363.1| A/magpie robin/Hong Kong/1897/2008	L	V	K	S	D	H	I	C	I	V	Y	H	A	N	N	S	T	E	Q	V	D	T	I	M	E	K	N	V	T	V	T	H	A	Q	D	I	L	E	K	T	H	N	G	K	L	C	D	L	N
gi|212509331|gb|ACJ26374.1| A/peregrine falcon/Hong Kong/2142/2008	L	V	K	S	D	Q	I	C	I	G	Y	H	A	N	N	S	T	E	Q	V	D	T	I	M	E	K	N	V	T	V	T	H	A	Q	D	I	L	E	K	T	H	N	G	K	L	C	D	L	D
gi|212960155|gb|ACJ38660.1| A/chicken/Sukhothai/NIAH114843/2008	L	V	K	S	D	Q	I	C	I	G	Y	H	A	N	N	S	T	E	Q	V	D	T	I	M	E	K	N	V	T	V	T	H	A	Q	D	I	L	E	K	T	H	N	G	K	L	C	D	L	D
gi|213493464|gb|ACJ47906.1| A/environment/Qinghai/1/2008	L	V	K	S	D	Q	I	C	I	G	Y	H	A	N	N	S	T	E	Q	V	D	T	I	M	E	K	N	V	T	V	T	H	A	Q	D	I	L	E	K	T	H	N	G	K	L	C	D	L	N
gi|213688558|gb|ACJ53841.1| A/bar-headed goose/Qinghai/F/2007	L	V	K	S	D	Q	I	C	I	G	Y	H	A	N	N	S	T	E	Q	V	D	T	I	M	E	K	N	V	T	V	T	H	A	Q	D	I	L	E	K	T	H	N	G	K	L	C	D	L	D
gi|213688560|gb|ACJ53842.1| A/great black-headed gull/Qinghai/2/2007	L	V	K	S	D	Q	I	C	I	G	Y	H	A	N	N	S	T	E	Q	V	D	T	I	M	E	K	N	V	T	V	T	H	A	Q	D	I	L	E	K	T	H	N	G	K	L	C	D	L	D
gi|213688726|gb|ACJ53830.1| A/mute swan/Aktau/1460/2006	L	V	K	S	D	Q	I	C	I	G	Y	H	A	N	N	S	T	E	Q	V	D	T	I	M	E	K	N	V	T	V	T	H	A	Q	D	I	L	E	K	T	H	N	G	K	L	C	S	L	N
gi|214011899|gb|ACJ61696.1| A/chicken/Qalubia/1/2006	L	V	K	S	D	Q	I	C	I	G	Y	H	A	N	N	S	T	E	Q	V	D	T	I	M	E	K	N	V	T	V	T	H	A	Q	D	I	L	E	K	T	H	N	G	K	L	C	D	L	D
gi|214011961|gb|ACJ61750.1| A/turkey/England/2614/2007	L	V	K	S	D	Q	I	C	I	G	Y	H	A	N	N	S	T	E	Q	V	D	T	I	M	E	K	N	V	T	V	T	H	A	Q	D	I	L	E	K	T	H	N	G	K	L	C	D	L	D
gi|214011967|gb|ACJ61753.1| A/swan/England/26-70/2008	L	V	K	S	D	Q	I	C	I	G	Y	H	A	N	N	S	T	E	Q	V	D	T	I	M	E	K	N	V	T	V	T	H	A	Q	D	I	L	E	K	T	H	N	G	K	L	C	D	L	D
gi|215536342|gb|ACJ68607.1| A/Hunan/1/2006	L	V	K	S	D	Q	I	C	I	G	Y	H	A	N	N	S	T	E	Q	V	D	T	I	M	E	K	N	V	T	V	T	H	A	Q	D	I	L	E	K	T	H	N	G	K	L	C	D	L	D
gi|215536344|gb|ACJ68608.1| A/Zhejiang/1/2006	L	V	K	S	D	Q	I	C	I	G	Y	H	A	N	N	S	T	E	Q	V	D	T	I	M	E	K	N	V	T	V	T	H	A	Q	D	I	L	E	K	T	H	N	G	K	L	C	D	L	D
gi|215536346|gb|ACJ68609.1| A/Sichuan/1/2006	L	V	K	S	D	Q	I	C	I	G	Y	H	A	N	N	S	T	E	Q	V	D	T	I	M	E	K	N	V	T	V	T	H	A	Q	D	I	L	E	K	T	H	N	G	K	L	C	D	L	D
gi|215536348|gb|ACJ68610.1| A/Fujian/1/2005	L	V	K	S	D	Q	I	C	I	G	Y	H	A	N	N	S	T	E	Q	V	D	T	I	M	E	K	N	V	T	V	T	H	A	Q	D	I	L	E	K	T	H	N	G	K	L	C	D	L	D
gi|215536350|gb|ACJ68611.1| A/Fujian/1/2007	L	V	K	S	D	Q	I	C	I	G	Y	H	A	N	N	S	T	E	Q	V	D	T	I	M	E	K	N	V	T	V	T	H	A	Q	D	I	L	E	K	T	H	N	G	K	L	C	D	L	D
gi|215536352|gb|ACJ68612.1| A/Guangdong/01/2006	L	V	K	S	D	Q	I	C	I	G	Y	H	A	N	N	S	T	E	Q	V	D	T	I	M	E	K	N	V	T	V	T	H	A	Q	D	I	L	E	K	T	H	N	G	K	L	C	D	L	D
gi|215536354|gb|ACJ68613.1| A/Jiangxi/1/2005	H	V	K	S	D	Q	I	C	I	G	Y	H	A	N	N	S	T	E	Q	V	D	T	I	M	E	K	N	V	T	V	T	H	A	Q	D	I	L	E	K	T	H	N	G	K	L	C	D	L	G
gi|215536356|gb|ACJ68614.1| A/Xinjiang/1/2006	L	V	K	S	D	Q	I	C	I	G	Y	H	A	N	N	S	T	E	Q	V	D	T	I	M	E	K	N	V	T	V	T	H	A	Q	D	I	L	E	K	T	H	N	G	K	L	C	D	L	D
gi|217030551|dbj|BAH02564.1| A/chicken/Suphanburi/1/2004	L	V	K	S	D	Q	I	C	I	G	Y	H	A	N	N	S	T	E	Q	V	D	T	I	M	E	K	N	V	T	V	T	H	A	Q	D	I	L	E	K	T	H	N	G	K	L	C	D	L	D
gi|217030553|dbj|BAH02565.1| A/duck/Angthong/72/2004	L	V	K	S	D	Q	I	C	I	G	Y	H	A	N	N	S	T	E	Q	V	D	T	I	M	E	K	N	V	T	V	T	H	A	Q	D	I	L	E	K	T	H	N	G	K	L	C	D	L	D
gi|217030555|dbj|BAH02566.1| A/quail/Angthong/71/2004	L	V	K	S	D	Q	I	C	I	G	Y	H	A	N	N	S	T	E	Q	V	D	T	I	M	E	K	N	V	T	V	T	H	A	Q	D	I	L	E	K	T	H	N	G	K	L	C	D	L	D
gi|217385177|gb|ACK43432.1| A/pigeon/Zhejiang/17/2005	-	-	-	-	D	Q	I	C	I	G	Y	H	A	N	N	S	T	E	Q	V	D	T	I	M	E	K	N	V	T	V	T	H	A	Q	D	I	L	E	K	T	H	N	G	K	L	C	D	L	D
gi|218663868|gb|ACK99267.1| A/chicken/Vietnam/921/2004	L	V	K	S	D	Q	I	C	I	G	Y	H	A	N	N	S	T	E	Q	V	D	T	I	M	E	K	N	V	T	V	T	H	A	Q	D	I	L	E	K	T	H	N	G	K	L	C	D	L	D
gi|218663887|gb|ACK99278.1| A/chicken/Vietnam/925/2004	L	V	K	S	D	Q	I	C	I	G	Y	H	A	N	N	S	T	E	Q	V	D	T	I	M	E	K	N	V	T	V	T	H	A	Q	D	I	L	E	K	T	H	N	G	K	L	C	D	L	D
gi|218663906|gb|ACK99289.1| A/chicken/Vietnam/933/2004	L	V	K	S	D	Q	I	C	I	G	Y	H	A	N	N	S	T	E	Q	V	D	T	I	M	E	K	N	V	T	V	T	H	A	Q	D	I	L	E	K	T	H	N	G	K	L	C	D	L	D
gi|218663925|gb|ACK99300.1| A/chicken/Vietnam/NCVD11/2005	L	V	K	S	D	Q	I	C	I	G	Y	H	A	N	N	S	T	E	Q	V	D	T	I	M	E	K	N	V	T	V	T	H	A	Q	D	I	L	E	K	T	H	N	G	K	L	C	D	L	D
gi|218775017|dbj|BAH03519.1| A/chicken/Pyigyitagon/204/2006	L	V	K	S	D	Q	I	C	I	G	Y	H	A	N	N	S	T	E	Q	V	D	T	I	M	E	K	N	V	T	V	T	H	A	Q	D	I	L	E	K	T	H	N	G	K	L	C	D	L	D
gi|218775019|dbj|BAH03520.1| A/chicken/Hmawbi/517/2007	L	V	K	S	D	Q	I	C	I	G	Y	H	A	N	N	S	T	E	Q	V	D	T	I	M	E	K	N	V	T	V	T	H	A	Q	D	I	L	E	K	T	H	N	G	K	L	C	D	L	D
gi|218775021|dbj|BAH03521.1| A/guinea fowl/North Okkalarpa/834/2007	L	V	K	S	D	Q	I	C	I	G	Y	H	A	N	N	S	T	E	Q	V	D	T	I	M	E	K	N	V	T	V	T	H	A	Q	D	I	L	E	K	T	H	N	G	K	L	C	D	L	D
gi|218775023|dbj|BAH03522.1| A/quail/Mingalardone/866/2007	L	V	K	S	D	Q	I	C	I	G	Y	H	A	N	N	S	T	E	Q	V	D	T	I	M	E	K	N	V	T	V	T	H	A	Q	D	I	L	E	K	T	H	N	G	K	L	C	D	L	D
gi|218848517|gb|ACL11932.1| A/Bangladesh/207095/2008	L	V	K	S	D	Q	I	C	I	G	Y	H	A	N	N	S	T	E	Q	V	D	T	I	M	E	K	N	V	T	V	T	H	A	Q	D	I	L	E	K	T	H	N	G	K	L	C	D	L	D
gi|219564123|gb|ACL28245.1| A/bar-headed goose/Qinghai/1/2006	L	V	K	S	D	Q	I	C	I	G	Y	H	A	N	N	S	T	E	Q	V	D	T	I	M	E	K	N	V	T	V	T	H	A	Q	D	I	L	E	K	T	H	N	G	K	L	C	D	L	D
gi|219564125|gb|ACL28246.1| A/bar-headed goose/Qinghai/2/2006	L	V	K	S	D	Q	I	C	I	G	Y	H	A	N	N	S	T	E	Q	V	D	T	I	M	E	K	N	V	T	V	T	H	A	Q	D	I	L	E	K	T	H	N	G	K	L	C	D	L	D
gi|219564127|gb|ACL28247.1| A/bar-headed goose/Qinghai/3/2006	L	V	K	S	D	Q	I	C	I	G	Y	H	A	N	N	S	T	E	Q	V	D	T	I	M	E	K	N	V	T	V	T	H	A	Q	D	I	L	E	K	T	H	N	G	K	L	C	D	L	D
gi|219564129|gb|ACL28248.1| A/bar-headed goose/Qinghai/4/2006	L	V	K	S	D	Q	I	C	I	G	Y	H	A	N	N	S	T	E	Q	V	D	T	I	M	E	K	N	V	T	V	T	H	A	Q	D	I	L	E	K	T	H	N	G	K	L	C	D	L	D
gi|219564133|gb|ACL28249.1| A/black-neck crane/Qinghai/7/2006	L	V	K	S	D	Q	I	C	I	G	Y	H	A	N	N	S	T	E	Q	V	D	T	I	M	E	K	N	V	T	V	T	H	A	Q	D	I	L	E	K	T	H	N	G	K	L	C	D	L	D
gi|219564135|gb|ACL28250.1| A/bar-headed goose/Qinghai/8/2006	L	V	K	S	D	Q	I	C	I	G	Y	H	A	N	N	S	T	E	Q	V	D	T	I	M	E	K	N	V	T	V	T	H	A	Q	D	I	L	E	K	T	H	N	G	K	L	C	D	L	D
gi|219564137|gb|ACL28251.1| A/bar-headed goose/Qinghai/9/2006	L	V	K	S	D	Q	I	C	I	G	Y	H	A	N	N	S	T	E	Q	V	D	T	I	M	E	K	N	V	T	V	T	H	A	Q	D	I	L	E	K	T	H	N	G	K	L	C	D	L	D
gi|219564139|gb|ACL28252.1| A/common cormorant/Qinghai/10/2006	L	V	K	S	D	Q	I	C	I	G	Y	H	A	N	N	S	T	E	Q	V	D	T	I	M	E	K	N	V	T	V	T	H	A	Q	D	I	L	E	K	T	H	N	G	K	L	C	D	L	D
gi|219564141|gb|ACL28253.1| A/bar-headed goose/Qinghai/11/2006	L	V	K	S	D	Q	I	C	I	G	Y	H	A	N	N	S	T	E	Q	V	D	T	I	M	E	K	N	V	T	V	T	H	A	Q	D	I	L	E	K	T	H	N	G	K	L	C	D	L	D
gi|219564143|gb|ACL28254.1| A/bar-headed goose/Qinghai/2/2007	L	V	K	S	D	Q	I	C	I	G	Y	H	A	N	N	S	T	E	Q	V	D	T	I	M	E	K	N	V	T	V	T	H	A	Q	D	I	L	E	K	T	H	N	G	K	L	C	D	L	D
gi|219564145|gb|ACL28255.1| A/brown-headed gull/Qinghai/3/2007	L	V	K	S	D	Q	I	C	I	G	Y	H	A	N	N	S	T	E	Q	V	D	T	I	M	E	K	N	V	T	V	T	H	A	Q	D	I	L	E	K	T	H	N	G	K	L	C	D	L	D
gi|219564147|gb|ACL28256.1| A/brown-headed gull/Qinghai/4/2007	L	V	K	S	D	Q	I	C	I	G	Y	H	A	N	N	S	T	E	Q	V	D	T	I	M	E	K	N	V	T	V	T	H	A	Q	D	I	L	E	K	T	H	N	G	K	L	C	D	L	D
gi|219564149|gb|ACL28257.1| A/bar-headed goose/Qinghai/5/2007	L	V	K	S	D	Q	I	C	I	G	Y	H	A	N	N	S	T	E	Q	V	D	T	I	M	E	K	N	V	T	V	T	H	A	Q	D	I	L	E	K	T	H	N	G	K	L	C	D	L	D
gi|219564151|gb|ACL28258.1| A/bar-headed goose/Qinghai/7/2007	L	V	K	S	D	Q	I	C	I	G	Y	H	A	N	N	S	T	E	Q	V	D	T	I	M	E	K	N	V	T	V	T	H	A	Q	D	I	L	E	K	T	H	N	G	K	L	C	D	L	D
gi|219564153|gb|ACL28259.1| A/great black-headed gull/Qinghai/8/2007	L	V	K	S	D	Q	I	C	I	G	Y	H	A	N	N	S	T	E	Q	V	D	T	I	M	E	K	N	V	T	V	T	H	A	Q	D	I	L	E	K	T	H	N	G	K	L	C	D	L	D
gi|219564155|gb|ACL28260.1| A/common cormorant/Qinghai/9/2007	L	V	K	S	D	Q	I	C	I	G	Y	H	A	N	N	S	T	E	Q	V	D	T	I	M	E	K	N	V	T	V	T	H	A	Q	D	I	L	E	K	T	H	N	G	K	L	C	D	L	D
gi|219564157|gb|ACL28261.1| A/common cormorant/Qinghai/10/2007	L	V	K	S	D	Q	I	C	I	G	Y	H	A	N	N	S	T	E	Q	V	D	T	I	M	E	K	N	V	T	V	T	H	A	Q	D	I	L	E	K	T	H	N	G	K	L	C	D	L	D
gi|219564159|gb|ACL28262.1| A/bar-headedgoose/Qinghai/11/2007	L	V	K	S	D	Q	I	C	I	G	Y	H	A	N	N	S	T	E	Q	V	D	T	I	M	E	K	N	V	T	V	T	H	A	Q	D	I	L	E	K	T	H	N	G	K	L	C	D	L	D
gi|219564161|gb|ACL28263.1| A/great black-headed gull/Qinghai/12/2007	L	V	K	S	D	Q	I	C	I	G	Y	H	A	N	N	S	T	E	Q	V	D	T	I	M	E	K	N	V	T	V	T	H	A	Q	D	I	L	E	K	T	H	N	G	K	L	C	D	L	D
gi|219564163|gb|ACL28264.1| A/bar-headed goose/Qinghai/13/2007	L	V	K	S	D	Q	I	C	I	G	Y	H	A	N	N	S	T	E	Q	V	D	T	I	M	E	K	N	V	T	V	T	H	A	Q	D	I	L	E	K	T	H	N	G	K	L	C	D	L	D
gi|219564165|gb|ACL28265.1| A/bar-headed goose/Qinghai/1/2008	L	V	K	S	D	Q	I	C	I	G	Y	H	A	N	N	S	T	E	Q	V	D	T	I	M	E	K	N	V	T	V	T	H	A	Q	D	I	L	E	K	T	H	N	G	K	L	C	D	L	N
gi|219564167|gb|ACL28266.1| A/bar-headed goose/Qinghai/2/2008	L	V	K	S	D	Q	I	C	I	G	Y	H	A	N	N	S	T	E	Q	V	D	T	I	M	E	K	N	V	T	V	T	H	G	Q	D	I	L	E	K	T	H	N	G	K	L	C	D	L	N
gi|219564170|gb|ACL28267.1| A/bar-headed goose/Qinghai/4/2008	L	V	K	S	D	Q	I	C	I	G	Y	H	A	N	N	S	T	E	Q	V	D	T	I	M	E	K	N	V	T	V	T	H	A	Q	D	I	L	E	K	T	H	N	G	K	L	C	D	L	N
gi|219564173|gb|ACL28268.1| A/bar-headed goose/Qinghai/6/2008	L	V	K	S	D	Q	I	C	I	G	Y	H	A	N	N	S	T	E	Q	V	D	T	I	M	E	K	N	V	T	V	T	H	A	Q	D	I	L	E	K	T	H	N	G	K	L	C	D	L	N
gi|219564175|gb|ACL28269.1| A/bar-headed goose/Qinghai/7/2008	L	V	K	S	D	Q	I	C	I	G	Y	H	A	N	N	S	T	E	Q	V	D	T	I	M	E	K	N	V	T	V	T	H	A	Q	D	I	L	E	K	T	H	N	G	K	L	C	D	L	N
gi|219564177|gb|ACL28270.1| A/common cormorant/Qinghai/8/2008	L	V	K	S	D	Q	I	C	I	G	Y	H	A	N	N	S	T	E	Q	V	D	T	I	M	E	K	N	V	T	V	T	H	A	Q	D	I	L	E	K	T	H	N	G	K	L	C	D	L	N
gi|219564179|gb|ACL28271.1| A/common cormorant/Qinghai/9/2008	L	V	K	S	D	Q	I	C	I	G	Y	H	A	N	N	S	T	E	Q	V	D	T	I	M	E	K	N	V	T	V	T	H	A	Q	D	I	L	E	K	T	H	N	G	K	L	C	D	L	N
gi|219564182|gb|ACL28272.1| A/bar-headed goose/Qinghai/11/2008	L	V	K	S	D	Q	I	C	I	G	Y	H	A	N	N	S	T	E	Q	V	D	T	I	M	E	K	N	V	T	V	T	H	A	Q	D	I	L	E	K	T	H	N	G	K	L	C	D	L	N
gi|219564184|gb|ACL28273.1| A/common cormorant/Qinghai/12/2008	L	V	K	S	D	Q	I	C	I	G	Y	H	A	N	N	S	T	E	Q	V	D	T	I	M	E	K	N	V	T	V	T	H	A	Q	D	I	L	E	K	T	H	N	G	K	L	C	D	L	N
gi|219564186|gb|ACL28274.1| A/bar-headed goose/Qinghai/13/2008	L	V	K	S	D	Q	I	C	I	G	Y	H	A	N	N	S	T	E	Q	V	D	T	I	M	E	K	N	V	T	V	T	H	A	Q	D	I	L	E	K	T	H	N	G	K	L	C	D	L	N
gi|219564188|gb|ACL28275.1| A/bar-headed goose/Qinghai/1/2007	L	V	K	S	D	Q	I	C	I	G	Y	H	A	N	N	S	T	E	Q	V	D	T	I	M	E	K	N	V	T	V	T	H	A	Q	D	I	L	E	K	T	H	N	G	K	L	C	D	L	D
gi|219564190|gb|ACL28276.1| A/brown-headed gull/Qinghai/6/2007	L	V	K	S	D	Q	I	C	I	G	Y	H	A	N	N	S	T	E	Q	V	D	T	I	M	E	K	N	V	T	V	T	H	A	Q	D	I	L	E	K	T	H	N	G	K	L	C	D	L	D
gi|219564192|gb|ACL28277.1| A/bar-headed goose /Qinghai/14/2008	L	V	K	S	D	Q	I	C	I	G	Y	H	A	N	N	S	T	E	Q	V	D	T	I	M	E	K	N	V	T	V	T	H	A	Q	D	I	L	E	K	T	H	N	G	K	L	C	D	L	N
gi|219842160|dbj|BAH10637.1| A/Shanghai/1/2006	L	V	K	S	D	Q	I	C	I	G	Y	H	A	N	N	S	T	E	Q	V	D	T	I	M	E	K	N	V	T	V	T	H	A	Q	D	I	L	E	K	T	H	N	G	K	L	C	D	L	D
gi|219916801|emb|CAQ57761.1| A/chicken/Poland/R3248/2007	L	V	K	S	D	Q	I	C	I	G	Y	H	A	N	N	S	T	E	Q	V	D	T	I	M	E	K	N	V	T	V	T	H	A	Q	D	I	L	E	K	T	H	N	G	K	L	C	D	L	D
gi|219916817|emb|CAQ57769.1| A/turkey/Poland/R3249/2007	L	V	K	S	D	Q	I	C	I	G	Y	H	A	N	N	S	T	E	Q	V	D	T	I	M	E	K	N	V	T	V	T	H	A	Q	D	I	L	E	K	T	H	N	G	K	L	C	D	L	D
gi|219916851|emb|CAQ63501.1| A/Cygnus olor/Germany/R1372/2007	L	V	K	S	D	Q	I	C	I	G	Y	H	A	N	N	S	T	E	Q	V	D	T	I	M	E	K	N	V	T	V	T	H	A	Q	D	I	L	E	K	T	H	N	G	K	L	C	D	L	D
gi|219916868|emb|CAQ63510.1| A/Peking duck/Germany/R1959/2007	L	V	K	S	D	Q	I	C	I	G	Y	H	A	N	N	S	T	E	Q	V	D	T	I	M	E	K	N	V	T	V	T	H	A	Q	D	I	L	E	K	T	H	N	G	K	L	C	D	L	D
gi|219920865|emb|CAQ65120.1| A/chicken/Germany/R3272/2007	L	V	K	S	D	Q	I	C	I	G	Y	H	A	N	N	S	T	E	Q	V	D	T	I	M	E	K	N	V	T	V	T	H	A	Q	D	I	L	E	K	T	H	N	G	K	L	C	D	L	D
gi|219920881|emb|CAQ65128.1| A/chicken/Germany/R3294/2007	L	V	K	S	D	Q	I	C	I	G	Y	H	A	N	N	S	T	E	Q	V	D	T	I	M	E	K	N	V	T	V	T	H	A	Q	D	I	L	E	K	T	H	N	G	K	L	C	D	L	D
gi|219921097|emb|CAQ65113.1| A/chicken/Germany/R3234/2007	L	V	K	S	D	Q	I	C	I	G	Y	H	A	N	N	S	T	E	Q	V	D	T	I	M	E	K	N	V	T	V	T	H	A	Q	D	I	L	E	K	T	H	N	G	K	L	C	D	L	D
gi|219969064|emb|CAP45693.1| A/Mergus albellus/Slovakia/Vh212/2006	L	V	K	S	D	Q	I	C	I	G	Y	H	A	N	N	S	T	E	Q	V	D	T	I	M	E	K	N	V	T	V	T	H	A	Q	D	I	L	E	K	T	H	N	G	K	L	C	D	L	D
gi|219969066|emb|CAP45694.1| A/Peregrine falcon/Slovakia/Vh242/2006	L	V	K	S	D	Q	I	C	I	G	Y	H	A	N	N	S	T	E	Q	V	D	T	I	M	E	K	N	V	T	V	T	H	A	Q	D	I	L	E	K	T	H	N	G	K	L	C	D	L	D
gi|221327026|gb|ACM17287.1| A/chicken/Primorsky/85/2008	L	V	K	S	D	H	I	C	I	G	Y	H	A	N	N	S	T	E	Q	V	D	T	I	M	E	K	N	V	T	V	T	H	A	Q	D	I	L	E	R	T	H	N	G	R	L	C	D	L	N
gi|222875628|gb|ACM68968.1| A/chicken/Egypt/1NLQP-CLEVB331/2008	L	V	K	S	D	Q	I	C	I	G	Y	H	A	N	N	S	T	E	Q	V	D	T	I	M	E	K	N	V	T	V	T	H	A	Q	D	I	L	E	K	T	H	N	G	K	L	C	D	L	D
gi|222875630|gb|ACM68969.1| A/chicken/Egypt/2NLQP-CLEVB330/2008	L	V	K	S	D	Q	I	C	I	G	Y	H	A	N	N	S	T	E	Q	V	D	T	I	M	E	K	N	V	T	V	T	H	A	Q	D	I	L	E	K	T	H	N	G	K	L	C	D	L	D
gi|222875632|gb|ACM68970.1| A/chicken/Egypt/3NLQP-CLEVB325/2008	L	V	K	S	D	Q	I	C	I	G	Y	H	A	N	N	S	T	E	Q	V	D	T	I	M	E	K	N	V	T	V	T	H	A	Q	D	I	L	E	K	T	H	N	G	K	L	C	D	L	D
gi|222875634|gb|ACM68971.1| A/chicken/Egypt/4NLQP-CLEVB308/2008	L	V	K	S	D	Q	I	C	I	G	Y	H	A	N	N	S	T	E	Q	V	D	T	I	M	E	K	N	V	T	V	T	H	A	Q	D	I	L	E	K	T	H	N	G	K	L	C	D	L	D
gi|222875636|gb|ACM68972.1| A/chicken/Egypt/5NLQP-CLEVB307/2008	L	V	K	S	D	Q	I	C	I	G	Y	H	A	N	N	S	T	E	Q	V	D	T	I	M	E	K	N	V	T	V	T	H	A	Q	D	I	L	E	K	T	H	N	G	K	L	C	D	L	D
gi|222875638|gb|ACM68973.1| A/chicken/Egypt/6NLQP-CLEVB306/2008	L	V	K	S	D	Q	I	C	I	G	Y	H	A	N	N	S	T	E	Q	V	D	T	I	M	E	K	N	V	T	V	T	H	A	Q	D	I	L	E	K	T	H	N	G	K	L	C	D	L	D
gi|222875640|gb|ACM68974.1| A/chicken/Egypt/7NLQP-CLEVB305/2008	L	V	K	S	D	Q	I	C	I	G	Y	H	A	N	N	S	T	E	Q	V	D	T	I	M	E	K	N	V	T	V	T	H	A	Q	D	I	L	E	K	T	H	N	G	K	L	C	D	L	D
gi|222875642|gb|ACM68975.1| A/chicken/Egypt/8NLQP-CLEVB304/2008	L	V	K	S	D	Q	I	C	I	G	Y	H	A	N	N	S	T	E	Q	V	D	T	I	M	E	K	N	V	T	V	T	H	A	Q	D	I	L	E	K	T	H	N	G	K	L	C	D	L	D
gi|222875644|gb|ACM68976.1| A/chicken/Egypt/10NLQP-CLEVB299/2008	L	V	K	S	D	Q	I	C	I	G	Y	H	A	N	N	S	T	E	Q	V	D	T	I	M	E	K	N	V	T	V	T	H	A	Q	D	I	L	E	K	T	H	N	G	K	L	C	D	L	D
gi|222875646|gb|ACM68977.1| A/chicken/Egypt/13NLQP-CLEVB261/2008	L	V	K	S	D	Q	I	C	I	G	Y	H	A	N	N	S	T	E	Q	V	D	T	I	M	E	K	N	V	T	V	T	H	A	Q	D	I	L	E	K	T	H	N	G	K	L	C	D	L	D
gi|222875648|gb|ACM68978.1| A/chicken/Egypt/14NLQP-CLEVB255/2008	L	V	K	S	D	Q	I	C	I	G	Y	H	A	N	N	S	T	E	Q	V	D	T	I	M	E	K	N	V	T	V	T	H	A	Q	D	I	L	E	K	T	H	N	G	K	L	C	D	L	D
gi|222875650|gb|ACM68979.1| A/chicken/Egypt/15NLQP-CLEVB244/2008	L	V	K	S	D	Q	I	C	I	G	Y	H	A	N	N	S	T	E	Q	V	D	T	I	M	E	K	N	V	T	V	T	H	A	Q	D	I	L	E	K	T	H	N	G	K	L	C	D	L	D
gi|222875652|gb|ACM68980.1| A/chicken/Egypt/16NLQP-CLEVB242/2008	L	V	K	S	D	Q	I	C	I	G	Y	H	A	N	N	S	T	E	Q	V	D	T	I	M	E	K	N	V	T	V	T	H	A	Q	D	I	L	E	K	T	H	N	G	K	L	C	D	L	D
gi|222875654|gb|ACM68981.1| A/chicken/Egypt/17NLQP-CLEVB241/2008	L	V	K	S	D	Q	I	C	I	G	Y	H	A	N	N	S	T	E	Q	V	D	T	I	M	E	K	N	V	T	V	T	H	A	Q	D	I	L	E	K	T	H	N	G	K	L	C	D	L	D
gi|222875656|gb|ACM68982.1| A/chicken/Egypt/18NLQP-CLEVB240/2008	L	V	K	S	D	Q	I	C	I	G	Y	H	A	N	N	S	T	E	Q	V	D	T	I	M	E	K	N	V	T	V	T	H	A	Q	D	I	L	E	K	T	H	N	G	K	L	C	D	L	D
gi|222875658|gb|ACM68983.1| A/chicken/Egypt/20NLQP-CLEVB238/2008	L	V	K	S	D	Q	I	C	I	G	Y	H	A	N	N	S	T	E	Q	V	D	T	I	M	E	K	N	V	T	V	T	H	A	Q	D	I	L	E	K	T	H	N	G	K	L	C	D	L	D
gi|222875660|gb|ACM68984.1| A/chicken/Egypt/22NLQP-CLEVB232/2008	L	V	K	S	D	Q	I	C	I	G	Y	H	A	N	N	S	T	E	Q	V	D	T	I	M	E	K	N	V	T	V	T	H	A	Q	D	I	L	E	K	T	H	N	G	K	L	C	D	L	N
gi|222875662|gb|ACM68985.1| A/chicken/Egypt/23NLQP-CLEVB231/2008	L	V	K	S	D	Q	I	C	I	G	Y	H	A	N	N	S	T	E	Q	V	D	T	I	M	E	K	N	V	T	V	T	H	A	Q	D	I	L	E	K	T	H	N	G	K	L	C	D	L	D
gi|222875664|gb|ACM68986.1| A/chicken/Egypt/24NLQP-CLEVB227/2008	L	V	K	S	D	Q	I	C	I	G	Y	H	A	N	N	S	T	E	Q	V	D	T	I	M	E	K	N	V	T	V	T	H	A	Q	D	I	L	E	K	T	H	N	G	K	L	C	D	L	D
gi|222875666|gb|ACM68987.1| A/duck/Egypt/11NLQP-CLEVB263/2008	L	V	K	S	D	Q	I	C	I	G	Y	H	A	N	N	S	T	E	Q	V	D	T	I	M	E	K	N	V	T	V	T	H	A	Q	D	I	L	E	K	T	H	N	G	K	L	C	D	L	D
gi|223006847|gb|ABK34764.2| A/chicken/Shanxi/2/2006	L	V	K	S	D	Q	I	C	V	G	Y	H	A	N	N	S	T	E	Q	V	D	T	I	M	E	K	N	V	T	V	T	H	A	Q	D	I	L	E	K	T	H	N	G	K	L	C	N	L	D
gi|224037333|gb|ACN37879.1| A/chicken/Manipur/NIV9743/2007	L	V	K	S	D	Q	I	C	I	G	Y	H	A	N	N	S	T	E	Q	V	D	T	I	M	E	K	N	V	T	V	T	H	A	Q	D	I	L	E	K	T	H	N	G	K	L	C	D	L	D
gi|224037345|gb|ACN37886.1| A/chicken/Uthaithani/NIAH115067/2008	L	V	K	S	D	Q	I	C	I	G	Y	H	A	N	N	S	T	E	Q	V	D	T	I	M	E	K	N	V	T	V	T	H	A	Q	D	I	L	E	K	T	H	N	G	K	L	C	D	L	D
gi|224180931|gb|ACN39275.1| A/chicken/Domodedovo/MK/2007	L	V	K	S	D	Q	I	C	I	G	Y	H	A	N	N	S	T	E	Q	V	D	T	I	M	E	K	N	V	T	V	T	H	A	Q	D	I	L	E	K	A	H	N	G	K	L	C	D	L	D
gi|224181156|gb|ACN39409.1| A/duck/Hunan/689/2006	L	V	K	S	D	Q	I	C	I	G	Y	H	A	N	N	S	T	E	Q	V	D	T	I	M	E	K	N	V	T	V	T	H	A	Q	D	I	L	E	K	T	H	N	G	K	L	C	D	L	D
gi|224181158|gb|ACN39410.1| A/chicken/Anhui/1089/2007	L	V	K	S	D	Q	I	C	I	G	Y	H	A	N	N	S	T	E	Q	V	D	T	I	M	E	K	N	V	T	V	T	H	A	Q	D	I	L	E	K	T	H	N	G	K	L	C	D	L	D
gi|224181160|gb|ACN39411.1| A/chicken/Henan/1362/2006	L	V	K	S	D	Q	I	C	I	G	Y	H	A	N	N	S	T	E	Q	V	D	T	I	M	E	K	N	V	T	V	T	H	A	Q	D	I	L	E	K	T	H	N	G	K	L	C	D	L	D
gi|224181162|gb|ACN39412.1| A/duck/Henan/1647/2006	L	V	K	S	D	Q	I	C	I	G	Y	H	A	N	N	S	T	E	Q	V	D	T	I	M	E	K	N	V	T	V	T	H	A	Q	D	I	L	E	K	T	H	N	G	K	L	C	D	L	D
gi|224181164|gb|ACN39413.1| A/duck/Henan/1650/2006	L	V	K	S	D	Q	I	C	I	G	Y	H	A	N	N	S	T	E	Q	V	D	T	I	M	E	K	N	V	T	V	T	H	A	Q	D	I	L	E	K	T	H	N	G	K	L	C	D	L	D
gi|224181166|gb|ACN39414.1| A/duck/Henan/1652/2006	L	V	K	S	D	Q	I	C	I	G	Y	H	A	N	N	S	T	E	Q	V	D	T	I	M	E	K	N	V	T	V	T	H	A	Q	D	I	L	E	K	T	H	N	G	K	L	C	D	L	D
gi|224181168|gb|ACN39415.1| A/chicken/Hunan/1793/2007	L	V	K	S	D	Q	I	C	I	G	Y	H	A	N	N	S	T	E	Q	V	D	T	I	M	E	K	N	V	T	V	T	H	A	Q	D	I	L	E	K	T	H	N	G	K	L	C	D	L	D
gi|224181170|gb|ACN39416.1| A/duck/Hunan/1930/2007	L	V	K	S	D	Q	I	C	I	G	Y	H	A	N	N	S	T	E	Q	V	D	T	I	M	E	K	N	V	T	V	T	H	A	Q	D	I	L	E	K	T	H	N	G	K	L	C	D	L	D
gi|224181172|gb|ACN39417.1| A/duck/Hunan/1964/2007	L	V	K	S	D	Q	I	C	I	G	Y	H	A	N	N	S	T	E	Q	V	D	T	I	M	E	K	N	V	T	V	T	H	A	Q	D	I	L	E	K	A	H	N	G	K	L	C	D	L	D
gi|224181174|gb|ACN39418.1| A/duck/Hunan/1994/2007	L	V	K	S	D	Q	I	C	I	G	Y	H	A	N	N	S	T	E	Q	V	D	T	I	M	E	K	N	V	T	V	T	H	A	Q	D	I	L	E	K	T	H	N	G	K	L	C	D	L	D
gi|224181176|gb|ACN39419.1| A/chicken/Hubei/2856/2007	L	V	K	S	D	Q	I	C	I	G	Y	H	A	N	N	S	T	E	Q	V	D	T	I	M	E	K	N	V	T	V	T	H	A	Q	D	I	L	E	K	T	H	N	G	K	L	C	D	L	D
gi|224181178|gb|ACN39420.1| A/duck/Hubei/2911/2007	L	V	K	S	D	Q	I	C	I	G	Y	H	A	N	N	S	T	G	Q	V	D	T	I	M	E	K	N	V	T	V	T	N	A	Q	D	I	L	E	K	T	H	N	G	K	L	C	D	L	D
gi|224181180|gb|ACN39421.1| A/chicken/Hubei/3002/2007	L	V	K	S	D	Q	I	C	I	G	Y	H	A	N	N	S	T	E	Q	V	D	T	I	M	E	K	N	V	T	V	T	H	A	Q	D	I	L	E	K	T	H	N	G	K	L	C	D	L	D
gi|224181182|gb|ACN39422.1| A/chicken/Hunan/3157/2006	L	V	K	S	D	Q	I	C	I	G	Y	H	A	N	N	S	T	E	Q	V	D	T	I	M	E	K	N	V	T	V	T	H	A	Q	D	I	L	E	K	T	H	N	G	K	L	C	D	L	D
gi|224181184|gb|ACN39423.1| A/duck/Hunan/3315/2006	L	V	K	S	D	Q	I	C	I	G	Y	H	A	N	N	S	T	E	Q	V	D	T	I	M	E	K	N	V	T	V	T	H	A	Q	D	I	L	E	K	T	H	N	G	K	L	C	D	L	D
gi|224181186|gb|ACN39424.1| A/duck/Hunan/3340/2006	L	V	K	S	D	Q	I	C	I	G	Y	H	A	N	N	S	T	E	Q	V	D	T	I	M	E	K	N	V	T	V	T	H	A	Q	D	I	L	E	K	T	H	N	G	K	L	C	D	L	D
gi|224181363|gb|ACN39520.1| A/chicken/Calarasi/RO-AI-091/2005	-	V	K	S	D	Q	I	C	I	G	Y	H	A	N	N	S	T	E	Q	V	D	T	I	M	E	K	N	V	T	V	T	H	A	Q	D	I	L	E	K	T	H	N	G	K	L	C	D	L	D
gi|224181365|gb|ACN39521.1| A/turkey/Braila/RO-AI-074/2005	L	V	K	S	D	Q	I	C	I	G	Y	H	A	N	N	S	T	E	Q	V	D	T	I	M	E	K	N	V	T	V	T	H	A	Q	D	I	L	E	K	T	H	N	G	K	L	C	D	L	D
gi|224181367|gb|ACN39522.1| A/chicken/Dolj/RO-AI-103/2006	L	V	K	S	D	Q	I	C	I	G	Y	H	A	N	N	S	T	E	Q	V	D	T	I	M	E	K	N	V	T	V	T	H	A	Q	D	I	L	E	K	T	H	N	G	K	L	C	D	L	D
gi|224181369|gb|ACN39523.1| A/wild goose/Braila/RO-AI-074/2006	-	V	K	S	D	Q	I	C	I	G	Y	H	A	N	N	S	T	E	Q	V	D	T	I	M	E	K	N	V	T	V	T	H	A	Q	D	I	L	E	K	T	H	N	G	K	L	C	D	L	D
gi|224181371|gb|ACN39524.1| A/chicken/Dambovita/RO-AI-131/2006	L	V	K	S	D	Q	I	C	I	G	Y	H	A	N	N	S	T	E	Q	V	D	T	I	M	E	K	N	V	T	V	T	H	A	Q	D	I	L	E	K	T	H	N	G	K	L	C	D	L	D
gi|224181373|gb|ACN39525.1| A/Guinea fowl/Constanta/RO-AI-159/2006	-	-	-	S	D	Q	I	C	I	G	Y	H	A	N	N	S	T	E	Q	V	D	T	I	M	E	K	N	V	T	V	T	H	A	Q	D	I	L	E	K	T	H	N	G	K	L	C	D	L	D
gi|224181375|gb|ACN39526.1| A/turkey/Constanta/RO-AI-246/2006	-	-	-	-	-	-	I	C	I	G	Y	H	A	N	N	S	T	E	Q	V	D	T	I	M	E	K	N	V	T	V	T	H	A	Q	D	I	L	E	K	T	H	N	G	K	L	C	D	L	D
gi|224181377|gb|ACN39527.1| A/chicken/Constanta/RO-AI-263/2006	-	V	K	S	D	Q	I	C	I	G	Y	H	A	N	N	S	T	E	Q	V	D	T	I	M	E	K	N	V	T	V	T	H	A	Q	D	I	L	E	K	T	H	N	G	K	L	C	D	L	D
gi|224181379|gb|ACN39528.1| A/wild goose/Olt/RO-AI-288/2006	L	V	K	S	D	Q	I	C	I	G	Y	H	A	N	N	S	T	E	Q	V	D	T	I	M	E	K	N	V	T	V	T	H	A	Q	D	I	L	E	K	T	H	N	G	K	L	C	D	L	D
gi|224181381|gb|ACN39529.1| A/chicken/Brasov/RO-AI-350/2006	L	V	K	S	D	Q	I	C	I	G	Y	H	A	N	N	S	T	E	Q	V	D	T	I	M	E	K	N	V	T	V	T	H	A	Q	D	I	L	E	K	T	H	N	G	K	L	C	E	L	D
gi|224181383|gb|ACN39530.1| A/owl/Constanta/RO-AI-351/2006	L	V	K	S	D	Q	I	C	I	G	Y	H	A	N	N	S	T	E	Q	V	D	T	I	M	E	K	N	V	T	V	T	H	A	Q	D	I	L	E	K	T	H	N	G	K	L	C	E	L	D
gi|224181385|gb|ACN39531.1| A/chicken/Brasov/RO-AI-354/2006	L	V	K	S	D	Q	I	C	I	G	Y	H	A	N	N	S	T	E	Q	V	D	T	I	M	E	K	N	V	T	V	T	H	A	Q	D	I	L	E	K	T	H	N	G	K	L	C	E	L	D
gi|224181387|gb|ACN39532.1| A/domestic goose/RO-AI-373/2006	L	V	K	S	D	Q	I	C	I	G	Y	H	A	N	N	S	T	E	Q	V	D	T	I	M	E	K	N	V	T	V	T	H	A	Q	D	I	L	E	K	T	H	N	G	K	L	C	E	L	D
gi|224181389|gb|ACN39533.1| A/chicken/Covasna/RO-AI-379/2006	L	V	K	S	D	Q	I	C	I	G	Y	H	A	N	N	S	T	E	Q	V	D	T	I	M	E	K	N	V	T	V	T	H	A	Q	D	I	L	E	K	T	H	N	G	K	L	C	E	L	D
gi|224181391|gb|ACN39534.1| A/chicken/Valcea/RO-AI-479/2006	L	V	K	S	D	Q	I	C	I	G	Y	H	A	N	N	S	T	E	Q	V	D	T	I	M	E	K	N	V	T	V	T	H	A	Q	D	I	L	E	K	T	H	N	G	K	L	C	E	L	D
gi|224181393|gb|ACN39535.1| A/domestic duck/Bucharest/RO-AI-482/2006	L	V	K	S	D	Q	I	C	I	G	Y	H	A	N	N	S	T	E	Q	V	D	T	I	M	E	K	N	V	T	V	T	H	A	Q	D	I	L	E	K	T	H	N	G	K	L	C	E	L	D
gi|224181395|gb|ACN39536.1| A/domestic duck/Bucharest/RO-AI-485/2006	L	V	K	S	D	Q	I	C	I	G	Y	H	A	N	N	S	T	E	Q	V	D	T	I	M	E	K	N	V	T	V	T	H	A	Q	D	I	L	E	K	T	H	N	G	K	L	C	E	L	D
gi|224181397|gb|ACN39537.1| A/chicken/Brasov/RO-AI-494/2006	L	V	K	S	D	Q	I	C	I	G	Y	H	A	N	N	S	T	E	Q	V	D	T	I	M	E	K	N	V	T	V	T	H	A	Q	D	I	L	E	K	T	H	N	G	K	L	C	E	L	D
gi|224181399|gb|ACN39538.1| A/chicken/Bacau/RO-AI-527/2006	L	V	K	S	D	Q	I	C	I	G	Y	H	A	N	N	S	T	E	Q	V	D	T	I	M	E	K	N	V	T	V	T	H	A	Q	D	I	L	E	K	T	H	N	G	K	L	C	E	L	D
gi|224181401|gb|ACN39539.1| A/chicken/Giurgiu/RO-AI-575/2006	L	V	K	S	D	Q	I	C	I	G	Y	H	A	N	N	S	T	E	Q	V	D	T	I	M	E	K	N	V	T	V	T	H	A	Q	D	I	L	E	K	T	H	N	G	K	L	C	E	L	D
gi|224181403|gb|ACN39540.1| A/chicken/Brasov/RO-AI-580/2006	L	V	K	S	D	Q	I	C	I	G	Y	H	A	N	N	S	T	E	Q	V	D	T	I	M	E	K	N	V	T	V	T	H	A	Q	D	I	L	E	K	T	H	N	G	K	L	C	E	L	D
gi|224181407|gb|ACN39542.1| A/chicken/Tulcea/RO-AI-002/2005	L	V	K	S	D	Q	I	C	I	G	Y	H	A	N	N	S	T	E	Q	V	D	T	I	M	E	K	N	V	T	V	T	H	A	Q	D	I	L	E	K	T	H	N	G	K	L	C	D	L	D
gi|224181409|gb|ACN39543.1| A/mute swan/Tulcea/RO-AI-005/2005	-	V	K	S	D	Q	I	C	I	G	Y	H	A	N	N	S	T	E	Q	V	D	T	I	M	E	K	N	V	T	V	T	H	A	Q	D	I	L	E	K	T	H	N	G	K	L	C	D	L	D
gi|224181412|gb|ACN39544.1| A/mute swan/Constanta/RO-AI-007/2005	-	V	K	S	D	Q	I	C	I	G	Y	H	A	N	N	S	T	E	Q	V	D	T	I	M	E	K	N	V	T	V	T	H	A	Q	D	I	L	E	K	T	H	N	G	K	L	C	D	L	D
gi|224181414|gb|ACN39545.1| A/domestic goose/Constanta/RO-AI-008/2005	L	V	K	S	D	Q	I	C	I	G	Y	H	A	N	N	S	T	E	Q	V	D	T	I	M	E	K	N	V	T	V	T	H	A	Q	D	I	L	E	K	T	H	N	G	K	L	C	D	L	D
gi|224181416|gb|ACN39546.1| A/chicken/Tulcea/RO-AI-011/2005	-	V	K	S	D	Q	I	C	I	G	Y	H	A	N	N	S	T	E	Q	V	D	T	I	M	E	K	N	V	T	V	T	H	A	Q	D	I	L	E	K	T	H	N	G	K	L	C	D	L	D
gi|224181418|gb|ACN39547.1| A/turkey/Braila/RO-AI-014/2005	L	V	K	S	D	Q	I	C	I	G	Y	H	A	N	N	S	T	E	Q	V	D	T	I	M	E	K	N	V	T	V	T	H	A	Q	D	I	L	E	K	T	H	N	G	K	L	C	D	L	D
gi|224181420|gb|ACN39548.1| A/chicken/Tulcea/RO-AI-019/2005	-	A	K	S	D	Q	I	C	I	G	Y	H	A	N	N	S	T	E	Q	V	D	T	I	M	E	K	N	V	T	V	T	H	A	Q	D	I	L	E	K	T	H	N	G	K	L	C	D	L	D
gi|224181422|gb|ACN39549.1| A/chicken/Braila/RO-AI-030/2005	L	V	K	S	D	Q	I	C	I	G	Y	H	A	N	N	S	T	E	Q	V	D	T	I	M	E	K	N	V	T	V	T	H	A	Q	D	I	L	E	K	T	H	N	G	K	L	C	D	L	D
gi|224181424|gb|ACN39550.1| A/domestic duck/Buzau/RO-AI-036/2005	-	V	K	S	D	Q	I	C	I	G	Y	H	A	N	N	S	T	E	Q	V	D	T	I	M	E	K	N	V	T	V	T	H	A	Q	D	I	L	E	K	T	H	N	G	K	L	C	D	L	D
gi|224181426|gb|ACN39551.1| A/rooster/Buzau/RO-AI-042/2005	-	V	K	S	D	Q	I	C	I	G	Y	H	A	N	N	S	T	E	Q	V	D	T	I	M	E	K	N	V	T	V	T	H	A	Q	D	I	L	E	K	T	H	N	G	K	L	C	D	L	D
gi|224181428|gb|ACN39552.1| A/turkey/Buzau/RO-AI-045/2005	-	V	K	S	D	Q	I	C	I	G	Y	H	A	N	N	S	T	E	Q	V	D	T	I	M	E	K	N	V	T	V	T	H	A	Q	D	I	L	E	K	T	H	N	G	K	L	C	D	L	D
gi|224181430|gb|ACN39553.1| A/mute swan/Tulcea/RO-AI-062/2005	-	V	K	S	D	Q	I	C	I	G	Y	H	A	N	N	S	T	E	Q	V	D	T	I	M	E	K	N	V	T	V	T	H	A	Q	D	I	L	E	K	T	H	N	G	K	L	C	D	L	D
gi|224181432|gb|ACN39554.1| A/water chicken/Tulcea/RO-AI-064/2005	-	V	K	S	D	Q	I	C	I	G	Y	H	A	N	N	S	T	E	Q	V	D	T	I	M	E	K	N	V	T	V	T	H	A	Q	D	I	L	E	K	T	H	N	G	K	L	C	D	L	D
gi|224181434|gb|ACN39555.1| A/chicken/Calarasi/RO-AI-070/2005	-	-	-	-	-	-	I	C	I	G	Y	H	A	N	N	S	T	E	Q	V	D	T	I	M	E	K	N	V	T	V	T	H	A	Q	D	I	L	E	K	T	H	N	G	K	L	C	D	L	D
gi|224181436|gb|ACN39556.1| A/chicken/Braila/RO-AI-074/2005	-	V	K	S	D	Q	I	C	I	G	Y	H	A	N	N	S	T	E	Q	V	D	T	I	M	E	K	N	V	T	V	T	H	A	Q	D	I	L	E	K	T	H	N	G	K	L	C	D	L	D
gi|224366985|gb|ACN41778.1| A/chicken/Rawalakot/NARC2441A/2006	L	V	K	S	D	Q	I	C	I	G	Y	H	A	N	N	S	T	E	Q	V	D	T	I	M	E	K	N	V	T	V	T	H	A	Q	D	I	L	E	K	T	H	N	E	K	L	C	D	L	D
gi|224367004|gb|ACN41789.1| A/chicken/Sihala/NARC3303.4/2006	L	V	K	S	D	Q	I	C	I	G	Y	H	A	N	N	S	T	E	Q	V	D	T	I	M	E	K	N	V	T	V	T	H	A	Q	D	I	L	E	K	T	H	N	G	K	L	C	D	L	D
gi|225033582|gb|ACN80629.1| A/crested eagle/Belgium/01/2004	L	V	K	S	D	Q	I	C	I	G	Y	H	A	N	N	S	T	E	Q	V	D	T	I	M	E	K	N	V	T	V	T	H	A	Q	D	I	L	E	K	T	H	N	G	K	L	C	D	L	D
gi|225033584|gb|ACN80630.1| A/crested eagle/Belgium/01/2004	L	V	K	S	D	Q	I	C	I	G	Y	H	A	N	N	S	T	E	Q	V	D	T	I	M	E	K	N	V	T	V	T	H	A	Q	D	I	L	E	K	T	H	N	G	K	L	C	D	L	D
gi|225422939|gb|ACN90964.1| A/chicken/Assam/140187/2008	L	V	K	S	D	Q	I	C	I	G	Y	H	A	N	N	S	T	E	Q	V	D	T	I	M	E	K	N	V	T	V	T	H	A	Q	D	I	L	E	K	T	H	N	G	K	L	C	D	L	D
gi|225422943|gb|ACN90966.1| A/chicken/Assam/140203/2008	L	V	K	S	D	Q	I	C	I	G	Y	H	A	N	N	S	T	E	Q	V	D	T	I	M	E	K	N	V	T	V	T	H	A	Q	D	I	L	E	K	T	H	N	G	K	L	C	D	L	D
gi|225697330|gb|ACO07034.1| A/chicken/Vietnam/NCVD-swab15/2008	L	V	N	S	D	Q	I	C	V	G	Y	H	A	N	N	S	T	E	Q	V	D	T	I	M	E	K	N	V	T	V	T	H	A	Q	D	I	L	E	K	T	H	N	G	K	L	C	N	L	N
gi|225697332|gb|ACO07035.1| A/chicken/Vietnam/NCVD-swab17/2008	L	V	K	G	D	Q	I	C	V	G	Y	H	A	N	N	S	T	E	Q	V	D	T	I	M	E	K	N	V	T	V	T	H	A	Q	D	I	L	E	K	T	H	N	G	K	L	C	N	L	N
gi|225697334|gb|ACO07036.1| A/chicken/Vietnam/NCVD-swab18/2008	L	V	K	G	D	Q	I	C	V	G	Y	H	A	N	N	S	T	E	Q	V	D	T	I	M	E	K	N	V	T	V	T	H	A	Q	D	I	L	E	K	T	H	N	G	K	L	C	N	L	N
gi|225697336|gb|ACO07037.1| A/chicken/Vietnam/NCVD-093/2008	L	V	K	S	D	Q	I	C	V	G	Y	H	A	N	N	S	T	E	Q	V	D	T	I	M	E	K	N	I	T	V	T	H	A	Q	D	I	L	E	K	T	H	N	G	K	L	C	N	L	N
gi|225697338|gb|ACO07038.1| A/chicken/Vietnam/NCVD-03/2008	L	V	K	S	D	Q	I	C	I	G	Y	H	A	N	N	S	T	E	Q	V	D	T	I	M	E	K	N	V	T	V	T	H	A	Q	D	I	L	E	K	T	H	N	G	K	L	C	N	L	D
gi|225697340|gb|ACO07039.1| A/chicken/Vietnam/NCVD-04/2008	L	V	R	S	D	Q	I	C	I	G	Y	H	A	N	N	S	T	E	Q	V	D	T	I	M	E	K	N	V	T	V	T	H	A	Q	D	I	L	E	K	T	H	N	G	K	L	C	N	L	D
gi|225697342|gb|ACO07040.1| A/chicken/Vietnam/NCVD-05/2008	L	V	K	S	D	Q	I	C	I	G	Y	H	A	N	N	S	T	E	Q	V	D	T	I	M	E	K	N	V	T	V	T	H	A	Q	D	I	L	E	K	T	H	N	G	K	L	C	N	L	D
gi|225697344|gb|ACO07041.1| A/chicken/Vietnam/NCVD-swab06/2008	L	V	K	S	D	Q	I	C	I	G	Y	H	A	N	N	S	T	E	Q	V	D	T	I	M	E	K	N	V	T	V	T	H	A	Q	D	I	L	E	K	T	H	N	G	K	L	C	N	L	D
gi|225697346|gb|ACO07042.1| A/chicken/Vietnam/NCVD-swab16/2008	L	V	K	S	D	Q	I	C	I	G	Y	H	A	N	N	S	T	E	Q	V	D	T	I	M	E	K	N	V	T	V	T	H	A	Q	D	I	L	E	K	T	H	N	G	K	L	C	N	L	D
gi|225697348|gb|ACO07043.1| A/chicken/Vietnam/NCVD-swab19/2008	L	V	K	S	D	Q	I	C	I	G	Y	H	A	N	N	S	T	E	Q	V	D	T	I	M	E	K	N	V	T	V	T	H	A	Q	D	I	L	E	K	T	H	N	G	K	L	C	N	L	N
gi|225697350|gb|ACO07044.1| A/chicken/Vietnam/NCVD-swab20/2008	L	V	K	S	D	Q	I	C	I	G	Y	H	A	N	N	S	T	E	Q	V	D	T	I	M	E	K	N	V	T	V	T	H	A	Q	D	I	L	E	K	T	H	N	G	K	L	C	N	L	D
gi|225697352|gb|ACO07045.1| A/chicken/Vietnam/NCVD-swab24/2008	L	V	K	S	D	Q	I	C	I	G	Y	H	A	N	N	S	T	E	Q	V	D	T	I	M	E	K	N	V	T	V	T	H	A	Q	D	I	L	E	R	T	H	N	G	K	L	C	N	L	D
gi|225697354|gb|ACO07046.1| A/chicken/Vietnam/NCVD-swab25/2008	L	V	K	S	D	Q	I	C	I	G	Y	H	A	N	N	S	T	E	Q	V	D	T	I	M	E	K	N	V	T	V	T	H	A	Q	D	I	L	E	K	T	H	N	G	K	L	C	N	L	D
gi|225697356|gb|ACO07047.1| A/chicken/Vietnam/NCVD-swab26/2008	L	V	K	S	D	Q	I	C	I	G	Y	H	A	N	N	S	T	E	Q	V	D	T	I	M	E	K	N	V	T	V	T	H	A	Q	D	I	L	E	K	T	H	N	G	K	L	C	N	L	D
gi|225729096|gb|ACO07033.1| A/chicken/Vietnam/NCVD-016/2008	L	V	K	S	D	Q	I	C	I	G	Y	H	A	N	N	S	T	E	Q	V	D	T	I	M	E	K	N	V	T	V	T	H	A	Q	D	I	L	E	K	T	H	N	G	K	L	C	N	L	D
gi|226425663|gb|ACO53818.1| A/chicken/Uthaithani/NIAH115067/2008	L	V	K	S	D	Q	I	C	I	G	Y	H	A	N	N	S	T	E	Q	V	D	T	I	M	E	K	N	V	T	V	T	H	A	Q	D	I	L	E	K	T	H	N	G	K	L	C	D	L	D
gi|226425681|gb|ACO53828.1| A/chicken/Sukhothai/NIAH114843/2008	L	V	K	S	D	Q	I	C	I	G	Y	H	A	N	N	S	T	E	Q	V	D	T	I	M	E	K	N	V	T	V	T	H	A	Q	D	I	L	E	K	T	H	N	G	K	L	C	D	L	D
gi|226425693|gb|ACO53835.1| A/chicken/Thailand/ST-351/2008	L	V	K	S	D	Q	I	C	I	G	Y	H	A	N	N	S	T	E	Q	V	D	T	I	M	E	K	N	I	T	V	T	H	A	Q	D	I	L	E	K	T	H	N	G	K	L	C	D	L	D
gi|226427716|gb|ACO55047.1| A/reassortant/IDCDC RG12chicken/Vietnam/NCVD-016/2008 x Puerto Rico/8/1934)	L	V	K	S	D	Q	I	C	I	G	Y	H	A	N	N	S	T	E	Q	V	D	T	I	M	E	K	N	V	T	V	T	H	A	Q	D	I	L	E	K	T	H	N	G	K	L	C	N	L	D
gi|226427720|gb|ACO55049.1| A/reassortant/IDCDC RG11Egypt/321/2007 x Puerto Rico/8/1934)	L	V	K	S	D	Q	I	C	I	G	Y	H	A	N	N	S	T	E	Q	V	D	T	I	M	E	K	N	V	T	V	T	H	A	Q	D	I	L	E	K	T	H	N	G	K	L	C	D	L	D
gi|226823186|gb|ACO83271.1| A/plateau pika/Qinghai/04/2007	L	V	K	S	D	Q	I	C	I	G	Y	H	A	N	N	S	T	E	Q	V	D	T	I	M	E	K	N	V	T	V	A	H	A	Q	D	I	L	E	K	T	H	N	G	K	L	C	D	L	N
gi|238627129|gb|ACR48872.1| A/Indonesia/5/2005	L	V	K	S	D	Q	I	C	I	G	Y	H	A	N	N	S	T	E	Q	V	D	T	I	M	E	K	N	V	T	V	T	H	A	Q	D	I	L	E	K	T	H	N	G	K	L	C	D	L	D
gi|238627131|gb|ACR48873.1| A/Vietnam/1194/2004	L	V	K	S	D	Q	I	C	I	G	Y	H	A	N	N	S	T	E	Q	V	D	T	I	M	E	K	N	V	T	V	T	H	A	Q	D	I	L	E	K	T	H	N	G	K	L	C	D	L	D
gi|238627133|gb|ACR48874.1| A/Vietnam/1194/2004	L	V	K	S	D	Q	I	C	I	G	Y	H	A	N	N	S	T	E	Q	V	D	T	I	M	E	K	N	V	T	V	T	H	A	Q	D	I	L	E	K	T	H	N	G	K	L	C	D	L	D
gi|238627257|gb|ACR48937.1| A/tree sparrow/Jiangsu/1/2008	L	V	K	S	D	Q	I	C	I	G	Y	H	A	N	N	S	T	E	Q	V	D	T	I	M	E	K	N	V	T	V	T	H	A	Q	D	I	L	E	K	T	H	N	G	K	L	C	D	L	D
gi|238627692|gb|ACR49181.1| A/chicken/West Java/UT1001/2003	L	V	K	S	D	Q	I	C	I	G	Y	H	A	N	N	S	T	E	Q	V	D	T	I	M	E	K	N	V	T	V	T	H	A	Q	D	I	L	E	K	T	H	N	G	K	L	C	D	L	D
gi|238627694|gb|ACR49182.1| A/chicken/East Java/UT1006/2003	L	V	K	S	D	Q	I	C	I	G	Y	H	A	N	N	S	T	E	Q	V	D	T	I	M	E	K	N	V	T	V	T	H	A	Q	D	I	L	E	K	T	H	N	G	K	L	C	D	L	D
gi|238627696|gb|ACR49183.1| A/quail/Yogjakarta/UT1023/2004	L	V	K	S	D	Q	I	C	I	G	Y	H	A	N	N	S	T	E	Q	V	D	T	I	M	E	K	N	V	T	V	T	H	A	Q	D	I	L	E	K	T	H	N	G	K	L	C	D	L	D
gi|238627698|gb|ACR49184.1| A/chicken/East Kalimantan/UT1035/2004	L	V	K	S	D	Q	I	C	I	G	Y	H	A	N	N	S	T	E	Q	V	D	T	I	M	E	K	N	V	T	V	T	H	A	Q	D	I	L	E	K	T	H	N	G	K	L	C	D	L	D
gi|238627700|gb|ACR49185.1| A/duck/East Java/UT1046/2004	L	V	K	S	D	Q	I	C	I	G	Y	H	A	N	N	S	T	E	Q	V	D	T	I	M	E	K	N	V	T	V	T	H	A	Q	D	I	L	E	K	T	H	N	G	K	L	C	D	L	D
gi|238627702|gb|ACR49186.1| A/quail/Yogjakarta/UT1075/2004	L	V	K	S	D	Q	I	C	I	G	Y	H	A	N	N	S	T	E	Q	V	D	T	I	M	E	K	N	V	T	V	T	H	A	Q	D	I	L	E	K	T	H	N	G	K	L	C	D	L	D
gi|238627704|gb|ACR49187.1| A/duck/East Java/UT1107/2004	L	V	K	S	D	Q	I	C	I	G	Y	H	A	N	N	S	T	E	Q	V	D	T	I	M	E	K	N	V	T	V	T	H	A	Q	D	I	L	E	K	T	H	N	G	K	L	C	D	L	D
gi|238627706|gb|ACR49188.1| A/chicken/Bali/UT2091/2005	L	V	K	S	D	Q	I	C	I	G	Y	H	A	N	N	S	T	E	Q	V	D	T	I	M	E	K	N	V	T	V	T	H	A	Q	D	I	L	E	K	T	H	N	G	K	L	C	D	L	D
gi|238627708|gb|ACR49189.1| A/chicken/Bali/UT2092/2005	L	V	K	S	D	Q	I	C	I	G	Y	H	A	N	N	S	T	E	Q	V	D	T	I	M	E	K	N	V	T	V	T	H	A	Q	D	I	L	E	K	T	H	N	G	K	L	C	D	L	D
gi|238627710|gb|ACR49190.1| A/chicken/Sulawesi Selatan/UT2093/2005	L	V	K	S	D	Q	I	C	I	G	Y	H	A	N	N	S	T	E	Q	V	D	T	I	M	E	K	N	V	T	V	T	H	A	Q	D	I	L	E	K	T	H	N	G	K	L	C	D	L	D
gi|238627712|gb|ACR49191.1| A/chicken/Sulawesi Selatan/UT2094/2005	L	V	K	S	D	Q	I	C	I	G	Y	H	A	N	N	S	T	E	Q	V	D	T	I	M	E	K	N	V	T	V	T	H	A	Q	D	I	L	E	K	T	H	N	G	K	L	C	D	L	D
gi|238627714|gb|ACR49192.1| A/chicken/Central Java/UT3091/2005	L	V	K	S	D	Q	I	C	I	G	Y	H	A	N	N	S	T	E	Q	V	D	T	I	M	E	K	N	V	T	V	T	H	A	Q	D	I	L	E	K	T	H	N	G	K	L	C	D	L	D
gi|238627716|gb|ACR49193.1| A/chicken/East Java/UT6016/2006	L	V	K	G	D	Q	I	C	I	G	Y	H	A	N	N	S	T	E	Q	V	D	T	I	M	E	K	N	V	T	V	T	H	A	Q	D	I	L	E	K	A	H	N	G	K	L	C	D	L	D
gi|238627718|gb|ACR49194.1| A/chicken/East Java/UT6019/2006	L	V	K	G	D	Q	I	C	I	G	Y	H	A	N	N	S	T	E	Q	V	D	T	I	M	E	K	N	V	T	V	T	H	A	Q	D	I	L	E	K	A	H	N	G	K	L	C	D	L	D
gi|238627720|gb|ACR49195.1| A/chicken/East Java/UT6021/2006	L	V	K	S	D	Q	I	C	I	G	Y	H	A	N	N	S	T	E	Q	V	D	T	I	M	E	K	N	V	T	V	T	H	A	Q	D	I	L	E	K	T	H	N	G	K	L	C	D	L	D
gi|238627722|gb|ACR49196.1| A/chicken/Banten/UT6025/2006	L	V	K	S	D	Q	I	C	I	G	Y	H	A	N	N	S	T	E	Q	V	D	T	I	M	E	K	N	V	T	V	T	H	A	Q	D	I	L	E	K	T	H	N	G	K	L	C	D	L	D
gi|238627724|gb|ACR49197.1| A/chicken/South Kalimantan/UT6029/2006	L	V	K	S	D	Q	I	C	I	G	Y	H	A	N	N	S	T	E	Q	V	D	T	I	M	E	K	N	V	T	V	T	H	A	Q	D	I	L	E	K	T	H	N	G	K	L	C	D	L	D
gi|238627726|gb|ACR49198.1| A/chicken/East Java/UT6031/2007	L	V	K	G	D	Q	I	C	I	G	Y	H	A	N	N	S	T	E	Q	V	D	T	I	M	E	K	N	V	T	V	T	H	A	Q	D	I	L	E	K	A	H	N	G	K	L	C	D	L	D
gi|238627728|gb|ACR49199.1| A/chicken/East Java/UT6044/2007	L	V	K	S	D	Q	I	C	I	G	Y	H	A	N	N	S	T	E	Q	V	D	T	I	M	E	K	N	V	T	V	T	H	A	Q	D	I	L	E	K	T	H	N	G	K	L	C	D	L	D
gi|238627730|gb|ACR49200.1| A/chicken/East Java/UT6045/2007	L	V	K	S	D	Q	I	C	I	G	Y	H	A	N	N	S	T	E	Q	V	D	T	I	M	E	K	N	V	T	V	T	H	A	Q	D	I	L	E	K	T	H	N	G	K	L	C	D	L	D
gi|238627732|gb|ACR49201.1| A/chicken/East Java/UT6017/2006	L	V	K	S	D	Q	I	C	I	G	Y	H	A	N	N	S	T	E	Q	V	D	T	I	M	E	K	N	V	T	V	T	H	A	Q	D	I	L	E	K	T	H	N	G	K	L	C	D	L	D
gi|238627734|gb|ACR49202.1| A/chicken/East Java/UT6020/2006	L	V	K	S	D	Q	I	C	I	G	Y	H	A	N	N	S	T	E	Q	V	D	T	I	M	E	K	N	V	T	V	T	H	A	Q	D	I	L	E	K	T	H	N	G	K	L	C	D	L	D
gi|238627736|gb|ACR49203.1| A/chicken/East Java/UT6023/2006	L	V	K	S	D	Q	I	C	I	G	Y	H	A	N	N	S	T	E	Q	V	D	T	I	M	E	K	N	V	T	V	T	H	A	Q	D	I	L	E	K	T	H	N	G	K	L	C	D	L	D
gi|238627738|gb|ACR49204.1| A/chicken/South Kalimantan/UT6028/2006	L	V	K	S	D	Q	I	C	I	G	Y	H	A	N	N	S	T	E	Q	V	D	T	I	M	E	K	N	V	T	V	T	H	A	Q	D	I	L	E	K	T	H	N	G	K	L	C	D	L	D
gi|238627983|gb|ACR49341.1| A/chicken/Laos/P0001/2007	L	V	K	S	D	Q	I	C	I	G	Y	H	A	N	N	S	T	E	Q	V	D	T	I	M	E	K	N	V	T	V	T	H	A	Q	D	I	L	E	K	T	H	N	G	K	L	C	D	L	D
gi|238627997|gb|ACR49349.1| A/pigeon/Laos/P0022/2007	L	V	K	S	D	Q	I	C	I	G	Y	H	A	N	N	S	T	E	Q	V	D	T	I	M	E	K	N	V	T	V	T	H	A	Q	D	I	L	E	K	T	H	N	G	K	L	C	D	L	D
gi|238628009|gb|ACR49356.1| A/chicken/Laos/P0072/2007	L	V	K	S	D	Q	I	C	I	G	Y	H	A	N	N	S	T	E	Q	V	D	T	I	M	E	K	N	V	T	V	T	H	A	Q	D	I	L	E	K	T	H	N	G	K	L	C	D	L	D
gi|238628023|gb|ACR49364.1| A/duck/Laos/P0127/2007	L	V	K	S	D	Q	I	C	I	G	Y	H	A	N	N	S	T	E	Q	V	D	T	I	M	E	K	N	V	T	V	T	H	A	Q	D	I	L	E	K	T	H	N	G	K	L	C	D	L	D
gi|238628042|gb|ACR49375.1| A/duck/Laos/P0117/2007	L	V	K	S	D	Q	I	C	I	G	Y	H	A	N	N	S	T	E	Q	V	D	T	I	M	E	K	N	V	T	V	T	H	A	Q	D	I	L	E	K	T	H	N	G	K	L	C	D	L	D
gi|238628061|gb|ACR49386.1| A/duck/Laos/P0161/2007	L	V	K	S	D	Q	I	C	I	G	Y	H	A	N	N	S	T	E	Q	V	D	T	I	M	E	K	N	V	T	V	T	H	A	Q	D	I	L	E	K	T	H	N	G	K	L	C	D	L	D
gi|238628080|gb|ACR49397.1| A/duck/Laos/A0301/2007	L	V	K	S	D	Q	I	C	I	G	Y	H	A	N	N	S	T	E	Q	V	D	T	I	M	E	K	N	V	T	V	T	H	A	Q	D	I	L	E	K	T	H	N	G	K	L	C	D	L	D
gi|238628099|gb|ACR49408.1| A/chicken/Laos/A0464/2007	L	V	K	S	D	Q	I	C	I	G	Y	H	A	N	N	S	T	E	Q	V	D	T	I	M	E	K	N	V	T	V	T	H	A	Q	D	I	L	E	K	T	H	N	G	K	L	C	D	L	D
gi|238628118|gb|ACR49419.1| A/duck/Laos/A0503/2007	L	V	K	S	D	Q	I	C	I	G	Y	H	A	N	N	S	T	E	Q	V	D	T	I	M	E	K	N	V	T	V	T	H	A	Q	D	I	L	E	K	T	H	N	G	K	L	C	D	L	D
gi|238628137|gb|ACR49430.1| A/duck/Laos/A0617/2007	L	V	K	S	D	Q	I	C	I	G	Y	H	A	N	N	S	T	E	Q	V	D	T	I	M	E	K	N	V	T	V	T	H	A	Q	D	I	L	E	K	T	H	N	G	K	L	C	D	L	D
gi|238628175|gb|ACR49452.1| A/chicken/Laos/P0130/2007	L	V	K	S	D	Q	I	C	I	G	Y	H	A	N	N	S	T	E	Q	V	D	T	I	M	E	K	N	V	T	V	T	H	A	Q	D	I	L	E	K	T	H	N	G	K	L	C	D	L	D
gi|238628194|gb|ACR49463.1| A/duck/Laos/P0137/2007	L	V	K	S	D	Q	I	C	I	G	Y	H	A	N	N	S	T	E	Q	V	D	T	I	M	E	K	N	V	T	V	T	H	A	Q	D	I	L	E	K	T	H	N	G	K	L	C	D	L	D
gi|238628213|gb|ACR49474.1| A/chicken/Laos/13/2008	L	V	K	S	D	Q	I	C	I	G	Y	H	A	N	N	S	T	E	Q	V	D	T	I	M	E	K	N	V	T	V	T	H	A	Q	D	I	L	E	K	T	H	N	G	K	L	C	D	L	D
gi|238628232|gb|ACR49485.1| A/chicken/Laos/16/2008	L	V	R	S	D	R	I	C	I	G	Y	H	A	N	N	S	T	E	Q	V	D	T	I	M	E	K	N	V	T	V	T	H	A	Q	D	I	L	E	K	T	H	N	G	K	L	C	D	L	D
gi|238628270|gb|ACR49507.1| A/chicken/Laos/33/2008	L	V	K	S	D	Q	I	C	I	G	Y	H	A	N	N	S	T	E	Q	V	D	T	I	M	E	K	N	V	T	V	T	H	A	Q	D	I	L	E	K	T	H	N	G	K	L	C	D	L	D
gi|238628289|gb|ACR49518.1| A/chicken/Laos/35/2008	L	V	K	S	D	Q	I	C	I	G	Y	H	A	N	N	S	T	E	Q	V	D	T	I	M	E	K	N	V	T	V	T	H	A	Q	D	I	L	E	K	T	H	N	G	K	L	C	D	L	D
gi|238628308|gb|ACR49529.1| A/chicken/Laos/37/2008	L	V	K	S	D	Q	I	C	I	G	Y	H	A	N	N	S	T	E	Q	V	D	T	I	M	E	K	N	V	T	V	T	H	A	Q	D	I	L	E	K	T	H	N	G	K	L	C	D	L	D
gi|238628327|gb|ACR49540.1| A/duck/Laos/25/2006	L	V	K	S	D	Q	I	C	I	G	Y	H	A	N	N	S	T	E	Q	V	D	T	I	M	E	K	N	V	T	V	T	H	A	Q	D	I	L	E	K	T	H	N	G	K	L	C	D	L	D
gi|238628339|gb|ACR49547.1| A/duck/Laos/22/2006	L	V	K	S	D	Q	I	C	I	G	Y	H	A	N	N	S	T	E	Q	V	D	T	I	M	E	K	N	V	T	V	T	H	A	Q	D	I	L	E	K	T	H	N	G	K	L	C	D	L	D
gi|238628343|gb|ACR49549.1| A/chicken/Laos/31/2006	L	V	K	S	D	Q	I	C	I	G	Y	H	A	N	N	S	T	E	Q	V	D	T	I	M	E	K	N	V	T	V	T	H	A	Q	D	I	L	E	K	T	H	N	G	K	L	C	D	L	D
gi|238628347|gb|ACR49551.1| A/chicken/Laos/LPQ001/2008	L	V	K	S	D	H	I	C	I	G	Y	H	A	N	N	S	T	E	Q	V	D	T	I	M	E	K	N	V	T	V	T	H	A	Q	D	I	L	E	K	T	H	N	G	R	L	C	D	L	N
gi|238628349|gb|ACR49552.1| A/chicken/Laos/OX005/2008	L	V	K	S	D	H	I	C	I	G	Y	H	A	N	N	S	T	E	Q	V	D	T	I	M	E	K	N	V	T	V	T	H	A	Q	D	I	L	E	K	T	H	N	G	R	L	C	D	L	N
gi|238628351|gb|ACR49553.1| A/chicken/Laos/XDM006/2008	L	V	K	S	D	H	I	C	I	G	Y	H	A	N	N	S	T	E	Q	V	D	T	I	M	E	K	N	V	T	V	T	H	A	Q	D	I	L	E	K	T	H	N	G	R	L	C	D	L	N
gi|238800866|gb|ACR56219.1| A/chicken/Egypt/07118-NLQP/2007	L	V	E	S	D	Q	I	C	I	G	Y	H	A	N	N	S	T	E	Q	V	D	T	I	M	E	K	N	V	T	V	T	H	A	Q	D	I	L	E	K	T	H	N	G	K	L	C	D	L	D
gi|238800868|gb|ACR56220.1| A/chicken/Egypt/07175-NLQP/2007	L	V	K	S	D	Q	I	C	I	G	Y	H	A	N	N	S	T	E	Q	V	D	T	I	M	E	K	N	V	T	V	T	H	A	Q	D	I	L	E	K	T	H	N	G	K	L	C	D	L	D
gi|238800870|gb|ACR56221.1| A/chicken/Egypt/07480S-NLQP/2007	L	V	K	S	D	Q	I	C	I	G	Y	H	A	N	N	S	T	E	Q	V	D	T	I	M	E	K	N	V	T	V	T	H	A	Q	D	I	L	E	K	T	H	N	G	K	L	C	D	L	D
gi|238800872|gb|ACR56222.1| A/peacock/Egypt/07667S-NLQP/2007	L	V	K	S	D	Q	I	C	I	G	Y	H	A	N	N	S	T	E	Q	V	D	T	I	M	E	K	N	V	T	V	T	H	A	Q	D	I	L	E	K	T	H	N	G	K	L	C	D	L	D
gi|238800874|gb|ACR56223.1| A/chicken/Egypt/085-NLQP/2008	L	V	K	S	D	Q	I	C	I	G	Y	H	A	N	N	S	T	E	Q	V	D	T	I	M	E	K	N	V	T	V	T	H	A	Q	D	I	L	E	K	T	H	N	G	K	L	C	D	L	D
gi|238800876|gb|ACR56224.1| A/chicken/Egypt/0811-NLQP/2008	L	V	K	S	D	Q	I	C	I	G	Y	H	A	N	N	S	T	E	Q	V	D	T	I	M	E	K	N	V	T	V	T	H	A	Q	D	I	L	E	K	T	H	N	G	K	L	C	D	L	D
gi|238800878|gb|ACR56225.1| A/chicken/Egypt/0813-NLQP/2008	L	V	K	S	D	Q	I	C	I	G	Y	H	A	N	N	S	T	E	Q	V	D	T	I	M	E	K	N	V	T	V	T	H	A	Q	D	I	L	E	K	T	H	N	G	K	L	C	D	L	D
gi|238800880|gb|ACR56226.1| A/chicken/Egypt/0815-NLQP/2008	L	V	K	S	D	Q	I	C	I	G	Y	H	A	N	N	S	T	E	Q	V	D	T	I	M	E	K	N	V	T	V	T	H	A	Q	D	I	L	E	K	T	H	N	G	K	L	C	D	L	D
gi|238800882|gb|ACR56227.1| A/chicken/Egypt/0823-NLQP/2008	L	V	K	S	D	Q	I	C	I	G	Y	H	A	N	N	S	T	E	Q	V	D	T	I	M	E	K	N	V	T	V	T	H	A	Q	D	I	L	E	K	T	H	N	G	K	L	C	D	L	D
gi|238800884|gb|ACR56228.1| A/chicken/Egypt/0831-NLQP/2008	L	V	K	S	D	Q	I	C	I	G	Y	H	A	N	N	S	T	E	Q	V	D	T	I	M	E	K	N	V	T	V	T	H	A	Q	D	I	L	E	K	T	H	N	G	K	L	C	D	L	D
gi|238800886|gb|ACR56229.1| A/chicken/Egypt/0837-NLQP/2008	L	V	K	S	D	Q	I	C	I	G	Y	H	A	N	N	S	T	E	Q	V	D	T	I	M	E	K	N	V	T	V	T	H	A	Q	D	I	L	E	K	T	H	N	G	K	L	C	D	L	D
gi|238800888|gb|ACR56230.1| A/chicken/Egypt/0838-NLQP/2008	L	V	K	S	D	Q	I	C	I	G	Y	H	A	N	N	S	T	E	Q	V	D	T	I	M	E	K	N	V	T	V	T	H	A	Q	D	I	L	E	K	T	H	N	G	K	L	C	D	L	D
gi|238800890|gb|ACR56231.1| A/chicken/Egypt/0841-NLQP/2008	L	A	K	S	D	Q	I	C	I	G	Y	H	A	N	N	S	T	E	Q	V	D	T	I	M	E	K	N	V	T	V	T	H	A	Q	D	I	L	E	K	T	H	N	G	K	L	C	D	L	D
gi|238800892|gb|ACR56232.1| A/chicken/Egypt/0845-NLQP/2008	L	V	K	S	D	Q	I	C	I	G	Y	H	A	N	N	S	T	E	Q	V	D	T	I	M	E	K	N	V	T	V	T	H	A	Q	D	I	L	E	K	T	H	N	G	K	L	C	D	L	D
gi|238800894|gb|ACR56233.1| A/chicken/Egypt/0847-NLQP/2008	L	V	K	G	D	Q	I	C	I	G	Y	H	A	N	N	S	T	E	Q	V	D	T	I	M	E	K	N	V	T	V	T	H	A	Q	D	I	L	E	K	T	H	N	G	K	L	C	N	L	D
gi|238800896|gb|ACR56234.1| A/chicken/Egypt/0850-NLQP/2008	L	V	K	S	D	Q	I	C	I	G	Y	H	A	N	N	S	T	E	Q	V	D	T	I	M	E	K	N	V	T	V	T	H	A	Q	D	I	L	E	K	T	H	N	G	K	L	C	D	L	D
gi|238800898|gb|ACR56235.1| A/chicken/Egypt/0855-NLQP/2008	L	V	K	S	D	Q	I	C	I	G	Y	H	A	N	N	S	T	E	Q	V	D	T	I	M	E	K	N	V	T	V	T	H	A	Q	D	I	L	E	K	T	H	N	G	K	L	C	D	L	D
gi|238800900|gb|ACR56236.1| A/chicken/Egypt/0859-NLQP/2008	L	V	K	S	D	Q	I	C	I	G	Y	H	A	N	N	S	T	E	Q	V	D	T	I	M	E	K	N	V	T	V	T	H	A	Q	D	I	L	E	K	T	H	N	G	K	L	C	D	L	D
gi|238800902|gb|ACR56237.1| A/chicken/Egypt/0865-NLQP/2008	L	V	K	S	D	Q	I	C	I	G	Y	H	A	N	N	S	T	E	Q	V	D	T	I	M	E	K	N	V	T	V	T	H	A	Q	D	I	L	E	K	T	H	N	G	K	L	C	D	L	D
gi|238800904|gb|ACR56238.1| A/chicken/Egypt/0869h3-NLQP/2008	L	V	K	S	D	Q	I	C	I	G	Y	H	A	N	N	S	T	E	Q	V	D	T	I	M	E	K	N	V	T	V	T	H	A	Q	D	I	L	E	K	T	H	N	G	K	L	C	D	L	D
gi|238800906|gb|ACR56239.1| A/chicken/Egypt/0870-NLQP/2008	L	V	K	S	D	Q	I	C	I	G	Y	H	A	N	N	S	T	E	Q	V	D	T	I	M	E	K	N	V	T	V	T	H	A	Q	D	I	L	E	K	T	H	N	G	K	L	C	D	L	D
gi|238800908|gb|ACR56240.1| A/duck/Egypt/0875-NLQP/2008	L	V	K	S	D	Q	I	C	I	G	Y	H	A	N	N	S	T	E	Q	V	D	T	I	M	E	K	N	V	T	V	T	H	A	Q	D	I	L	E	K	T	H	N	G	K	L	C	D	L	E
gi|238800910|gb|ACR56241.1| A/chicken/Egypt/0876-NLQP/2008	L	V	K	S	D	Q	I	C	I	G	Y	H	A	N	N	S	T	E	Q	V	D	T	I	M	E	K	N	V	T	V	T	H	A	Q	D	I	L	E	K	T	H	N	G	K	L	C	D	L	D
gi|238800912|gb|ACR56242.1| A/duck/Egypt/0877-NLQP/2008	L	V	K	S	D	Q	I	C	I	G	Y	H	A	N	N	S	T	E	Q	V	D	T	I	M	E	K	N	V	T	V	T	H	A	Q	D	I	L	E	K	T	H	N	G	K	L	C	D	L	D
gi|238800914|gb|ACR56243.1| A/chicken/Egypt/0879-NLQP/2008	L	V	K	S	D	Q	I	C	I	G	Y	H	A	N	N	S	T	E	Q	V	D	T	I	M	E	K	N	V	T	V	T	H	A	Q	D	I	L	E	K	T	H	N	G	K	L	C	D	L	D
gi|238800916|gb|ACR56244.1| A/chicken/Egypt/0880-NLQP/2008	L	V	K	S	D	Q	I	C	I	G	Y	H	A	N	N	S	T	E	Q	V	D	T	I	M	E	K	N	V	T	V	T	H	A	Q	D	I	L	E	K	A	H	N	G	K	L	C	D	L	D
gi|238800918|gb|ACR56245.1| A/duck/Egypt/0891-NLQP/2008	L	V	K	S	D	Q	I	C	I	G	Y	H	A	N	N	S	T	E	Q	V	D	T	I	M	E	K	N	V	T	V	T	H	A	K	D	I	L	E	K	T	H	N	G	K	L	C	D	L	N
gi|238800920|gb|ACR56246.1| A/chicken/Egypt/0894-NLQP/2008	L	V	K	S	D	Q	I	C	I	G	Y	H	A	N	N	S	T	E	Q	V	D	T	I	M	E	K	N	V	T	V	T	H	A	Q	D	I	L	E	K	T	H	N	G	K	L	C	N	L	D
gi|238800922|gb|ACR56247.1| A/chicken/Egypt/0896-NLQP/2008	L	V	K	S	D	Q	I	C	I	G	Y	H	A	N	N	S	T	E	Q	V	D	T	I	M	E	K	N	V	T	V	T	H	A	Q	D	I	L	E	K	A	H	N	G	K	L	C	N	L	D
gi|238800924|gb|ACR56248.1| A/duck/Egypt/0821S-NLQP/2008	L	V	K	S	D	Q	I	C	I	G	Y	H	A	N	N	S	T	E	Q	V	D	T	I	M	E	K	N	V	T	V	T	H	A	Q	D	I	L	E	K	T	H	N	G	K	L	C	N	L	D
gi|238800926|gb|ACR56249.1| A/duck/Egypt/0845S-NLQP/2008	L	V	K	S	D	Q	I	C	I	G	Y	H	A	N	N	S	T	E	Q	V	D	T	I	M	E	K	N	V	T	V	T	H	A	Q	D	I	L	E	K	T	H	N	G	K	L	C	D	L	D
gi|238800928|gb|ACR56250.1| A/chicken/Egypt/0875S-NLQP/2008	L	V	K	S	D	Q	I	C	I	G	Y	H	A	N	N	S	T	E	Q	V	D	T	I	M	E	K	N	V	T	V	T	H	A	Q	D	I	L	E	K	T	H	N	G	K	L	C	D	L	E
gi|238800930|gb|ACR56251.1| A/chicken/Egypt/08124S-NLQP/2008	L	V	K	S	D	Q	I	C	I	G	Y	H	A	N	N	S	T	E	Q	V	D	T	I	M	E	K	N	V	T	V	T	H	A	Q	D	I	L	E	K	T	H	N	G	K	L	C	D	L	D
gi|238800932|gb|ACR56252.1| A/chicken/Egypt/08139S-NLQP/2008	L	V	K	S	D	Q	I	C	I	G	Y	H	A	N	N	S	T	E	Q	V	D	T	I	M	E	K	N	V	T	V	T	H	A	Q	D	I	L	E	K	T	H	N	G	K	L	C	D	L	D
gi|238800934|gb|ACR56253.1| A/chicken/Egypt/08194S-NLQP/2008	L	V	K	S	D	Q	I	C	I	G	Y	H	A	N	N	S	T	E	Q	V	D	T	I	M	E	K	N	V	T	V	T	H	A	Q	D	I	L	E	K	T	H	N	G	K	L	C	D	L	D
gi|238800936|gb|ACR56254.1| A/chicken/Egypt/08371S-NLQP/2008	L	V	K	S	D	Q	I	C	I	G	Y	H	A	N	N	S	T	E	Q	V	D	T	I	M	E	K	N	V	T	V	T	H	A	Q	D	I	L	E	K	T	H	N	G	K	L	C	D	L	D
gi|238800938|gb|ACR56255.1| A/duck/Egypt/08425S-NLQP/2008	L	V	K	S	D	Q	I	C	I	G	Y	H	A	N	N	S	T	E	Q	V	D	T	I	M	E	K	N	V	T	V	T	H	A	Q	D	I	L	E	K	T	H	N	G	K	L	C	D	L	D
gi|238821974|gb|ACR58640.1| A/chicken/Egypt/0836/2008	L	V	K	S	D	Q	I	C	I	G	Y	H	A	N	N	S	T	E	Q	V	D	T	I	M	E	K	N	V	T	V	T	H	A	Q	D	I	L	E	K	T	H	N	G	K	L	C	D	L	D
gi|238821993|gb|ACR58651.1| A/chicken/Egypt/0891/2008	L	V	K	S	D	Q	I	C	I	G	Y	H	A	N	N	S	T	E	Q	V	D	T	I	M	E	K	N	V	T	V	T	H	A	K	D	I	L	E	K	T	H	N	G	K	L	C	D	L	N
gi|242134022|gb|ACS87922.1| A/environment/Dongting Lake/Hunan/5-41/2007	L	V	K	S	D	H	I	C	I	G	Y	H	A	N	N	S	T	E	Q	V	D	T	I	M	E	K	N	V	T	V	T	H	A	Q	D	I	L	E	K	T	R	N	G	R	L	C	D	L	N
gi|242347645|gb|ACF32580.1| A/chicken/West Bengal/80995/2008	L	V	K	S	D	Q	I	C	I	G	Y	H	A	N	N	S	T	E	Q	V	D	T	I	M	E	K	N	V	T	V	T	H	A	Q	D	I	L	E	K	T	H	N	G	K	L	C	D	L	D
gi|242347651|gb|ACF32583.1| A/chicken/West Bengal/81010/2008	L	V	K	S	D	Q	I	C	I	G	Y	H	A	N	N	S	T	E	Q	V	D	T	I	M	E	K	N	V	T	V	T	H	A	Q	D	I	L	E	K	T	H	N	G	K	L	C	D	L	D
gi|251733685|emb|CAO77626.2| A/mute swan/France/070203/2007	L	V	K	S	D	Q	I	C	I	G	Y	H	A	N	N	S	T	E	Q	V	D	T	I	M	E	K	N	V	T	V	T	H	A	Q	D	I	L	E	K	T	H	N	G	K	L	C	D	L	D
gi|251757516|gb|ACT15310.1| A/Egypt/N00001/2009	L	V	K	S	D	Q	I	C	I	G	Y	H	A	N	N	S	T	E	Q	V	D	T	I	M	E	K	N	V	T	V	T	H	A	Q	D	I	L	E	K	T	H	N	G	K	L	C	N	L	D
gi|251757520|gb|ACT15312.1| A/Egypt/N00585/2009	I	V	K	S	D	Q	I	C	I	G	Y	H	A	N	N	S	T	E	Q	V	D	T	I	M	E	K	N	V	T	V	T	H	A	Q	D	I	L	E	K	T	H	N	G	K	L	C	N	L	D
gi|251757524|gb|ACT15314.1| A/Egypt/N00605/2009	L	V	K	S	D	Q	I	C	I	G	Y	H	A	N	N	S	T	E	Q	V	D	T	I	M	E	K	N	V	T	V	T	H	A	Q	D	I	L	E	K	T	H	N	G	K	L	C	N	L	D
gi|251757528|gb|ACT15316.1| A/Egypt/N00606/2009	L	V	K	S	D	Q	I	C	I	G	Y	H	A	N	N	S	T	E	Q	V	D	T	I	M	E	K	N	V	T	V	T	H	A	Q	D	I	L	E	K	T	H	N	G	K	L	C	N	L	D
gi|251757532|gb|ACT15318.1| A/Egypt/N01310/2009	L	V	K	S	D	Q	I	C	I	G	Y	H	A	N	N	S	T	E	Q	V	D	T	I	M	E	K	N	V	T	V	T	H	A	Q	D	I	L	E	K	T	H	N	G	K	L	C	N	L	D
gi|251757536|gb|ACT15320.1| A/Egypt/N02039/2009	L	V	K	S	D	Q	I	C	I	G	Y	H	A	N	N	S	T	E	Q	V	D	T	I	M	E	K	N	V	T	V	T	H	A	Q	D	I	L	E	K	T	H	N	G	K	L	C	N	L	D
gi|251757540|gb|ACT15322.1| A/Egypt/N02407/2009	L	V	K	S	D	Q	I	C	I	G	Y	H	A	N	N	S	T	E	Q	V	D	T	I	M	E	K	N	V	T	V	T	H	A	Q	D	I	L	E	K	T	H	N	G	K	L	C	N	L	D
gi|251757544|gb|ACT15324.1| A/Egypt/N02563/2009	L	V	K	S	D	Q	I	C	I	G	Y	H	A	N	N	S	T	E	Q	V	D	T	I	M	E	K	N	V	T	V	T	H	A	Q	D	I	L	E	K	T	H	N	G	K	L	C	N	L	D
gi|251757548|gb|ACT15326.1| A/Egypt/N02752/2009	L	V	K	S	D	Q	I	C	I	G	Y	H	A	N	N	S	T	E	Q	V	D	T	I	M	E	K	N	V	T	V	T	H	A	Q	D	I	L	E	K	T	H	N	G	K	L	C	N	L	D
gi|251757552|gb|ACT15328.1| A/Egypt/N03228/2009	L	V	K	S	D	Q	I	C	I	G	Y	H	A	N	N	S	T	E	Q	V	D	T	I	M	E	K	N	V	T	V	T	H	A	Q	D	I	L	E	K	T	H	N	G	K	L	C	N	L	D
gi|251757556|gb|ACT15330.1| A/Egypt/N03272/2009	L	V	K	S	D	Q	I	C	I	G	Y	H	A	N	N	S	T	E	Q	V	D	T	I	M	E	K	N	V	T	V	T	H	A	Q	D	I	L	E	K	T	H	N	G	K	L	C	N	L	D
gi|251757560|gb|ACT15332.1| A/Egypt/N03434/2009	L	V	K	S	D	Q	I	C	I	G	Y	H	A	N	N	S	T	E	Q	V	D	T	I	M	E	K	N	V	T	V	T	H	A	Q	D	I	L	E	K	T	H	N	G	K	L	C	D	L	D
gi|251757564|gb|ACT15334.1| A/Egypt/N03438/2009	L	V	K	S	D	Q	I	C	I	G	Y	H	A	N	N	S	T	E	Q	V	D	T	I	M	E	K	N	V	T	V	T	H	A	Q	D	I	L	E	K	T	H	N	G	K	L	C	N	L	D
gi|251757568|gb|ACT15336.1| A/Egypt/N03439/2009	L	V	K	S	D	Q	I	C	I	G	Y	H	A	N	N	S	T	E	Q	V	D	T	I	M	E	K	N	V	T	V	T	H	A	Q	D	I	L	E	K	T	H	N	G	K	L	C	N	L	D
gi|251757572|gb|ACT15338.1| A/Egypt/N03450/2009	L	V	K	S	D	Q	I	C	I	G	Y	H	A	N	N	S	T	E	Q	V	D	T	I	M	E	K	N	V	T	V	T	H	A	Q	D	I	L	E	K	T	H	N	G	K	L	C	N	L	D
gi|251757576|gb|ACT15340.1| A/Egypt/N04316/2009	L	V	K	S	D	Q	I	C	I	G	Y	H	A	N	N	S	T	E	Q	V	D	T	I	M	E	K	N	V	T	V	T	H	A	Q	D	I	L	E	K	T	H	N	G	K	L	C	N	L	D
gi|251757580|gb|ACT15342.1| A/Egypt/N04394/2009	L	V	K	S	D	Q	I	C	I	G	Y	H	A	N	N	S	T	E	Q	V	D	T	I	M	E	K	N	V	T	V	T	H	A	Q	D	I	L	E	K	T	H	N	G	K	L	C	N	L	D
gi|251757582|gb|ACT15343.1| A/Egypt/N04395/2009	L	V	K	S	D	Q	I	C	I	G	Y	H	A	N	N	S	T	E	Q	V	D	T	I	M	E	K	N	V	T	V	T	H	A	Q	D	I	L	E	K	T	H	N	G	K	L	C	N	L	D
gi|251757586|gb|ACT15345.1| A/Egypt/N04396/2009	L	V	K	S	D	Q	I	C	I	G	Y	H	A	N	N	S	T	E	Q	V	D	T	I	M	E	K	N	V	T	V	T	H	A	Q	D	I	L	E	K	T	H	N	G	K	L	C	N	L	D
gi|251757590|gb|ACT15347.1| A/Egypt/N04526/2009	L	V	K	S	D	Q	I	C	I	G	Y	H	A	N	N	S	T	E	Q	V	D	T	I	M	E	K	N	V	T	V	T	H	A	Q	D	I	L	E	K	T	H	N	G	K	L	C	D	L	D
gi|251757594|gb|ACT15349.1| A/Egypt/N04527/2009	L	V	K	S	D	Q	I	C	I	G	Y	H	A	N	N	S	T	E	Q	V	D	T	I	M	E	K	N	V	T	V	T	H	A	Q	D	I	L	E	K	T	H	N	G	K	L	C	N	L	D
gi|251757598|gb|ACT15351.1| A/Egypt/N04822/2009	L	V	K	S	D	Q	I	C	I	G	Y	H	A	N	N	S	T	E	Q	V	D	T	I	M	E	K	N	V	T	V	T	H	A	Q	D	I	L	E	K	T	H	N	G	K	L	C	D	L	D
gi|251757602|gb|ACT15353.1| A/Egypt/N04823/2009	L	V	K	S	D	Q	I	C	I	G	Y	H	A	N	N	S	T	E	Q	V	D	T	I	M	E	K	N	V	T	V	T	H	A	Q	D	I	L	E	K	T	H	N	G	K	L	C	N	L	D
gi|251757606|gb|ACT15355.1| A/Egypt/N04979/2009	L	V	K	S	D	Q	I	C	I	G	Y	H	A	N	N	S	T	E	Q	V	D	T	I	M	E	K	N	V	T	V	T	H	A	Q	D	I	L	E	K	T	H	N	G	K	L	C	D	L	D
gi|251757610|gb|ACT15357.1| A/Egypt/N05056/2009	L	V	K	S	D	Q	I	C	I	G	Y	H	A	N	N	S	T	E	Q	V	D	T	I	M	E	R	N	V	T	V	T	H	A	Q	D	I	L	E	K	T	H	N	G	K	L	C	N	L	D
gi|251825471|gb|ACT20893.1| A/black-headed gull/Tyva/115/2009	L	V	K	S	D	H	I	C	I	G	Y	H	A	N	N	S	T	E	Q	V	D	T	I	M	E	K	N	V	T	V	T	H	A	Q	D	I	L	E	K	T	H	N	G	K	L	C	D	L	N
gi|251825477|gb|ACT20896.1| A/great crested grebe/Tyva/120/2009	L	V	K	S	D	H	I	C	I	G	Y	H	A	N	N	S	T	E	Q	V	D	T	I	M	E	K	N	V	T	V	T	H	A	Q	D	I	L	E	K	T	H	N	G	K	L	C	D	L	N
gi|253409402|gb|ACT31467.1| A/pika/Qinghai/BI/2007	L	V	K	S	D	Q	I	C	I	G	Y	H	A	N	N	S	T	E	Q	V	D	T	I	M	E	K	N	V	T	V	T	H	A	Q	D	I	L	E	K	T	H	N	G	K	L	C	D	L	D
gi|253409432|gb|ACT31478.1| A/pika/Qinghai/HMH/2007	L	V	K	S	D	H	I	C	I	G	Y	H	A	N	N	S	T	E	Q	V	D	T	I	M	E	K	N	V	T	V	T	H	A	Q	D	I	L	E	K	T	H	N	G	K	L	C	D	L	D
gi|253409501|gb|ACT31496.1| A/pika/Qinghai/GRL/2007	L	V	K	S	D	H	I	C	I	G	Y	H	A	N	N	S	T	E	Q	V	D	T	I	M	E	K	N	V	T	V	T	H	A	Q	D	I	L	E	K	T	H	N	G	K	L	C	D	L	D
gi|253409513|gb|ACT31500.1| A/pika/Qinghai/SHK/2007	L	V	K	S	D	H	I	C	I	G	Y	H	A	N	N	S	T	E	Q	V	D	T	I	M	E	K	N	V	T	V	T	H	A	Q	D	I	L	E	K	T	H	N	G	K	L	C	D	L	D
gi|253409545|gb|ACT31511.1| A/pika/Qinghai/QW/2007	L	V	K	S	D	H	I	C	I	G	Y	H	A	N	N	S	T	E	Q	V	D	T	I	M	E	K	N	V	T	V	T	H	A	Q	D	I	L	E	K	T	H	N	G	K	L	C	D	L	D
gi|254546437|gb|ACT66305.1| A/coot/Voecklabruck/1585/2006	L	V	K	S	D	Q	I	C	I	G	Y	H	A	N	N	S	T	E	Q	V	D	T	I	M	E	K	N	V	T	V	T	H	A	Q	D	I	L	E	K	T	H	N	G	K	L	C	D	L	D
gi|254546439|gb|ACT66306.1| A/duck/Bregenz/916/2006	L	V	K	S	D	Q	I	C	I	G	Y	H	A	N	N	S	T	E	Q	V	D	T	I	M	E	K	N	V	T	V	T	H	A	Q	D	I	L	E	K	T	H	N	G	K	L	C	D	L	D
gi|254546441|gb|ACT66307.1| A/duck/Leibnitz/243/2006	L	V	K	S	D	Q	I	C	I	G	Y	H	A	N	N	S	T	E	Q	V	D	T	I	M	E	K	N	V	T	V	T	H	A	Q	D	I	L	E	K	T	H	N	G	K	L	C	D	L	D
gi|254546443|gb|ACT66308.1| A/duck/Mellach/335/2006	L	V	K	S	D	Q	I	C	I	G	Y	H	A	N	N	S	T	E	Q	V	D	T	I	M	E	K	N	V	T	V	T	H	A	Q	D	I	L	E	K	T	H	N	G	K	L	C	D	L	D
gi|254546445|gb|ACT66309.1| A/duck/Schaerding/1398/2006	L	V	K	S	D	Q	I	C	I	G	Y	H	A	N	N	S	T	E	Q	V	D	T	I	M	E	K	N	V	T	V	T	H	A	Q	D	I	L	E	K	T	H	N	G	K	L	C	D	L	D
gi|254546447|gb|ACT66310.1| A/duck/Wels/2025/2006	L	V	K	S	D	Q	I	C	I	G	Y	H	A	N	N	S	T	E	Q	V	D	T	I	M	E	K	N	V	T	V	T	H	A	Q	D	I	L	E	K	T	H	N	G	K	L	C	D	L	D
gi|254546449|gb|ACT66311.1| A/duck/Wien/1836/2006	L	V	K	S	D	Q	I	C	I	G	Y	H	A	N	N	S	T	E	Q	V	D	T	I	M	E	K	N	V	T	V	T	H	A	Q	D	I	L	E	K	T	H	N	G	K	L	C	D	L	D
gi|254546451|gb|ACT66312.1| A/egret/Wien/1977/2006	L	V	K	S	D	Q	I	C	I	G	Y	H	A	N	N	S	T	E	Q	V	D	T	I	M	E	K	N	V	T	V	T	H	A	Q	D	I	L	E	K	T	H	N	G	K	L	C	D	L	D
gi|254546453|gb|ACT66313.1| A/goose/Wien/1966/2006	L	V	K	S	D	Q	I	C	I	G	Y	H	A	N	N	S	T	E	Q	V	D	T	I	M	E	K	N	V	T	V	T	H	A	Q	D	I	L	E	K	T	H	N	G	K	L	C	D	L	D
gi|254546455|gb|ACT66314.1| A/grebe/Bregenz/907/2006	L	V	K	S	D	Q	I	C	I	G	Y	H	A	N	N	S	T	E	Q	V	D	T	I	M	E	K	N	V	T	V	T	H	A	Q	D	I	L	E	K	T	H	N	G	K	L	C	D	L	D
gi|254546457|gb|ACT66315.1| A/swan/ArcheNoah/403/2006	L	V	K	S	D	Q	I	C	I	G	Y	H	A	N	N	S	T	E	Q	V	D	T	I	M	E	K	N	V	T	V	T	H	A	Q	D	I	L	E	K	T	H	N	G	K	L	C	D	L	D
gi|254546461|gb|ACT66317.1| A/swan/Hainburg/2172/2006	L	V	K	S	D	Q	I	C	I	G	Y	H	A	N	N	S	T	E	Q	V	D	T	I	M	E	K	N	V	T	V	T	H	A	Q	D	I	L	E	K	T	H	N	G	K	L	C	D	L	D
gi|254546463|gb|ACT66318.1| A/swan/Hoeflein/2048/2006	L	V	K	S	D	Q	I	C	I	G	Y	H	A	N	N	S	T	E	Q	V	D	T	I	M	E	K	N	V	T	V	T	H	A	Q	D	I	L	E	K	T	H	N	G	K	L	C	D	L	D
gi|254546465|gb|ACT66319.1| A/swan/Krems/2354/2006	L	V	K	S	D	Q	I	C	I	G	Y	H	A	N	N	S	T	E	Q	V	D	T	I	M	E	K	N	V	T	V	T	H	A	Q	D	I	L	E	K	T	H	N	G	K	L	C	D	L	D
gi|254546467|gb|ACT66320.1| A/swan/Krems/2547/2006	L	V	K	S	D	Q	I	C	I	G	Y	H	A	N	N	S	T	E	Q	V	D	T	I	M	E	K	N	V	T	V	T	H	A	Q	D	I	L	E	K	T	H	N	G	K	L	C	D	L	D
gi|254546469|gb|ACT66321.1| A/swan/Krems/2675/2006	L	V	K	S	D	Q	I	C	I	G	Y	H	A	N	N	S	T	E	Q	V	D	T	I	M	E	K	N	V	T	V	T	H	A	Q	D	I	L	E	K	T	H	N	G	K	L	C	D	L	D
gi|254546471|gb|ACT66322.1| A/swan/Laakirchen/2703/2006	L	V	K	S	D	Q	I	C	I	G	Y	H	A	N	N	S	T	E	Q	V	D	T	I	M	E	K	N	V	T	V	T	H	A	Q	D	I	L	E	K	T	H	N	G	K	L	C	D	L	D
gi|254546473|gb|ACT66323.1| A/swan/Mellach/215/2006	L	V	K	S	D	Q	I	C	I	G	Y	H	A	N	N	S	T	E	Q	V	D	T	I	M	E	K	N	V	T	V	T	H	A	Q	D	I	L	E	K	T	H	N	G	K	L	C	D	L	D
gi|254546475|gb|ACT66324.1| A/swan/Perg/1358/2006	L	V	K	S	D	Q	I	C	I	G	Y	H	A	N	N	S	T	E	Q	V	D	T	I	M	E	K	N	V	T	V	T	H	A	Q	D	I	L	E	K	T	H	N	G	K	L	C	D	L	D
gi|254546477|gb|ACT66325.1| A/swan/Schaerding/1499/2006	L	V	K	S	D	Q	I	C	I	G	Y	H	A	N	N	S	T	E	Q	V	D	T	I	M	E	K	N	V	T	V	T	H	A	Q	D	I	L	E	K	T	H	N	G	K	L	C	D	L	D
gi|254546479|gb|ACT66326.1| A/swan/Schaerding/1806/2006	L	V	K	S	D	Q	I	C	I	G	Y	H	A	N	N	S	T	E	Q	V	D	T	I	M	E	K	N	V	T	V	T	H	A	Q	D	I	L	E	K	T	H	N	G	K	L	C	D	L	D
gi|254546481|gb|ACT66327.1| A/swan/Schwechat/2538/2006	L	V	K	S	D	Q	I	C	I	G	Y	H	A	N	N	S	T	E	Q	V	D	T	I	M	E	K	N	V	T	V	T	H	A	Q	D	I	L	E	K	T	H	N	G	K	L	C	D	L	D
gi|254546483|gb|ACT66328.1| A/swan/Voecklabruck/1484/2006	L	V	K	S	D	Q	I	C	I	G	Y	H	A	N	N	S	T	E	Q	V	D	T	I	M	E	K	N	V	T	V	T	H	A	Q	D	I	L	E	K	T	H	N	G	K	L	C	D	L	D
gi|254546485|gb|ACT66329.1| A/swan/Wien/1410/2006	L	V	K	S	D	Q	I	C	I	G	Y	H	A	N	N	S	T	E	Q	V	D	T	I	M	E	K	N	V	T	V	T	H	A	Q	D	I	L	E	K	T	H	N	G	K	L	C	D	L	D
gi|254546487|gb|ACT66330.1| A/swan/Wien/2323/2006	L	V	K	S	D	Q	I	C	I	G	Y	H	A	N	N	S	T	E	Q	V	D	T	I	M	E	K	N	V	T	V	T	H	A	Q	D	I	L	E	K	T	H	N	G	K	L	C	D	L	D
gi|254546489|gb|ACT66331.1| A/swan/Ybbs/1106/2006	L	V	K	S	D	Q	I	C	I	G	Y	H	A	N	N	S	T	E	Q	V	D	T	I	M	E	K	N	V	T	V	T	H	A	Q	D	I	L	E	K	T	H	N	G	K	L	C	D	L	D
gi|254596907|gb|ACT75674.1| A/grebe/Tyva/3/2009	L	V	K	S	D	H	I	C	I	G	Y	H	A	N	N	S	T	E	Q	V	D	T	I	M	E	K	N	V	T	V	T	H	A	Q	D	I	L	E	K	T	H	N	G	K	L	C	D	L	N
gi|254596926|gb|ACT75685.1| A/bean goose/Tyva/10/2009	L	V	K	S	D	H	I	C	I	G	Y	H	A	N	N	S	T	E	Q	V	D	T	I	M	E	K	N	V	T	V	T	H	A	Q	D	I	L	E	K	T	H	N	G	K	L	C	D	L	N
gi|254952362|gb|ACT97029.1| A/chicken/Korea/ISQ250/2008	L	V	K	S	D	H	I	C	I	G	Y	H	A	N	N	S	T	E	Q	V	D	T	I	M	E	K	N	V	T	V	T	H	A	Q	D	I	L	E	R	T	H	N	G	R	L	C	D	L	N
gi|254952364|gb|ACT97030.1| A/duck/Korea/JEQ149/2008	L	V	K	S	D	H	I	C	I	G	Y	H	A	N	N	S	T	E	Q	V	D	T	I	M	E	K	N	V	T	V	T	H	A	Q	D	I	L	E	R	T	H	N	G	R	L	C	D	L	N
gi|254952366|gb|ACT97031.1| A/chicken/Korea/Gimje/2008	L	V	K	S	D	H	I	C	I	G	Y	H	A	N	N	S	T	E	Q	V	D	T	I	M	E	K	N	V	T	V	T	H	A	Q	D	I	L	E	R	T	H	N	G	R	L	C	D	L	N
gi|254952368|gb|ACT97032.1| A/duck/Korea/NSQ263/2008	L	V	K	S	D	H	I	C	I	G	Y	H	A	N	N	S	T	E	Q	V	D	T	I	M	E	K	N	V	T	V	T	H	A	Q	D	I	L	E	R	T	H	N	G	R	L	C	D	L	N
gi|254952370|gb|ACT97033.1| A/chicken/Korea/USQ284/2008	L	V	K	S	D	H	I	C	I	G	Y	H	A	N	N	S	T	E	Q	V	D	T	I	M	E	K	N	V	T	V	T	H	A	Q	D	I	L	E	R	T	H	N	G	R	L	C	D	L	N
gi|254952372|gb|ACT97034.1| A/chicken/Korea/YAQ173/2008	L	V	K	S	D	H	I	C	I	G	Y	H	A	N	N	S	T	E	Q	V	D	T	I	M	E	K	N	V	T	V	T	H	A	Q	D	I	L	E	R	T	H	N	G	R	L	C	D	L	N
gi|255502258|gb|ACU11609.1| A/black duck/NC/674-964/2006	I	V	K	G	D	Q	I	C	I	G	Y	H	A	N	N	S	T	E	Q	V	D	T	I	M	E	K	N	V	T	V	T	H	A	Q	D	I	L	E	K	E	H	N	G	K	L	C	S	L	K
gi|255631203|gb|ACU15967.1| A/shorebird/Delaware/472/2007	I	V	K	G	D	Q	I	C	I	G	Y	H	A	N	N	S	T	E	Q	V	D	T	I	M	E	K	N	V	T	V	T	H	A	Q	D	I	L	E	K	E	H	N	G	K	L	C	S	L	K
gi|255632632|gb|ACU16666.1| A/chicken/Egypt/083/2008	L	V	K	S	D	Q	I	C	I	G	Y	H	A	N	N	S	T	E	Q	V	D	T	I	M	E	K	N	V	T	V	T	H	A	Q	D	I	L	E	K	T	H	N	G	K	L	C	D	L	D
gi|255632751|gb|ACU16727.1| A/duck/Egypt/0871/2008	L	V	K	S	D	Q	I	C	I	G	Y	H	A	N	N	S	T	E	Q	V	D	T	I	M	E	K	N	V	T	V	T	H	A	Q	D	I	L	E	K	T	H	N	G	K	L	C	D	L	D
gi|255653124|gb|ACU24754.1| A/chicken/Bangladesh/382/2007	L	V	K	S	D	Q	I	C	I	G	Y	H	A	N	N	S	T	E	Q	V	D	T	I	M	E	K	N	V	T	V	T	H	A	Q	D	I	L	E	K	T	H	N	G	K	L	C	D	L	D
gi|255653126|gb|ACU24755.1| A/chicken/Bangladesh/FDILG)500/2007	L	V	K	S	D	Q	I	C	I	G	Y	H	A	N	N	S	T	E	Q	V	D	T	I	M	E	K	N	V	T	V	T	H	A	Q	D	I	L	E	K	T	H	N	G	K	L	C	D	L	D
gi|255653128|gb|ACU24756.1| A/chicken/Bangladesh/FDILJ)32/2007	L	V	K	S	D	Q	I	C	I	G	Y	H	A	N	N	S	T	E	Q	V	D	T	I	M	E	K	N	V	T	V	T	H	A	Q	D	I	L	E	K	T	H	N	G	K	L	C	D	L	D
gi|255653130|gb|ACU24757.1| A/chicken/Bangladesh/FDILG)514/2007	L	V	K	S	D	Q	I	C	I	G	Y	H	A	N	N	S	T	E	Q	V	D	T	I	M	E	K	N	V	T	V	T	H	A	Q	D	I	L	E	K	T	H	N	G	K	L	C	D	L	D
gi|255653132|gb|ACU24758.1| A/chicken/Bangladesh/FDILG)-502/2007	L	V	K	S	D	Q	I	C	I	G	Y	H	A	N	N	S	T	K	Q	V	D	T	I	M	E	K	N	V	T	V	T	H	A	Q	D	I	L	E	K	T	H	N	G	K	L	C	D	L	D
gi|255653134|gb|ACU24759.1| A/chicken/Bangladesh/FDS)-44-BL-144/2008	L	V	K	S	D	Q	I	C	I	G	Y	H	A	N	N	S	T	E	Q	V	D	T	I	M	E	K	N	V	T	V	T	H	A	Q	D	I	L	E	K	T	H	N	G	K	L	C	D	L	D
gi|255653136|gb|ACU24760.1| A/chicken/Bangladesh/CD-48-BL-165/2008	L	V	K	S	D	Q	I	C	I	G	Y	H	A	N	N	S	T	E	Q	V	D	T	I	M	E	K	N	V	T	V	T	H	A	Q	D	I	L	E	K	T	H	N	G	K	L	C	D	L	D
gi|255653138|gb|ACU24761.1| A/chicken/Bangladesh/FDB)-120-BL-148/2008	L	V	K	S	D	Q	I	C	I	G	Y	H	A	N	N	S	T	E	Q	V	D	T	I	M	E	K	N	V	T	V	T	H	A	Q	D	I	L	E	K	T	H	N	G	K	L	C	D	L	D
gi|255653140|gb|ACU24762.1| A/chicken/Bangladesh/FDG)-170-BL-141/2008	L	V	K	S	D	Q	I	C	I	G	Y	H	A	N	N	S	T	E	Q	V	D	T	I	M	E	K	N	V	T	V	T	H	A	Q	D	I	L	E	K	T	H	N	G	K	L	C	D	L	D
gi|255653142|gb|ACU24763.1| A/chicken/Bangladesh/FDJ)-424-BL-152/2008	L	V	K	S	D	Q	I	C	I	G	Y	H	A	N	N	S	T	E	Q	V	D	T	I	M	E	K	N	V	T	V	T	H	A	Q	D	I	L	E	K	T	H	N	G	K	L	C	D	L	D
gi|255653144|gb|ACU24764.1| A/chicken/Bangladesh/FDJ)-435-BL-156/2008	L	A	K	S	D	Q	I	C	I	G	Y	H	A	N	N	S	T	E	Q	V	D	T	I	M	E	K	N	V	T	V	T	H	A	Q	D	I	L	E	K	T	H	N	G	K	L	C	D	L	D
gi|255653146|gb|ACU24765.1| A/chicken/Bangladesh/490/2007	L	V	K	S	D	Q	I	C	I	G	Y	H	A	N	N	S	T	E	Q	V	D	T	I	M	E	K	N	V	T	V	T	H	A	Q	D	I	L	E	K	T	H	N	G	K	L	C	D	L	D
gi|255653148|gb|ACU24766.1| A/chicken/Bangladesh/FDJ)-462-BL-195/2008	L	V	K	S	D	Q	I	C	I	G	Y	H	A	N	N	S	T	E	Q	V	D	T	I	M	E	K	N	V	T	V	T	H	A	Q	D	I	L	E	K	T	H	N	G	K	L	C	D	L	D
gi|255653150|gb|ACU24767.1| A/chicken/Bangladesh/FDM)-381-BL-149/2008	L	V	K	S	D	Q	I	C	I	G	Y	H	A	N	N	S	T	E	Q	V	D	T	I	M	E	K	N	V	T	V	T	H	A	Q	D	I	L	E	K	T	H	N	G	K	L	C	D	L	D
gi|255653152|gb|ACU24768.1| A/chicken/Bangladesh/CD-59008)-BL-410/2008	L	V	K	S	D	Q	I	C	I	G	Y	H	A	N	N	S	T	E	Q	V	D	T	I	M	E	K	N	V	T	V	T	H	A	Q	D	I	L	E	K	T	H	N	G	K	L	C	D	L	D
gi|255653154|gb|ACU24769.1| A/chicken/Bangladesh/FDG)-91-BL-415/2008	L	V	K	S	D	Q	I	C	I	G	Y	H	A	N	N	S	T	E	Q	V	D	T	I	M	E	K	N	V	T	V	T	H	A	Q	D	I	L	E	K	T	H	N	G	K	L	C	D	L	D
gi|255653156|gb|ACU24770.1| A/chicken/Bangladesh/FDJ)-2550BL-411/2008	L	V	K	S	D	Q	I	C	I	G	Y	H	A	N	N	S	T	E	Q	V	D	T	I	M	E	K	N	V	T	V	T	H	A	Q	D	I	L	E	K	T	H	N	G	K	L	C	D	L	D
gi|255653158|gb|ACU24771.1| A/chicken/Bangladesh/CD586-08-BL-409/2008	L	V	R	S	D	Q	I	C	I	G	Y	H	A	N	N	S	T	E	Q	V	D	T	I	M	E	K	N	V	T	V	T	H	A	Q	D	I	L	E	K	T	H	N	G	K	L	C	D	L	D
gi|255653160|gb|ACU24772.1| A/chicken/Bangladesh/FDG)-92-BL-416/2008	L	V	R	S	D	Q	I	C	I	G	Y	H	A	N	N	S	T	E	Q	V	D	T	I	M	E	K	N	V	T	V	T	H	A	Q	D	I	L	E	K	T	H	N	G	K	L	C	D	L	D
gi|255653162|gb|ACU24773.1| A/chicken/Bangladesh/CD-0809)BL-418/2009	L	V	K	S	D	Q	I	C	I	G	Y	H	A	N	N	S	T	E	Q	V	D	T	I	M	E	K	N	V	T	V	T	H	A	Q	D	I	L	E	K	T	H	N	G	K	L	C	D	L	D
gi|255653164|gb|ACU24774.1| A/chicken/Bangladesh/394/2007	L	V	K	S	D	Q	I	C	I	G	Y	H	A	N	N	S	T	E	Q	V	D	T	I	M	E	K	N	V	T	V	T	H	A	Q	D	I	L	E	K	T	H	N	G	K	L	C	D	L	D
gi|255653166|gb|ACU24775.1| A/chicken/Bangladesh/376/2007	L	V	K	S	D	Q	I	C	I	G	Y	H	A	N	N	S	T	E	Q	V	D	T	I	M	E	K	N	V	T	V	T	H	A	Q	D	I	L	E	K	T	H	N	G	K	L	C	D	L	D
gi|255653168|gb|ACU24776.1| A/chicken/Bangladesh/380/2007	L	V	K	S	D	Q	I	C	I	G	Y	H	A	N	N	S	T	E	Q	V	D	T	I	M	E	K	N	V	T	V	T	H	A	Q	D	I	L	E	K	T	H	N	G	K	L	C	D	L	D
gi|255653170|gb|ACU24777.1| A/chicken/Bangladesh/363/2007	L	V	K	S	D	Q	I	C	I	G	Y	H	A	N	N	S	T	E	Q	V	D	T	I	M	E	K	N	V	T	V	T	H	A	Q	D	I	L	E	K	T	H	N	G	K	L	C	D	L	D
gi|255653172|gb|ACU24778.1| A/chicken/Bangladesh/531/2007	L	V	K	S	D	Q	I	C	I	G	Y	H	A	N	N	S	T	E	Q	V	D	T	I	M	E	K	N	V	T	V	T	H	A	Q	D	I	L	E	K	T	H	N	G	K	L	C	D	L	D
gi|255653174|gb|ACU24779.1| A/chicken/Bangladesh/362/2007	L	V	K	S	D	Q	I	C	I	G	Y	H	A	N	N	S	T	E	Q	V	D	T	I	M	E	K	N	V	T	V	T	H	A	Q	D	I	L	E	K	T	H	N	G	K	L	C	D	L	D
gi|255653176|gb|ACU24780.1| A/chicken/Bangladesh/364/2007	L	V	K	S	D	Q	I	C	I	G	Y	H	A	N	N	S	T	E	Q	V	D	T	I	M	E	K	N	V	T	V	T	H	A	Q	D	I	L	E	K	T	H	N	G	K	L	C	D	L	D
gi|255985345|gb|ACU46643.1| A/crow/Assam/142119/2008	L	V	K	S	D	Q	I	C	I	G	Y	H	A	N	N	S	T	E	Q	V	D	T	I	M	E	K	N	V	T	V	T	H	A	Q	D	I	L	E	K	T	H	N	G	K	L	C	D	L	D
gi|255985347|gb|ACU46644.1| A/Thailand/NBL1/2006	L	V	K	S	D	Q	I	C	I	G	Y	H	A	N	N	S	T	E	Q	V	D	T	I	M	E	K	N	V	T	V	T	H	A	Q	D	I	L	E	K	T	H	N	G	K	L	C	D	L	D
gi|256259575|gb|ACU65077.1| A/reassortant/NIBRG-14Viet Nam/1194/2004 x Puerto Rico/8/1934)	L	V	K	S	D	Q	I	C	I	G	Y	H	A	N	N	S	T	E	Q	V	D	T	I	M	E	K	N	V	T	V	T	H	A	Q	D	I	L	E	K	T	H	N	G	K	L	C	D	L	D
gi|256403009|dbj|BAH97922.1| A/house crow/Hong Kong/7677/2008	L	V	K	S	D	H	I	C	I	G	Y	H	A	N	N	S	T	E	Q	V	D	T	I	M	E	K	N	V	T	V	T	H	A	Q	D	I	L	E	K	T	H	N	G	K	L	C	A	L	N
gi|256403013|dbj|BAH97924.1| A/grey heron/Hong Kong/779/2009	L	V	K	S	D	H	I	C	I	G	Y	H	A	N	N	S	T	E	Q	V	D	T	I	M	E	K	N	V	T	V	T	H	A	Q	D	I	L	E	K	T	H	N	G	K	L	C	D	L	N
gi|256403017|dbj|BAH97926.1| A/whooper swan/Mongolia/2/2009	L	V	K	S	D	H	I	C	I	G	Y	H	A	N	N	S	T	E	Q	V	D	T	I	M	E	K	N	V	T	V	T	H	A	Q	D	I	L	E	K	T	H	N	G	K	L	C	D	L	N
gi|256403021|dbj|BAH97928.1| A/whooper swan/Mongolia/8/2009	L	V	K	S	D	H	I	C	I	G	Y	H	A	N	N	S	T	E	Q	V	D	T	I	M	E	K	N	V	T	V	T	H	A	Q	D	I	L	E	K	T	H	N	G	K	L	C	D	L	N
gi|257123561|gb|ACV41636.1| A/shorebird/Delaware/189/2007	I	V	K	G	D	Q	I	C	I	G	Y	H	A	N	N	S	T	E	Q	V	D	T	I	M	E	K	N	V	T	V	T	H	A	Q	D	I	L	E	K	E	H	N	G	K	L	C	S	L	K
gi|257348101|emb|CAR64607.1| hemagglutinin precursor Influenza A virus A/Cygnus olor/BIH/1/2006	L	V	K	S	D	Q	I	C	I	G	Y	H	A	N	N	S	T	E	Q	V	D	T	I	M	E	K	N	V	T	V	T	H	A	Q	D	I	L	E	K	T	H	N	G	K	L	C	D	L	D
gi|257767930|dbj|BAI39416.1| A/whooper swan/Mongolia/6/2009	L	V	K	S	D	H	I	C	I	G	Y	H	A	N	N	S	T	E	Q	V	D	T	I	M	E	K	N	V	T	V	T	H	A	Q	D	I	L	E	K	T	H	N	G	K	L	C	D	L	N
gi|258612351|dbj|BAI39636.1| A/peregrine falcon/Hong Kong/810/2009	L	V	K	G	D	Q	I	C	I	G	Y	H	A	N	N	S	T	E	Q	V	D	T	I	M	E	K	N	V	T	V	T	H	A	Q	D	I	L	E	K	T	H	N	G	K	L	C	D	L	D
gi|258612355|dbj|BAI39638.1| A/large billed crow/Hong Kong/885/2009	L	V	K	S	D	H	I	C	I	G	Y	H	A	N	N	S	T	E	Q	V	D	T	I	M	E	K	N	V	T	V	T	H	A	Q	D	I	L	E	K	T	H	N	G	K	L	C	A	L	N
gi|258612359|dbj|BAI39640.1| A/crested myna/Hong Kong/1178/2009	L	V	K	S	D	H	I	C	I	G	Y	H	A	N	N	S	T	E	Q	V	D	T	I	M	E	K	N	V	T	V	T	H	A	Q	D	I	L	E	K	T	H	N	G	K	L	C	A	L	N
gi|258678877|dbj|BAI39985.1| A/bar-headed goose/Mongolia/X25/2009	L	V	K	S	D	H	I	C	I	G	Y	H	A	N	N	S	T	E	Q	V	D	T	I	M	E	K	N	V	T	V	T	H	A	Q	D	I	L	E	K	T	H	N	G	K	L	C	D	L	N
gi|258678881|dbj|BAI39987.1| A/common goldeneye/Mongolia/X59/2009	L	V	K	S	D	H	I	C	I	G	Y	H	A	N	N	S	T	E	Q	V	D	T	I	M	E	K	N	V	T	V	T	H	A	Q	D	I	L	E	K	T	H	N	G	K	L	C	D	L	N
gi|259023890|gb|ACV90493.1| A/chicken/India/AS-NIV15983/2008	L	V	K	S	D	Q	I	C	I	G	Y	H	A	N	N	S	T	E	Q	V	D	T	I	M	E	K	N	V	T	V	T	H	A	Q	D	I	L	E	K	T	H	N	G	K	L	C	D	L	D
gi|259023894|gb|ACV90495.1| A/chicken/India/WB-NIV16915/2008	L	V	K	S	D	Q	I	C	I	G	Y	H	A	N	N	S	T	E	Q	V	D	T	I	M	E	K	N	V	T	V	T	H	A	Q	D	I	L	E	K	T	H	N	G	K	L	C	D	L	D
gi|259023898|gb|ACV90497.1| A/chicken/India/WB-NIV16924/2009	L	V	K	S	D	Q	I	C	I	G	Y	H	A	N	N	S	T	E	Q	V	D	T	I	M	E	K	N	V	T	V	T	H	A	Q	D	I	L	E	K	T	H	N	G	K	L	C	D	L	D
gi|259023902|gb|ACV90499.1| A/chicken/India/WB-NIV96526/2009	L	V	K	S	D	Q	I	C	I	G	Y	H	A	N	N	S	T	E	Q	V	D	T	I	M	E	K	N	V	T	V	T	H	A	Q	D	I	L	E	K	T	H	N	G	K	L	C	D	L	D
gi|259023906|gb|ACV90501.1| A/chicken/India/WB-NIV92456/2009	L	V	K	S	D	Q	I	C	I	G	Y	H	A	N	N	S	T	E	Q	V	D	T	I	M	E	K	N	V	T	V	T	H	A	Q	D	I	L	E	K	T	H	N	G	K	L	C	D	L	D
gi|260063808|dbj|BAI43367.1| A/bar-headed goose/Mongolia/X54/2009	L	V	K	S	D	H	I	C	I	G	Y	H	A	N	N	S	T	E	Q	V	D	T	I	M	E	K	N	V	T	V	T	H	A	Q	D	I	L	E	K	T	H	N	G	K	L	C	D	L	N
gi|260063812|dbj|BAI43369.1| A/ruddy shelduck/Mongolia/X63/2009	L	V	K	S	D	H	I	C	I	G	Y	H	A	N	N	S	T	E	Q	V	D	T	I	M	E	K	N	V	T	V	T	H	A	Q	D	I	L	E	K	T	H	N	G	K	L	C	D	L	N
gi|260104133|gb|ACX31965.1| A/chicken/Egypt/092-NLQP/2009	L	V	K	S	D	Q	I	C	I	G	Y	H	A	N	N	S	T	E	Q	V	D	T	I	M	E	K	N	V	T	V	T	H	A	Q	D	I	L	E	K	T	H	N	G	K	L	C	N	L	D
gi|260104135|gb|ACX31966.1| A/duck/Egypt/099-NLQP/2009	L	V	K	S	D	Q	I	C	I	G	Y	H	A	N	N	S	T	E	Q	V	D	T	I	M	E	K	N	V	T	V	T	H	A	Q	D	I	L	E	K	T	H	N	G	K	L	C	D	L	D
gi|260104137|gb|ACX31967.1| A/duck/Egypt/0918-NLQP/2009	L	V	K	S	D	Q	I	C	I	G	Y	H	A	N	N	S	T	E	Q	V	D	T	I	M	E	K	N	V	T	V	T	H	A	Q	D	I	L	E	K	T	H	N	G	K	L	C	N	L	D
gi|260104139|gb|ACX31968.1| A/duck/Egypt/0923-NLQP/2009	L	V	K	S	D	Q	I	C	I	G	Y	H	A	N	N	S	T	E	Q	V	D	T	I	M	E	K	N	V	T	V	T	H	A	Q	D	I	L	E	K	T	H	N	G	K	L	C	D	L	D
gi|260104141|gb|ACX31969.1| A/duck/Egypt/0926-NLQP/2009	L	V	K	S	D	Q	I	C	I	G	Y	H	A	N	N	S	T	E	Q	V	D	T	I	M	E	K	N	V	T	V	T	H	A	Q	D	I	L	E	K	T	H	N	G	K	L	C	N	L	D
gi|260104143|gb|ACX31970.1| A/goose/Egypt/0929-NLQP/2009	L	V	K	S	D	Q	I	C	I	G	Y	H	A	N	N	S	T	E	Q	V	D	T	I	M	E	K	N	V	T	V	T	H	A	Q	D	I	L	E	K	T	H	N	G	K	L	C	N	L	D
gi|260104145|gb|ACX31971.1| A/duck/Egypt/0955-NLQP/2009	L	V	K	S	D	Q	I	C	I	G	Y	H	A	N	N	S	T	E	Q	V	D	T	I	M	E	K	N	V	T	V	T	H	A	Q	D	I	L	E	K	T	H	N	G	K	L	C	D	L	D
gi|260104147|gb|ACX31972.1| A/turkey/Egypt/0959-NLQP/2009	L	V	K	S	D	Q	I	C	I	G	Y	H	A	N	N	S	T	E	Q	V	D	T	I	M	E	K	N	V	T	V	T	H	A	Q	D	I	L	E	K	T	H	N	G	K	L	C	D	L	D
gi|260104149|gb|ACX31973.1| A/chicken/Egypt/0960-NLQP/2009	L	V	K	S	D	Q	I	C	I	G	Y	H	A	N	N	S	T	E	Q	V	D	T	I	M	E	K	N	V	T	V	T	H	A	Q	D	I	L	E	K	T	H	N	G	K	L	C	D	L	D
gi|260104151|gb|ACX31974.1| A/duck/Egypt/0964-NLQP/2009	L	V	K	S	D	Q	I	C	I	G	Y	H	A	N	N	S	T	E	Q	V	D	T	I	M	E	K	N	V	T	V	T	H	A	Q	D	I	L	E	K	T	H	N	G	K	L	C	D	L	D
gi|260104153|gb|ACX31975.1| A/duck/Egypt/0972-NLQP/2009	L	V	K	S	D	Q	I	C	I	G	Y	H	A	N	N	S	T	E	Q	V	D	T	I	M	E	K	N	V	T	V	T	H	A	Q	D	I	L	E	K	T	H	N	G	K	L	C	N	L	D
gi|260104155|gb|ACX31976.1| A/chicken/Egypt/0975-NLQP/2009	L	V	K	S	D	Q	I	C	I	G	Y	H	A	N	N	S	T	E	Q	V	D	T	I	M	E	K	N	V	T	V	T	H	A	Q	D	I	L	E	K	T	H	N	G	K	L	C	D	L	D
gi|260104157|gb|ACX31977.1| A/chicken/Egypt/0977-NLQP/2009	L	V	K	S	D	Q	I	C	I	G	Y	H	A	N	N	S	T	E	Q	V	D	T	I	M	E	K	N	V	T	V	T	H	A	Q	D	I	L	E	K	T	H	N	G	K	L	C	D	L	D
gi|260104159|gb|ACX31978.1| A/duck/Egypt/093L-NLQP/2009	L	V	K	S	D	Q	I	C	I	G	Y	H	A	N	N	S	T	E	Q	V	D	T	I	M	E	K	N	V	T	V	T	H	A	Q	D	I	L	E	K	T	H	N	G	K	L	C	N	L	D
gi|260104161|gb|ACX31979.1| A/duck/Egypt/09224F-NLQP/2009	L	V	K	S	D	Q	I	C	I	G	Y	H	A	N	N	S	T	E	Q	V	D	T	I	M	E	K	N	V	T	V	T	H	A	Q	D	I	L	E	K	T	H	N	G	K	L	C	D	L	D
gi|260104163|gb|ACX31980.1| A/chicken/Egypt/0918Q-NLQP/2009	L	V	K	S	D	Q	I	C	I	G	Y	H	A	N	N	S	T	E	Q	V	D	T	I	M	E	K	N	V	T	V	T	H	A	Q	D	I	L	E	K	T	H	N	G	K	L	C	D	L	D
gi|260104165|gb|ACX31981.1| A/chicken/Egypt/0962S-NLQP/2009	L	V	K	G	D	Q	I	C	I	G	Y	Y	A	N	N	S	T	E	Q	V	D	T	I	M	E	K	N	V	T	V	T	H	A	Q	D	I	L	E	K	T	H	N	G	K	L	C	D	L	D
gi|260104167|gb|ACX31982.1| A/chicken/Egypt/0963S-NLQP/2009	L	V	K	S	D	Q	I	C	I	G	Y	H	A	N	N	S	T	E	Q	V	D	T	I	M	E	K	N	V	T	V	T	H	A	Q	D	I	L	E	K	T	H	N	G	K	L	C	D	L	D
gi|260104169|gb|ACX31983.1| A/chicken/Egypt/09279S-NLQP/2009	L	V	K	S	D	Q	I	C	I	G	Y	H	A	N	N	S	T	E	Q	V	D	T	I	M	E	K	N	V	T	V	T	H	A	Q	D	I	L	E	K	T	H	N	G	K	L	C	D	L	D
[truncated: 1,602 more rows]
[truncated: 206 more columns]

## Sheet: Info
Title
Format
DataType	Protein
3628
Number Sites	329
Identical	.
Missing	?
Indel	-
